# Supplementary material for: Predicting susceptibility to tuberculosis based on gene expression profiling in dendritic cells
Source: Sci Rep. 2017 Jul 18;7:5702. doi: 10.1038/s41598-017-05878-w (PMC5516010; doi:10.1038/s41598-017-05878-w)
Supplement: Supplementary file 3 — Supplementary Data S2 [file 41598_2017_5878_MOESM3_ESM.txt]

	s01-suscep-noninf	s01-suscep-infect	s02-suscep-noninf	s02-suscep-infect	s03-suscep-noninf	s03-suscep-infect	s04-suscep-noninf	s04-suscep-infect	s05-suscep-noninf	s05-suscep-infect	s06-suscep-noninf	s06-suscep-infect	r01-resist-noninf	r01-resist-infect	r02-resist-noninf	r02-resist-infect	r03-resist-noninf	r03-resist-infect	r04-resist-noninf	r04-resist-infect	r05-resist-noninf	r05-resist-infect	r06-resist-noninf	r06-resist-infect	r07-resist-noninf	r07-resist-infect	r08-resist-noninf	r08-resist-infect	r09-resist-noninf	r09-resist-infect	r10-resist-noninf	r10-resist-infect	r11-resist-noninf	r11-resist-infect	r12-resist-noninf	r12-resist-infect	r13-resist-noninf	r13-resist-infect	r14-resist-noninf	r14-resist-infect	r15-resist-noninf	r15-resist-infect	r16-resist-noninf	r16-resist-infect	r17-resist-noninf	r17-resist-infect	r18-resist-noninf	r18-resist-infect	r19-resist-noninf
ENSG00000279457	53	22	61	26	46	39	39	31	34	26	57	14	42	30	6	14	13	82	9	17	55	97	41	68	60	20	96	29	64	30	44	22	116	39	61	65	103	26	21	18	61	218	63	28	47	23	32	36	38
ENSG00000188976	2930	774	3318	1020	1702	999	453	841	1418	1123	1016	488	1269	1036	118	770	1256	4006	352	796	2019	2352	616	465	2130	538	2568	552	1519	598	1516	657	9411	1714	1970	731	2214	443	1761	768	2029	6394	1903	1017	1422	478	949	1013	1334
ENSG00000187961	895	236	909	255	412	294	81	131	259	194	278	116	247	199	34	155	230	871	71	184	433	771	205	185	495	110	610	198	285	181	309	141	2029	492	510	241	575	161	258	158	432	1255	483	255	340	114	267	240	328
ENSG00000187583	471	189	403	215	291	351	25	84	158	410	110	161	153	110	5	247	156	713	45	192	320	598	129	269	330	137	472	247	175	89	323	412	2204	1668	349	491	339	270	193	258	219	1125	279	266	181	151	77	140	153
ENSG00000187642	99	32	122	47	129	80	21	22	47	71	49	34	29	20	6	40	27	117	9	39	76	157	103	295	101	41	228	80	25	26	139	86	604	346	62	88	130	59	28	51	43	265	84	75	58	29	21	39	49
ENSG00000188290	17	68	8	288	17	584	2	237	12	1340	10	526	5	238	2	677	4	738	1	208	31	696	18	1472	7	94	23	912	2	167	19	1185	82	3310	21	1641	29	1413	17	729	17	3973	6	285	7	335	6	129	9
ENSG00000187608	1264	4914	2067	6523	1236	23780	1602	14384	1251	55075	1015	19638	465	9016	93	25643	532	32259	92	7302	727	9871	5521	99972	873	9437	1609	29765	595	9722	1100	24558	3503	103773	771	33529	2158	27750	1213	26534	1194	132326	1074	13435	360	11963	505	8393	479
ENSG00000188157	14094	11010	10940	21139	4423	20661	2228	20894	4552	33007	3889	13414	7298	22401	446	27973	5263	85014	1248	12813	6763	31820	2512	11369	9440	10627	6684	15466	7392	17677	5580	30669	34941	68887	10123	33710	8903	17387	7158	19640	7209	121479	5241	21427	4136	11064	3486	8279	3783
ENSG00000131591	422	148	501	291	379	365	158	180	223	277	297	142	222	212	18	152	146	1030	41	233	320	1088	428	522	403	128	531	260	235	212	269	247	1464	862	344	352	559	237	213	152	327	1435	351	272	233	126	173	291	243
ENSG00000186891	64	568	95	1470	63	1842	48	494	48	1053	30	331	52	878	3	670	22	3654	14	620	97	3023	212	4393	77	226	177	1291	53	768	89	1825	333	1446	169	1619	289	2344	46	845	52	6747	13	580	12	177	33	362	13
ENSG00000186827	373	2175	933	8152	232	8379	215	4131	487	7021	222	3557	481	6974	61	6445	366	19505	94	4320	728	12356	997	11063	644	2226	752	5281	587	6124	628	7458	2628	12713	845	7171	841	6412	236	3778	330	38062	209	5550	179	2474	149	1989	81
ENSG00000078808	8606	3762	11278	6867	5951	6822	2602	5673	6511	10654	4973	3371	5334	7737	514	5728	4598	26782	1156	4993	8639	22589	3940	5448	8092	2979	10896	5653	5571	4764	6448	6140	36447	14923	9622	8278	12377	6316	7101	5893	7295	36322	6205	5958	4556	2696	3736	6276	4438
ENSG00000176022	1042	454	1033	749	783	888	626	772	722	1275	637	512	535	808	56	698	463	3086	89	530	700	2507	1168	1355	637	315	1205	651	621	509	899	826	3767	1817	854	924	943	501	656	713	753	4119	1008	869	729	465	432	736	546
ENSG00000160087	2184	771	2848	1134	1645	1498	1133	1129	1447	1650	1436	728	1333	1342	101	1040	1056	4695	245	921	1954	4002	2023	1693	1981	593	2708	1102	1334	864	1544	1029	9341	3128	2002	1314	2451	854	1591	1068	1794	6739	1868	1424	1299	626	912	1294	1193
ENSG00000162572	88	8	101	11	73	29	37	8	37	11	49	8	27	2	2	4	30	40	6	17	28	55	72	44	74	1	67	17	26	5	52	11	202	31	51	6	131	21	33	4	92	66	61	12	40	5	32	13	52
ENSG00000131584	4824	1069	5371	1156	2703	1512	817	740	2109	973	2192	619	1452	935	137	676	1377	2688	399	721	2436	2770	2202	1017	2482	449	3164	723	2055	566	2293	614	11813	2008	3385	1026	3998	633	1892	575	2869	5927	2856	1233	2060	504	1860	1505	2101
ENSG00000169972	714	189	848	249	631	322	312	173	364	273	546	135	348	251	42	207	250	816	56	185	433	743	721	510	535	105	794	217	378	169	469	146	2620	566	567	273	946	201	425	171	453	1182	548	269	362	101	274	328	331
ENSG00000127054	2669	1096	3516	2319	1330	1431	1006	1400	1652	2274	1704	1079	1579	2117	168	1705	1404	9195	361	1426	2582	6411	2141	2903	2391	1011	3261	1538	1744	1406	1892	1841	12074	5407	2741	2264	3801	1317	1988	1562	2354	13169	2191	2038	1614	1020	1091	1668	1432
ENSG00000224051	1094	288	1313	473	992	636	354	406	528	433	728	302	707	589	91	424	577	2207	147	409	1200	1972	807	758	1131	250	1657	570	796	362	1023	450	5771	1627	1314	605	1969	414	989	511	916	2774	954	544	720	229	436	574	585
ENSG00000107404	2199	605	2294	937	1385	1115	346	695	1153	1237	1151	536	1081	877	74	688	885	3374	201	710	1759	3712	701	890	1689	402	2127	897	1182	606	1435	884	8278	2590	2062	1395	2341	844	1215	739	1734	5231	1431	870	1011	355	719	850	909
ENSG00000162576	202	40	133	65	51	57	8	30	138	105	80	28	61	50	15	22	76	216	28	75	167	446	45	81	84	17	106	57	79	43	68	50	691	234	190	118	143	59	84	44	155	366	76	30	87	43	48	26	100
ENSG00000175756	2404	679	3781	1116	3111	1772	3936	957	1885	1576	2319	634	1419	1213	121	910	1158	4641	260	842	2064	4264	8349	5841	2459	580	4609	1452	1478	822	2625	877	11168	3146	2250	1240	4635	916	1828	1017	2160	7180	2522	1262	1833	599	1175	1563	1467
ENSG00000221978	5118	2613	6570	4384	2592	3842	1199	3000	3205	3820	2582	2490	2692	3493	215	3097	2163	13459	630	2428	5839	11034	1017	1874	3701	1939	4083	2529	2767	2444	2738	3471	17689	8471	5146	4414	4852	2949	2836	2341	4072	19277	3529	3427	2893	2432	2222	2843	3031
ENSG00000242485	2117	773	3942	1242	2311	1527	3858	1152	1966	1793	2152	729	1156	1352	168	1130	1056	5294	290	971	2258	3392	3507	2718	1942	724	3353	1194	1368	785	1784	909	10852	3023	1775	1228	2698	773	1591	1063	2146	7504	2587	1464	1793	811	1188	1511	1467
ENSG00000179403	546	88	300	399	325	137	395	1008	63	144	166	40	65	57	17	59	106	886	34	119	145	758	182	481	1001	123	322	146	138	121	335	230	1726	445	182	212	357	201	136	60	314	680	153	44	67	21	145	118	420
ENSG00000160072	895	335	879	539	490	575	281	423	464	443	431	291	339	428	29	451	310	2066	84	302	573	1153	484	453	593	255	669	349	349	367	378	369	2136	947	545	424	610	240	386	336	524	3401	559	514	455	285	310	553	428
ENSG00000197785	649	204	800	321	536	401	370	297	419	430	417	180	364	299	11	270	310	1270	59	198	417	739	1000	656	517	121	584	197	367	198	432	185	2073	609	501	242	654	122	438	222	520	2295	562	314	363	160	270	404	323
ENSG00000160075	4718	1587	7686	2181	3268	2418	3588	1738	3138	2682	3980	1591	2493	2418	291	1889	2190	8722	429	1438	5243	7053	3350	2548	3724	1168	5982	2167	2426	1359	3260	1758	19149	5121	3545	2034	5104	1057	2754	1815	3635	11777	4790	2494	2865	1166	2170	2576	2784
ENSG00000228594	1155	158	1015	237	1036	259	752	192	883	456	871	102	715	251	73	173	450	943	109	184	1019	1345	1495	744	1279	138	1795	339	819	194	1240	213	5554	773	1333	425	1963	174	812	208	990	1374	1225	216	680	77	491	243	532
ENSG00000197530	1363	203	1332	354	988	440	381	186	696	451	963	167	617	286	47	198	478	1145	112	332	905	2158	1047	859	1078	150	1424	547	730	358	864	298	4284	1292	1264	789	1557	330	728	175	1138	2054	1050	302	673	139	496	342	856
ENSG00000248333	983	320	1331	605	654	619	159	521	558	699	541	373	577	568	54	495	504	2689	105	471	785	1535	135	270	796	294	774	392	500	404	504	550	3296	1426	824	684	832	417	650	500	778	3104	862	718	623	355	409	521	612
ENSG00000189339	1929	677	1274	1251	326	653	85	1385	807	1727	323	660	1366	1368	65	910	1332	8839	376	1464	1426	2663	152	165	1230	579	494	372	991	833	401	1177	4956	2904	1715	1521	835	734	1875	1232	1017	4829	667	1003	849	824	556	540	775
ENSG00000008128	989	336	1124	539	431	484	85	382	417	478	525	324	261	253	46	450	331	1784	80	399	546	1111	106	197	553	277	599	376	474	319	246	281	2945	1314	576	531	600	305	258	173	779	3091	704	541	482	282	213	290	579
ENSG00000215790	157	43	98	82	22	69	32	119	47	90	32	55	125	127	4	127	99	672	16	107	127	183	65	53	89	49	61	29	92	64	26	71	398	226	162	127	55	62	109	67	136	574	51	73	59	52	28	28	47
ENSG00000008130	2941	1364	2825	2765	1581	3525	512	3037	2103	6882	1341	2138	2179	4904	162	3353	1681	14747	381	2911	2894	8709	897	2410	2115	1673	2255	2879	1986	2977	1476	3742	11356	11320	2866	5376	2452	2498	2487	4047	2521	20869	1873	3879	1688	2657	996	2179	1550
ENSG00000078369	23046	10342	27947	12161	11348	14614	7189	15054	14219	20415	9650	8879	14312	16426	1415	16252	12781	66716	2817	10383	20937	33720	4796	5724	15811	8051	16815	8799	14449	10198	13162	13183	92175	35852	20678	16937	17847	8364	17182	13617	19216	73911	15989	15523	12410	8399	8291	13334	11662
ENSG00000067606	309	120	289	39	233	124	22	70	61	64	78	42	210	103	28	79	152	181	25	36	192	247	23	23	290	48	263	84	206	45	216	50	1619	247	240	100	271	64	143	85	230	220	174	65	99	26	79	102	70
ENSG00000162585	1136	272	1321	499	1406	622	1026	339	685	597	1186	243	770	502	46	327	574	2626	149	466	932	2434	3714	2981	1268	307	1756	610	793	473	1428	495	7313	2177	1234	719	2482	609	890	425	1148	2698	1484	539	820	248	516	445	705
ENSG00000157933	7051	1581	4300	837	1828	1181	695	1210	3072	1231	1469	612	4816	1432	330	1286	3654	4415	1057	875	4727	2514	561	113	4437	588	2598	546	3905	696	2185	817	17555	2460	6652	1418	2916	596	5645	1067	5009	4897	3071	1264	2523	511	1780	1340	2748
ENSG00000116151	58	14	59	20	34	15	26	28	47	47	25	11	73	33	0	22	38	187	19	43	84	96	27	29	43	17	45	25	50	33	34	42	234	68	91	39	57	17	82	20	87	188	47	13	26	14	28	31	38
ENSG00000157916	3845	1461	5767	1701	3047	2316	2658	1957	2852	2836	2657	1188	2351	1952	310	1669	1912	7915	455	1494	4352	6398	2207	2196	3091	1067	4307	1727	2348	1392	2802	1758	17433	5312	3864	2313	4995	1454	2922	1748	3421	11412	3616	1978	2736	1137	1851	2660	2581
ENSG00000157911	536	165	497	246	246	214	32	196	352	475	224	128	346	281	28	241	264	1283	54	206	479	868	52	49	361	102	390	192	283	162	197	215	1782	579	484	267	440	137	393	204	385	1332	320	240	261	134	165	225	200
ENSG00000157881	1246	500	1488	785	826	967	292	714	871	1290	609	499	875	984	111	859	641	3821	149	633	1178	2542	246	339	1117	443	1232	741	823	715	814	862	5025	2476	1339	1208	1352	794	993	797	1103	4839	902	921	718	449	495	840	685
ENSG00000157873	14467	4957	15057	7513	9422	10908	5086	6606	6088	10136	10078	5937	8168	10099	726	6482	6409	36576	1355	8323	8296	32307	7366	15294	9343	4396	18287	11403	8888	7488	8422	10626	54193	33947	11175	14418	11201	9862	8417	7404	11743	48186	12312	11410	8331	5389	6934	8709	8671
ENSG00000157870	2051	543	2266	705	1166	894	794	1025	1022	1421	711	362	1043	827	88	589	938	3553	242	707	2092	4177	601	804	1838	493	1625	1035	1128	743	1467	1066	11088	4942	2484	2051	2339	1766	1394	835	1477	3153	695	648	832	373	591	490	901
ENSG00000162591	198	12	147	42	156	57	83	55	128	109	154	47	249	108	5	56	134	370	35	76	384	733	56	90	301	23	266	101	181	57	180	90	828	222	317	154	523	163	134	36	280	330	169	45	132	25	101	32	252
ENSG00000158109	2489	474	1933	885	1350	832	1064	790	1621	1575	1441	470	1204	1315	247	938	1707	6572	286	946	2739	3715	1795	1364	2179	524	2749	873	1696	832	1918	881	10003	2417	3064	1084	3389	858	1926	1033	2696	6897	1431	898	1774	553	993	838	1494
ENSG00000116213	862	266	951	433	537	459	235	339	564	668	559	238	473	422	53	339	459	1542	96	345	861	1608	191	364	864	256	906	300	464	227	649	488	3209	1326	944	594	910	336	640	380	949	3198	627	400	537	233	314	369	459
ENSG00000130764	1862	561	2282	828	1069	923	1037	954	1395	1658	1101	556	1215	1256	135	1011	1105	4807	262	877	1762	2940	719	612	1468	503	1524	693	1317	700	1248	927	7571	2507	1900	1147	1762	701	1536	956	1612	6616	1705	1031	1162	579	762	1050	1103
ENSG00000116198	1227	514	1091	701	453	631	202	675	878	1356	389	444	932	1151	57	973	701	3840	221	795	1386	1939	304	344	821	434	776	422	742	493	559	770	4594	1861	1329	900	869	428	1131	867	1125	4994	674	693	559	441	442	588	644
ENSG00000169598	273	74	261	81	90	100	46	137	186	146	104	80	217	142	25	116	155	472	40	97	278	294	31	41	174	47	164	63	141	88	121	104	788	221	250	117	178	58	274	127	252	651	211	143	126	73	107	151	177
ENSG00000198912	735	233	940	427	364	426	390	482	574	672	380	276	496	687	28	424	482	2305	87	379	918	1564	186	218	615	295	709	406	522	428	534	563	3540	1498	809	593	769	437	600	517	662	3084	579	479	433	309	331	424	555
ENSG00000131697	391	59	285	117	160	85	84	123	174	115	138	37	307	128	9	81	228	700	61	122	398	475	53	57	365	64	299	76	238	89	183	135	1860	425	578	247	505	117	424	101	325	797	260	123	227	59	147	102	232
ENSG00000069424	10456	1787	10625	1168	5832	1979	1910	2144	8524	3894	4501	1208	7046	3026	416	1122	6275	8215	1818	2793	13584	12472	3170	1653	7654	1247	10429	2489	6576	1598	5364	1483	52125	7762	14066	3384	12321	2330	10478	2454	9104	10825	6016	1818	5737	1523	4272	5367	5554
ENSG00000116251	2453	746	4513	1281	2136	1361	3511	1211	2620	1537	2558	697	1825	1541	170	1165	1543	6285	477	1209	4100	4491	1687	1375	2626	937	4719	1355	2068	1293	2828	1349	17869	3364	3462	1271	4430	860	2413	1111	2989	7711	3917	1234	2316	748	1252	1329	1806
ENSG00000158286	23	97	45	258	23	214	19	162	116	475	14	134	96	546	1	242	163	1667	25	346	142	1142	76	235	44	174	184	205	208	304	33	189	702	425	164	399	70	184	48	215	84	1810	15	191	55	130	7	80	34
ENSG00000116237	3991	804	3655	1060	1825	895	1243	1205	2870	1927	1614	525	3120	1455	161	1001	2505	6173	561	921	3615	3511	865	594	2949	579	2673	570	2680	874	1989	877	12386	1768	3926	1231	2833	741	3446	1013	3670	6344	2351	742	2067	462	1607	1035	2248
ENSG00000158292	1475	286	1089	471	685	671	266	616	370	1043	350	260	447	734	17	639	431	2611	108	412	571	1202	181	536	843	210	639	493	654	519	589	503	2615	1321	665	560	657	615	590	533	667	2981	657	426	443	339	325	333	461
ENSG00000097021	6457	920	11185	924	5749	1509	4093	2153	8320	5944	4149	756	5075	1647	473	1057	4929	4143	1052	1698	9999	10891	6949	4536	5932	1008	12073	3142	5243	1165	5227	774	39616	6003	9222	3243	13936	3183	7605	2026	6988	5025	5865	1281	4781	955	2847	2569	3332
ENSG00000215788	622	156	2472	57	435	205	9	45	585	47	510	65	150	48	27	57	145	265	41	30	273	236	40	30	219	41	326	45	304	40	187	75	1604	247	307	74	369	54	169	48	518	239	362	110	293	27	280	389	176
ENSG00000171680	3975	988	8926	53	1313	474	50	75	3006	149	1129	103	1159	82	31	77	898	76	224	43	1042	308	226	13	952	57	1021	57	1303	28	636	21	6584	391	1326	100	1654	85	1283	110	1717	157	1109	199	968	60	764	1220	513
ENSG00000162408	584	212	895	361	308	279	351	306	323	428	258	196	392	411	32	361	352	1947	91	316	473	661	231	203	465	173	465	168	321	220	284	290	2061	681	454	262	287	93	444	258	503	1871	473	328	276	173	197	307	271
ENSG00000204859	2241	590	2921	461	1676	711	1495	533	1216	619	1750	322	1274	607	76	461	1184	2196	246	497	1437	1868	2337	1200	2057	349	2879	537	1398	385	2186	409	11004	1565	1878	644	2539	411	1642	484	2087	3053	2162	546	1436	285	951	1027	1355
ENSG00000162413	3134	1071	3021	2056	1211	1536	504	1617	1863	4477	1299	1400	2393	3224	174	2170	1874	15655	488	2486	2197	5900	325	477	2322	833	2066	1425	2222	1485	1625	2479	12251	5852	3129	2925	1746	1431	3213	3472	3273	26850	1892	2811	1633	2024	1208	2293	1677
ENSG00000116273	959	268	1190	579	448	547	358	597	791	1273	535	342	906	726	79	735	683	3770	212	607	1549	2482	221	308	922	346	994	559	868	584	792	987	6266	2898	1658	1263	1650	891	1016	713	1179	4013	913	547	621	336	480	474	634
ENSG00000041988	443	181	606	467	418	560	472	420	269	853	431	314	290	500	26	701	256	2562	46	339	426	1155	701	1530	443	244	744	647	294	415	414	590	2619	2173	489	743	779	667	410	693	431	4090	524	473	343	324	207	357	316
ENSG00000007923	1499	564	1823	854	487	722	83	894	1110	1300	461	541	943	1065	109	840	810	4372	197	730	1377	1864	157	133	901	468	719	391	867	578	528	688	5365	1982	1402	933	820	434	1187	836	1194	5409	743	970	762	546	570	916	735
ENSG00000171735	1000	519	1640	711	988	973	1383	713	821	982	834	467	716	914	91	958	602	3878	161	673	1277	2471	554	803	980	414	1358	801	621	604	1138	980	6250	2513	1091	970	1405	688	836	741	1166	5879	1147	779	787	434	551	698	675
ENSG00000049245	8130	2660	11550	2711	4951	3757	3276	3623	5340	5676	5233	2098	5639	3593	624	4035	5062	15474	1070	2885	9045	9639	1891	2046	6148	2077	7389	2667	4794	2630	5264	3336	34368	10671	7411	4188	7052	2712	7438	3793	8222	17289	6760	3367	5175	2146	3655	3965	5343
ENSG00000049246	598	139	396	206	122	91	192	238	360	570	196	155	803	333	3	184	527	1787	161	380	915	529	98	88	430	112	456	167	340	202	224	302	2566	808	866	284	459	208	1146	254	912	1789	118	93	225	132	327	234	447
ENSG00000049249	31	625	73	2049	19	1477	10	1755	37	2609	5	807	47	2099	5	2251	143	17117	14	892	80	2075	144	875	33	778	124	627	69	1576	19	2427	628	3481	68	2204	32	1161	47	1283	40	10045	23	2179	56	1207	14	349	18
ENSG00000116288	4972	1611	8648	2508	4518	2856	5295	2305	4430	3390	4279	1315	2686	2620	395	1971	2830	11915	712	1945	5367	7576	4067	3869	4714	1603	7646	2390	3183	2119	4868	2163	27141	6072	4879	2789	6898	1951	3722	1957	4692	14377	5707	2443	3797	1317	2388	2903	3232
ENSG00000116285	228	1223	473	282	76	1035	31	793	151	176	25	105	77	205	10	861	129	507	28	79	388	395	68	28	102	419	100	134	154	216	79	193	555	549	301	193	216	147	127	531	214	1261	39	333	57	107	60	388	41
ENSG00000142599	8698	1271	6635	631	2376	1010	1364	1491	3409	2262	2261	878	6271	1317	386	1084	4157	3370	978	1882	5362	4395	676	374	4805	754	2645	622	4694	722	2092	1441	14504	4808	5336	2763	2743	1006	6931	1623	6272	4172	4328	1121	2934	672	2473	2008	3538
ENSG00000074800	74164	39582	95302	62206	48037	73718	27512	58220	53660	99075	40192	39567	31702	75243	4235	66900	36040	372623	8795	57251	82411	243823	44220	83602	71098	46156	118218	80235	53827	57916	83982	104305	508454	297287	95234	110437	127584	69951	51819	68465	52813	356699	50425	73688	41522	42058	31241	62577	37254
ENSG00000142583	37	162	95	618	40	485	7	153	123	285	23	127	3	238	1	323	24	1286	12	83	18	233	43	156	147	128	338	259	99	217	211	268	2118	812	321	471	648	198	75	212	22	2257	11	227	14	117	11	81	11
ENSG00000180758	395	11176	930	36174	202	26818	311	18046	580	41862	158	10070	484	36166	117	34901	1380	167443	128	15553	1034	27046	1296	9930	468	12813	2504	16816	1229	22935	400	27033	10493	46262	1218	28933	769	11258	665	28089	782	195004	343	27245	467	11716	144	5856	277
ENSG00000049239	7628	7749	6272	16580	2182	9305	2536	16780	7048	33260	2508	7334	12372	31040	588	17970	10024	122100	3675	24518	15389	55412	5242	10794	6640	9789	12019	12705	9633	16839	4042	23222	55355	53168	18065	37963	9059	16451	14011	17334	9572	81397	4096	13448	5796	8061	3892	6844	5675
ENSG00000171621	673	235	450	561	303	581	268	616	466	1872	172	423	614	645	32	597	405	2651	117	876	995	2808	278	662	376	288	553	623	245	417	284	893	2737	2744	861	1405	746	798	593	1029	447	4143	245	644	235	463	242	664	381
ENSG00000171612	347	222	579	312	214	355	416	283	325	507	231	193	186	319	37	286	178	1273	51	212	395	641	233	273	266	136	427	210	272	211	261	253	1744	675	301	290	300	173	263	292	379	1843	291	281	225	157	137	343	235
ENSG00000188807	633	106	687	56	270	104	167	99	390	177	278	64	527	111	28	73	378	387	59	67	447	300	219	62	590	62	433	84	355	61	315	77	1963	277	575	121	529	90	540	79	450	445	417	91	297	53	223	216	251
ENSG00000171608	2746	794	1183	160	838	568	1100	890	3961	1772	1450	617	4107	844	149	514	3160	2449	708	638	6473	4970	1616	542	1868	375	3148	658	2503	501	1356	627	10052	1824	5650	1287	3271	626	4529	725	2193	1813	1189	338	1861	493	731	836	2017
ENSG00000171603	9690	3753	11195	5310	4307	5499	2241	5964	8305	10959	4392	4736	9620	8910	620	7268	7958	28695	2300	6018	14536	14947	2916	2783	9068	3485	10140	4352	8815	4691	7132	5831	60722	19878	15965	8967	13563	4805	12044	7383	10290	34380	5306	5444	6042	3316	3796	4594	4391
ENSG00000178585	3363	637	3978	190	1692	385	1788	559	1637	379	1731	145	1552	392	167	350	1748	1195	302	227	1570	738	869	285	2900	305	2787	346	2251	210	2544	234	13208	1230	2291	382	2897	325	1901	295	3244	1429	3242	435	1622	170	887	595	1602
ENSG00000162441	925	361	937	402	316	417	523	602	592	740	351	349	687	677	66	625	491	2759	161	493	1051	1267	256	363	543	310	605	333	594	450	420	472	3434	1351	923	616	635	324	629	549	836	3090	618	509	211	195	299	387	447
ENSG00000173614	598	167	808	292	267	234	384	305	407	528	297	151	416	476	17	312	372	1837	94	375	801	1017	213	225	440	203	581	251	409	311	304	333	2574	909	700	354	578	270	509	364	641	2307	412	295	326	165	234	263	322
ENSG00000130939	1622	715	1560	1110	527	755	605	1175	1072	1632	531	601	1654	1912	136	1365	1153	7671	350	1214	2051	2854	373	327	1123	578	915	451	1174	964	687	1091	6060	2044	2066	1070	1129	468	1729	1214	1584	8385	1014	1216	913	767	620	966	874
ENSG00000054523	4164	1800	2715	1852	1102	1587	765	2746	2742	5680	798	1408	4064	4284	368	3391	2394	14414	853	3553	3752	5303	503	560	1737	947	1424	869	2165	1612	1271	2453	12717	5191	3817	3364	1693	1173	2988	2434	2842	14744	1389	2173	1266	1533	1076	1972	1383
ENSG00000142657	18515	9211	19262	13828	10543	17251	4906	11834	10149	24420	7914	7347	8967	17485	1097	16264	7372	71014	1969	14182	14594	46746	6757	10014	10264	7326	13116	11287	8127	9718	6953	13784	62515	46861	18494	26294	15380	12294	9747	14021	11684	86340	13450	20384	10192	9306	9034	20920	9100
ENSG00000160049	1275	407	1157	694	492	568	454	635	578	981	487	370	817	864	73	668	654	3665	183	616	1095	1554	421	551	686	294	705	355	628	507	438	560	3992	1573	1040	654	816	400	935	660	984	4320	678	598	502	376	388	574	593
ENSG00000142655	541	269	715	840	396	881	216	593	472	1383	333	316	374	1012	35	671	319	3664	68	630	798	2724	279	976	493	402	973	912	413	618	458	828	3389	2819	746	1310	1237	785	536	930	449	5114	511	744	372	371	209	442	296
ENSG00000130940	924	1585	837	4800	521	4025	264	4568	501	6203	298	2017	760	7388	61	6549	631	26279	133	3967	768	12344	482	1978	1034	2124	1309	2215	987	3866	831	6081	4732	9902	949	5127	812	1857	764	4253	1090	31697	565	6144	478	2784	364	1344	427
ENSG00000120948	2321	1098	3110	1157	1260	1373	1075	1124	1553	1340	1283	869	1151	1576	153	1334	1066	5481	302	1035	2518	3022	863	707	1479	739	1743	823	1182	891	1353	1189	8956	3081	2003	1314	1487	615	1413	1100	1807	8628	1877	1514	1334	821	979	1401	1365
ENSG00000277726	41	22	112	32	50	34	161	14	23	11	56	15	22	19	0	21	17	83	7	14	59	52	49	45	36	12	71	27	28	27	70	18	256	64	29	20	61	19	10	8	47	146	81	29	40	12	42	24	37
ENSG00000009724	135	58	77	80	15	49	1	39	40	56	10	27	63	72	13	65	50	274	18	71	92	103	7	2	41	25	15	12	56	48	16	59	189	68	107	38	13	19	44	37	108	343	25	64	32	38	23	27	49
ENSG00000116649	1351	363	1940	283	1186	463	633	397	1221	493	1003	248	754	301	68	264	800	1339	190	286	1239	1100	1725	637	1237	201	1794	235	861	206	858	177	4970	586	1158	253	1858	142	1162	304	1079	1533	1073	297	831	229	537	738	701
ENSG00000171824	2826	1361	3976	2649	1548	2131	993	2079	1799	3018	1424	1469	1720	2621	173	2563	1402	11319	306	1673	2905	5205	659	958	2009	1084	2197	1320	1830	1612	1516	2094	10843	4920	2520	2282	2253	1180	2131	2101	2343	13618	2225	2486	1681	1411	1200	1872	1623
ENSG00000198793	3418	1281	2548	1530	848	1079	536	1734	1697	2717	794	876	2464	2206	190	1723	1970	9107	505	1539	2379	2981	415	404	1592	691	1178	519	1905	997	750	1250	7407	2615	3039	1727	1209	641	2925	1397	2448	8748	1432	1554	1329	947	1043	1207	1359
ENSG00000120942	900	331	1040	255	380	356	193	297	536	436	357	163	595	324	42	273	539	1081	117	208	570	545	164	75	605	133	571	195	527	150	381	221	3017	610	720	248	449	141	748	344	739	1182	546	294	514	176	308	298	457
ENSG00000116661	58	30	39	74	114	394	9	7	7	18	24	8	4	52	2	72	26	174	3	15	34	128	14	35	63	42	41	39	7	23	73	33	379	162	31	71	32	19	23	23	104	607	26	30	8	8	21	31	15
ENSG00000132879	1253	363	1456	559	982	774	602	233	507	424	893	243	506	338	43	386	513	1661	76	329	851	1532	565	670	944	245	1389	454	523	238	909	400	5032	1462	989	619	1192	357	566	303	949	2444	896	351	517	146	417	390	600
ENSG00000116663	2373	1358	3381	1903	1758	3180	450	2117	1221	3652	1217	1652	1067	1631	204	2479	1150	6004	230	1929	1822	5409	473	1303	1730	1114	2514	1867	1235	1275	1375	1803	8953	9244	1632	3447	2059	2204	1543	2420	2153	10891	1648	2693	1295	1325	656	2133	948
ENSG00000116670	2586	1247	3599	1719	2566	3093	1187	1003	1008	1115	1805	679	1118	1403	173	1567	943	4767	168	511	1273	2528	1221	1475	1884	599	2951	1120	1151	799	2310	940	10483	3190	1710	1270	2535	848	1142	988	1850	6975	1896	1656	1093	619	763	1080	1095
ENSG00000177674	530	85	595	107	446	136	417	106	562	465	572	146	389	125	13	77	343	648	104	292	1191	1583	1087	1096	552	74	1157	321	359	115	450	135	3623	891	830	504	1955	532	613	268	512	574	655	110	390	99	273	259	344
ENSG00000177000	3937	3081	2507	4676	880	5866	1301	2755	1997	2595	1253	3219	2949	4368	185	4961	2453	14716	632	2223	3194	4791	1109	1146	1983	1658	1521	968	1942	2658	1369	2167	11276	6499	3813	3040	2344	1597	4263	2332	3168	24752	1857	5453	1427	1357	1410	1801	2032
ENSG00000011021	1416	951	1223	1649	398	1360	251	1387	553	1267	428	856	856	1810	87	1711	664	7459	145	1082	976	2535	172	377	653	677	527	542	601	1070	413	1400	3159	2764	1042	1416	660	703	919	1129	1063	9959	529	1711	511	839	526	889	690
ENSG00000116685	3861	887	4436	1018	2448	1269	2299	1199	2994	1966	2491	661	2268	1324	175	1034	2201	4646	614	1038	3467	4009	2709	1542	3691	708	5208	1325	3090	855	4080	1191	21719	4305	4256	1830	5198	1019	3490	1162	3718	6101	3355	1167	2503	550	1624	1507	2127
ENSG00000083444	7033	1870	8825	1179	3304	1551	3151	2069	5708	3339	3393	982	3688	1300	341	1307	3978	5317	1053	1138	7144	5041	4574	2105	6388	1303	8738	1842	4964	1238	5790	1649	39203	7565	9361	3007	10048	1784	6265	1787	5135	5758	4047	1369	3452	606	3496	3755	3438
ENSG00000116688	7311	2178	7460	2094	2805	2336	1386	2737	4961	4821	2461	1527	4721	3341	400	2457	4041	12801	835	2270	5374	6690	929	656	4373	1195	3448	1358	4354	1760	2890	2168	21054	5638	6248	3172	4343	1751	5528	2511	6604	14869	3533	2570	3820	1368	2861	3357	3494
ENSG00000116691	2529	893	3700	2183	2598	2663	2015	1431	1043	2169	2039	1048	1007	1893	114	1489	921	8225	226	1394	1750	5598	5072	8908	2073	951	3441	2164	1410	1512	1956	1681	10839	6395	1926	2331	3372	1959	1556	1564	1986	10961	2503	2031	1389	902	1109	1503	1337
ENSG00000028137	2586	2315	2038	7351	1199	8611	2617	8095	4356	20785	2245	4060	2820	19081	175	8158	2603	53403	697	6529	9254	27243	4237	10099	3010	4026	5664	9788	2815	10094	2153	9330	22416	27239	5918	11143	6995	9515	4107	12489	2319	49353	2834	14204	1701	6205	2229	3686	2482
ENSG00000048707	3549	1227	2102	1171	737	885	583	1736	1543	2986	729	995	3216	2491	241	1946	2158	8484	590	1517	2770	2882	529	381	1395	629	1032	554	1579	985	818	1171	7402	2551	2933	1807	1413	756	3156	1446	2361	7989	1276	1470	1132	987	1023	1070	1316
ENSG00000162496	137	166	190	351	105	863	341	610	758	2586	120	555	118	1211	4	870	219	3882	99	821	1837	4516	1267	2293	257	530	1709	2172	335	1018	401	1122	6411	5592	1212	1620	2653	1387	276	1128	156	7505	89	463	215	428	213	485	203
ENSG00000275774	88	36	107	77	42	54	4	100	71	92	43	33	75	110	8	87	62	385	17	85	115	227	2	1	74	30	84	50	87	64	52	71	514	182	133	85	122	74	106	81	132	576	72	70	50	33	50	64	61
ENSG00000116731	3564	1389	2708	1764	1111	1402	1613	2328	2096	2867	1209	1197	3363	3305	292	3024	2658	13431	702	1991	3119	3789	1303	940	2381	982	2161	908	2290	1697	1813	2221	12332	3979	3576	2279	2050	877	3726	2176	3742	12885	2061	2353	1934	1440	1286	1230	2206
ENSG00000189337	201	375	156	1566	101	879	22	689	85	299	15	304	123	1005	4	1369	51	5197	31	335	302	655	57	191	71	557	119	194	73	625	97	1640	866	1859	281	565	318	217	92	446	81	13184	21	520	40	207	64	136	42
ENSG00000171729	559	217	565	323	415	480	349	415	1110	869	426	211	488	358	20	392	509	1302	206	491	2581	2250	235	333	770	278	1927	593	587	289	1284	563	7402	1971	2542	912	3476	973	961	626	437	2128	615	457	495	240	425	546	669
ENSG00000142634	21025	5266	20769	2732	12852	6275	12164	5546	15290	6076	10389	2249	13516	5375	915	3787	9910	14329	2141	2368	17580	15798	15570	9280	15985	2678	21981	4294	11599	3034	14165	2483	73011	10027	20276	5110	28493	3729	15688	3807	10773	13542	17203	5701	11700	2438	8905	7933	12597
ENSG00000132906	1237	284	970	380	698	476	518	457	652	688	830	276	1076	565	85	459	668	1940	178	448	1054	1558	234	234	1087	274	1268	461	963	333	874	339	6141	1275	1191	595	964	327	1168	435	1170	2592	1266	573	891	254	559	637	1177
ENSG00000116138	1007	360	841	569	271	343	291	624	492	922	327	297	941	831	68	699	602	3378	173	571	958	1187	173	135	511	267	412	243	623	404	297	506	2700	1067	878	653	426	301	901	589	922	3672	548	486	439	313	347	379	471
ENSG00000197312	2005	1047	1106	1222	417	676	666	1314	1078	1697	480	616	1848	1819	146	1282	1176	10180	372	1755	1995	3220	384	325	779	477	611	321	918	890	386	1079	4541	2161	1405	1343	585	395	1876	1162	1465	7254	836	972	855	728	672	1083	1021
ENSG00000116786	8536	3280	8334	5308	4271	5762	2001	4678	5074	8660	3916	3379	4796	6249	501	5533	4092	22385	896	4490	7414	16095	2660	3707	5912	2496	7270	3763	4393	3447	4228	4957	32106	15557	9093	7638	8822	3945	6520	5447	6444	31304	5113	6043	3726	3082	3457	5520	4121
ENSG00000162461	47	26	45	26	20	39	15	25	24	35	28	28	15	26	3	20	14	145	1	25	55	111	32	36	23	22	35	17	15	18	22	43	140	96	25	47	107	87	20	20	40	196	22	34	25	27	27	40	34
ENSG00000233954	878	240	1271	157	763	337	801	308	1106	555	803	191	445	330	96	231	502	1132	147	285	1140	890	199	195	866	190	1491	324	669	271	1060	252	5809	741	1014	363	1635	295	605	227	1041	1659	789	243	825	179	437	527	524
ENSG00000065526	7538	4735	4769	4721	1436	3307	527	6266	2892	7287	1162	3044	5594	8308	261	8225	4118	31183	1025	4459	4799	7463	661	756	3176	2103	1757	1504	3716	3111	1509	4901	14421	9211	5579	5778	2217	2128	5655	5103	4633	27867	2422	5612	1993	3324	1693	3000	2346
ENSG00000116809	1464	1350	1893	3181	1195	3506	680	1965	1126	2921	982	1700	994	3245	92	3064	913	10759	181	1715	1441	6274	1426	2559	1399	1308	2253	2005	1074	1898	1291	2941	8187	8422	1645	3089	2241	1648	1205	2117	1458	16440	1338	3497	950	1458	683	1787	985
ENSG00000142627	503	286	549	42	221	247	7	92	111	37	38	12	79	43	27	93	185	131	17	6	125	38	31	2	151	67	229	67	280	36	179	52	1001	214	201	69	224	51	106	56	180	189	57	62	110	24	59	109	55
ENSG00000142632	266	76	220	83	214	183	52	75	143	205	132	92	108	81	10	96	61	271	24	54	118	166	48	94	130	77	248	106	178	76	205	120	966	401	205	133	233	76	226	121	235	765	160	87	106	52	83	72	147
ENSG00000132881	110	21	80	35	51	27	38	37	69	62	53	36	87	36	0	44	63	196	18	42	123	189	83	93	92	27	95	35	72	29	68	47	450	139	154	85	133	53	110	58	148	325	62	21	43	11	36	31	73
ENSG00000037637	1853	781	2181	1286	889	1109	708	1146	1276	1746	878	649	1243	1505	127	1302	1103	5961	240	1009	1910	3244	610	624	1305	583	1581	756	1219	879	1005	1296	7830	3141	1908	1591	1751	945	1518	1083	1635	7935	1241	1188	926	683	779	966	1003
ENSG00000055070	5047	2027	5923	3181	2628	3538	1544	3621	3799	7076	2427	2194	3167	4281	300	4203	2902	18475	679	3137	5306	11629	2458	3275	3986	1922	5211	3120	3329	2916	3245	4406	21380	11718	5430	5123	5624	3134	4392	4494	4035	21130	3202	3964	2931	2228	1983	3124	2512
ENSG00000157191	9518	4525	12369	8933	5785	9936	8154	9378	7381	16157	5868	6255	7024	12730	739	11710	7031	53195	1434	8344	12493	29911	5955	9665	7950	5779	13521	8847	7310	8554	7621	12374	58006	34295	12423	13510	16192	9072	9488	9918	8955	59577	7894	11006	8203	5639	4494	6616	6627
ENSG00000219481	562	152	531	165	193	110	172	285	296	363	250	118	504	238	16	150	295	989	156	275	661	681	102	90	311	91	193	105	405	174	150	168	2339	548	476	149	302	158	572	173	594	1461	356	145	284	132	304	258	316
ENSG00000058453	1384	349	1063	361	507	258	292	300	516	314	794	181	725	460	42	253	486	1425	161	359	1165	2112	311	385	1361	221	1106	301	642	252	841	246	3958	945	1169	505	1289	269	634	220	1284	3191	876	280	659	161	474	294	631
ENSG00000159363	1698	223	1512	258	812	194	355	240	845	507	682	163	1093	341	89	174	790	1392	165	375	1798	2338	494	383	1719	139	1831	307	1037	205	1774	283	7027	1295	2259	653	2680	328	1132	374	1001	1635	1148	297	774	143	505	341	849
ENSG00000117118	3053	787	3989	969	2030	1165	2474	1192	2605	1801	2375	642	1682	1252	184	898	1425	5077	349	990	3997	4385	981	976	2438	619	3890	1003	1684	869	2555	859	16360	2955	3135	1414	4978	1173	2338	1007	2126	5943	2784	950	2122	584	1645	1962	2356
ENSG00000117115	2612	293	746	1453	1045	347	289	44	499	488	670	53	1105	2055	77	225	698	4113	54	119	564	796	196	125	1685	79	846	232	1130	658	1326	447	9091	1258	1032	320	571	182	1169	807	1158	1591	1645	508	849	93	425	367	770
ENSG00000179051	5567	2020	6475	2403	2420	2693	883	3111	3716	5159	2117	1662	4012	3573	435	3170	3344	13214	695	1996	5626	7291	746	901	3701	1495	3617	1658	3536	2023	2369	2638	19827	7946	4580	3580	3753	2212	5216	3125	4499	16565	3587	2920	2923	1645	1911	2868	2597
ENSG00000074964	532	66	147	108	228	107	138	98	399	244	166	72	159	89	4	53	136	477	29	129	792	1052	71	68	212	30	380	92	93	76	129	169	1469	535	419	318	713	241	252	106	112	756	138	96	142	53	206	285	333
ENSG00000159423	516	193	796	475	529	511	278	281	478	685	524	241	439	731	55	398	333	1963	72	319	651	1271	485	483	505	198	853	381	401	349	501	382	4785	1589	710	349	1013	335	540	460	719	3054	497	446	573	278	282	365	396
ENSG00000169991	1424	749	1150	1649	465	1218	318	2321	961	3022	436	1004	884	2441	103	2005	989	9098	256	1989	1613	4782	394	778	884	823	1172	930	1042	1463	670	2039	5974	3717	1648	2479	1139	1034	1352	2141	1190	10747	747	2059	762	1194	625	1047	656
ENSG00000127481	14476	8449	10369	15068	3085	6323	2043	10058	4536	19938	3280	6708	7954	15737	499	14335	6494	78122	1491	10940	7753	19600	2454	3722	4851	3586	4541	3682	5251	7204	2844	12134	27895	23208	9083	14337	5459	6088	9106	10062	8574	85081	4793	11369	4307	8347	3638	6137	5407
ENSG00000127463	2481	923	2442	943	832	724	1060	1184	1550	1654	765	534	1503	1118	123	1033	1271	4892	343	830	2307	1814	900	462	1367	499	1167	362	1151	539	750	580	5739	1432	1886	763	1441	463	1858	774	1765	5524	1388	908	982	502	792	1099	1029
ENSG00000053372	928	343	1209	362	763	584	907	506	994	802	718	291	508	491	88	465	511	2378	131	391	1350	1528	1489	957	919	274	1389	449	575	379	738	387	4563	1292	911	436	1361	404	765	463	743	2744	821	485	599	344	395	719	557
ENSG00000053371	1108	213	1403	325	1167	463	1775	468	1287	950	1373	207	1002	588	115	319	789	2126	194	419	1694	2597	1160	817	1470	244	2529	588	977	379	1677	348	10394	1555	1917	646	3165	550	1344	382	1447	2230	1620	345	1144	217	659	490	1036
ENSG00000040487	1774	478	1927	399	1540	829	774	487	1325	989	1076	276	1109	648	130	443	966	2532	231	595	1539	2074	1280	890	1776	287	2896	791	1145	401	2018	459	11870	2047	2058	748	2311	532	1349	546	1644	3915	1316	522	1144	290	607	779	964
ENSG00000077549	13511	5679	20309	6813	9423	9660	8856	7827	10980	10165	8205	4496	8803	8383	925	7797	7738	33417	1873	4982	17901	20954	5881	4678	12779	4512	18191	6080	9318	5108	12138	5922	83701	18766	15770	6952	19985	4423	12168	6892	12840	37568	12033	8498	9591	4342	6280	7855	8652
ENSG00000173436	382	92	860	130	397	169	1247	136	359	198	382	101	211	162	86	131	195	567	49	126	512	437	902	444	303	95	625	150	210	98	427	124	2098	389	283	104	598	117	275	117	332	896	479	128	345	92	228	213	267
ENSG00000158747	3	16	9	181	12	84	6	35	2	203	7	15	3	102	2	88	6	669	3	64	35	564	53	558	4	27	36	142	7	127	21	175	353	324	7	92	51	186	7	71	6	682	1	71	1	32	4	20	2
ENSG00000162542	1212	390	1146	402	669	701	289	524	670	911	500	263	754	605	68	602	572	2179	149	437	801	1457	218	308	901	322	1028	449	628	381	676	421	5328	2156	1170	761	1163	406	924	468	907	2768	851	676	587	291	358	534	615
ENSG00000169914	638	246	592	226	176	189	83	202	227	230	190	151	422	343	29	248	274	1198	88	170	430	520	34	37	340	117	205	72	350	169	181	213	1392	336	397	198	160	138	344	211	510	1524	286	243	222	142	177	205	383
ENSG00000090432	1651	426	2674	929	1079	751	689	663	1457	1603	1303	647	1058	769	129	626	1054	4831	198	602	1545	2147	665	658	1254	379	2098	782	1214	708	984	624	9902	3223	1923	1049	1857	531	1388	807	1487	4517	1374	723	1276	601	806	1161	1237
ENSG00000158825	227	13	808	21	366	17	159	41	1219	115	655	36	392	28	19	17	456	135	114	45	1746	502	362	87	756	35	1753	166	381	24	625	27	3911	226	1027	112	2693	212	533	42	474	73	305	18	419	15	47	29	126
ENSG00000158828	2801	299	2845	461	2139	507	1340	474	2479	1254	2410	296	2104	687	244	313	1921	3572	457	730	3742	3630	1077	870	3270	299	3989	781	2621	591	2798	569	15674	2041	4192	1036	5825	839	2737	591	3139	3260	2449	397	1794	248	1156	557	1865
ENSG00000244038	10996	4036	13535	2825	6365	4548	3118	4978	8594	6554	5985	2563	7745	4366	794	3682	6260	15662	1424	2903	10541	11287	2674	2093	10302	2637	10703	3039	7264	2654	7044	2511	46806	10292	11659	4463	12678	2895	9648	4096	9574	16472	7777	3535	6288	2052	4487	6609	6487
ENSG00000117245	93	10	150	1	80	15	66	17	324	13	265	27	221	12	9	5	187	8	53	8	263	24	112	6	497	27	621	26	281	10	409	9	2054	87	528	29	596	16	293	24	254	25	214	22	132	9	57	59	160
ENSG00000127483	6606	2680	6275	3448	1905	2737	1991	3792	3563	4480	2153	2133	5593	5021	515	4571	4058	22479	1104	3593	7019	8044	819	885	4130	1872	2739	1592	3971	3327	2280	4361	19064	8036	6313	4169	3017	2178	5533	3295	6713	27640	4027	3109	3171	2217	2402	2459	4051
ENSG00000075151	6576	1343	6829	281	1873	576	1343	1053	3861	1019	1599	287	5245	772	365	667	4080	1998	1304	776	7501	2944	885	180	3332	519	2456	270	4447	381	1877	312	16432	1269	6222	836	3062	441	7033	732	6833	1811	2746	388	2714	268	1813	1193	2893
ENSG00000117298	3336	9892	3066	24608	1472	19117	540	13567	2380	21628	667	8864	2204	24124	324	30607	4141	111373	918	13251	4117	30506	1954	7056	2955	9601	5698	9517	4436	14238	2954	24446	31437	43515	4789	19216	2927	7913	4096	17872	5511	126948	1278	20478	2470	9271	1331	5924	1111
ENSG00000076864	8366	2482	8184	190	5019	1384	740	604	7122	902	4101	321	4737	521	528	760	4140	1105	1060	369	7219	2360	1438	145	6551	600	6875	796	5379	244	5359	285	26977	2064	7051	991	6353	533	5845	653	8348	1246	5368	776	3860	335	2163	2774	3272
ENSG00000090686	2948	1423	3133	2246	1195	2105	1153	1970	1858	2058	1082	1107	2042	3046	207	2739	1658	11827	443	1941	3104	4714	680	730	1921	1185	1784	1210	1902	1853	1474	2301	13466	5168	3114	2681	2086	1235	2154	1770	2756	15041	1911	1967	1481	1151	962	1191	1504
ENSG00000142798	2775	290	951	162	245	34	48	145	1337	601	121	28	1523	204	60	61	1397	1111	487	372	4215	3127	316	191	2030	145	1041	309	1934	293	785	626	6559	955	4681	1283	2199	611	3002	202	1542	362	371	58	372	38	510	123	551
ENSG00000070831	9417	3991	15054	6278	5261	6917	8131	6365	6981	10840	5678	3812	5926	8561	783	8412	5308	42068	1313	5822	12135	18694	3182	4586	6644	3840	9219	5603	6352	6303	6885	8131	45192	18656	9242	7504	9156	4999	7565	7379	8620	43381	9102	7886	6444	4229	4027	5408	5577
ENSG00000184677	2566	887	2118	1079	696	888	391	1143	1087	1320	848	737	1896	1825	140	1313	1441	6018	347	1046	1921	2397	333	326	1364	554	946	477	1627	886	749	900	5774	1806	1846	990	952	369	1934	1030	2023	7828	1390	1595	1326	980	870	1037	1400
ENSG00000173372	16152	1465	26392	393	15765	1722	34288	2633	6896	2759	24013	3697	5937	419	577	494	7499	1420	1138	830	5805	2916	15736	3101	8906	612	14851	1547	6167	421	12978	449	58915	6621	10992	2219	34109	3900	10230	1459	12503	2970	17210	1043	10292	734	8100	7635	11810
ENSG00000159189	73488	12150	61577	1430	42298	11661	27198	13433	11252	5381	41059	12438	23170	2680	2634	6141	19245	3536	2663	2406	9813	6804	4625	1142	38224	4053	29249	3605	18521	1375	41080	2406	152361	21246	24029	6189	46543	5453	29656	5704	37701	11236	43018	7845	25341	3303	26744	29519	32485
ENSG00000173369	36552	4313	45988	1373	24965	5107	32483	8149	8078	5839	31948	8018	11695	1416	1579	2783	10016	3658	1024	2818	6259	8465	6216	2496	20214	1965	15404	2274	9387	1075	17593	1609	68605	17131	12954	6014	25274	5353	12797	3120	15622	7256	25519	4154	16803	2293	19070	23149	16546
ENSG00000133216	243	537	352	28	88	661	44	608	185	976	44	490	81	144	6	847	117	163	14	67	282	147	57	143	97	323	121	301	52	56	40	103	519	1029	164	431	268	360	198	547	131	606	41	179	51	266	63	423	64
ENSG00000004487	2458	1082	2709	1675	1269	1675	1265	1516	1574	2321	1218	765	1741	2457	178	1738	1495	10220	360	1335	2880	4250	1119	1174	1905	942	2103	1171	1655	1465	1493	1891	11137	3511	2649	1721	2882	1054	2109	1557	2345	10955	2017	1590	1343	791	948	980	1464
ENSG00000169641	3350	2382	1966	2045	699	2301	657	3861	1680	6037	638	1859	3115	7089	138	4163	2493	25852	590	3015	3003	5690	671	749	1357	1606	1170	1010	2063	2884	782	3005	8780	3903	2905	3010	1201	1229	3129	4238	2667	28000	1164	2901	1140	2001	1055	1629	1559
ENSG00000125944	6080	3105	7579	3092	2842	3941	2385	3417	3784	3723	2531	2120	4128	4437	364	4450	3593	16944	834	2823	5616	6867	940	639	3772	1978	3549	1705	3626	2429	3060	3453	24459	8181	5075	3817	3025	1711	5141	3302	5739	22077	4824	3679	3529	1983	2442	3356	3495
ENSG00000125945	531	303	553	419	189	442	119	364	355	499	193	290	520	694	48	634	409	2148	106	405	704	923	44	48	327	181	268	167	419	298	228	442	2735	1069	603	522	322	227	563	397	542	2551	311	398	277	193	214	265	298
ENSG00000117318	798	73	617	143	1000	259	600	127	220	544	767	72	414	203	17	88	339	530	64	153	397	344	103	84	1246	177	978	221	424	89	414	70	3066	278	567	126	857	102	801	242	637	610	1104	144	463	137	834	268	801
ENSG00000142676	11753	3538	19109	6789	12363	7758	24506	6023	11552	9010	14127	3543	7213	7656	1013	6172	6934	33237	1934	6080	17717	24427	14445	14843	13178	4508	27882	8547	9069	6283	17094	8006	89553	20979	14486	7581	25493	5883	10905	6311	14686	46304	18980	6970	11168	4011	5860	6860	9638
ENSG00000011007	1801	1075	2457	2072	901	2088	827	1843	1380	3892	987	1315	1487	2845	180	2436	1241	11868	306	2075	2284	4590	520	780	1383	911	1427	1185	1217	1406	926	1994	8144	5684	2137	2745	1486	1406	2051	2664	1997	14351	1451	2424	1250	1491	872	1582	1199
ENSG00000057757	1444	494	1737	798	931	858	1124	720	883	1134	930	530	775	1039	52	890	715	4777	192	723	1446	2357	500	574	1072	447	1367	648	768	578	974	829	5812	1872	1323	881	1235	500	1118	803	1283	7110	1439	922	945	503	671	946	912
ENSG00000011009	1810	557	2620	925	1694	1318	866	784	1267	1571	1436	610	1041	1104	123	824	921	4295	230	679	1881	3438	2172	2163	1612	548	2763	1005	1090	690	1407	884	8517	3071	1804	1237	3188	883	1505	933	1573	5787	1745	1103	1372	559	883	1155	1134
ENSG00000117308	1525	744	2332	560	996	968	221	672	1224	1138	603	361	583	641	109	571	584	2446	139	447	1808	2474	389	578	962	386	1952	663	919	426	1079	433	8026	2154	1566	1023	2417	789	827	689	1030	2932	741	536	723	331	594	1052	588
ENSG00000117305	1332	335	2092	658	1135	670	1522	783	1249	1840	1301	457	1072	830	82	679	998	4237	258	902	2120	3927	1651	1892	1535	518	3146	1203	1142	656	1541	871	11617	3462	2195	1346	3796	1192	1510	918	1751	4751	1518	659	1152	440	724	725	1125
ENSG00000179163	3752	728	3925	209	2442	930	2657	958	2252	1589	1688	316	3016	805	242	485	2264	1386	586	619	3958	2432	796	480	2961	582	4780	996	2515	412	2454	204	27757	2304	4404	1010	4343	702	3781	913	4710	2859	2938	486	1921	207	1417	876	2534
ENSG00000189266	2074	876	2334	808	988	1228	1568	1199	1339	1502	811	751	1412	1409	173	1558	1163	5119	321	910	2400	2554	459	559	1304	649	1338	812	1194	915	1084	1331	8033	3221	1725	1513	1230	985	1522	1295	1957	7408	1579	1200	1177	814	744	922	1120
ENSG00000188529	3801	1900	4394	2010	1249	1811	1128	2213	2346	2055	1155	1289	2493	2577	321	2690	2059	11397	593	1879	3925	4159	494	442	2027	1027	1820	997	2092	1636	1270	2132	10218	3940	2871	2042	1703	1136	2739	1763	3276	15475	2438	2076	1826	1364	1218	1693	1830
ENSG00000185436	67	56	94	115	21	218	13	320	184	1774	17	210	69	784	12	276	137	1945	42	694	872	1554	107	166	66	146	147	314	84	190	27	154	1021	1231	289	451	268	285	143	621	168	6214	22	104	94	226	46	241	52
ENSG00000001460	25	36	58	121	13	67	25	145	45	234	23	59	42	202	1	134	45	919	10	222	129	393	16	95	33	38	74	125	52	110	30	200	411	454	109	172	131	127	38	177	78	1765	33	67	26	37	16	53	13
ENSG00000001461	1516	339	963	460	521	452	402	705	945	1400	519	307	1529	1139	99	651	1215	3771	288	1034	1410	1849	224	251	1010	290	867	368	1113	534	563	629	5648	1800	1389	777	1117	418	1603	668	2154	6003	851	399	657	305	461	498	665
ENSG00000117602	1844	677	2049	799	810	837	570	1059	1366	1722	715	620	1699	1683	130	1450	1350	5661	440	1199	2799	2759	224	239	1401	492	1348	701	1352	813	1121	1053	9297	3219	2182	1310	1484	645	1708	1170	1977	6440	1217	767	988	584	617	688	1004
ENSG00000133226	2815	1261	2984	1697	811	1288	987	1607	1413	2043	830	883	1974	2328	147	2049	1546	9571	384	1467	2732	3769	471	551	1650	784	1239	765	1632	1360	1092	1783	9397	4026	2620	2033	1483	1134	1972	1384	2080	10012	1612	1499	1235	907	934	1128	1319
ENSG00000169504	11139	7389	13033	6741	3298	5997	2208	8971	7865	9886	2754	4530	7935	10191	687	9381	5910	38361	1761	6338	17012	15901	1090	1101	6441	3828	4513	3624	7523	5933	4601	7208	42903	17360	12490	11841	6007	4970	7727	8529	8318	38058	5233	6029	4182	3906	3154	6137	4094
ENSG00000020633	4381	4039	4379	9367	1910	8748	1288	8462	2157	13628	1646	6105	2728	11149	283	12053	3040	48722	567	7929	4057	17578	1410	4352	3104	4562	3765	5958	3070	7215	3191	13122	24098	28781	4817	12137	3600	5110	3215	10484	3445	62420	2374	8892	2247	5526	1247	4245	1939
ENSG00000117614	1848	749	2650	1260	1465	1536	2127	1220	1388	1551	1446	749	1348	1819	171	1503	1107	7273	307	1372	2601	4469	1013	1322	1819	798	2776	1546	1300	1292	1851	1779	12432	4449	2120	1800	2483	1155	1518	1341	2280	9839	2516	1521	1570	815	879	1047	1432
ENSG00000117616	3701	1213	4998	1939	2061	1748	2374	3262	4018	3684	3232	1886	4948	4245	412	3337	3912	20852	1031	3684	6608	9509	572	904	4726	1988	4195	2690	3723	2954	3918	3931	23557	9431	6634	4850	3534	1679	4715	2721	8100	30756	5817	3035	3889	1798	2544	2420	4943
ENSG00000183726	5158	2432	7170	3500	2959	4521	3088	4982	3992	7409	3148	3102	3481	4699	414	5853	3103	21130	752	3429	7049	10243	982	2038	3990	2543	5039	3789	3415	3781	3823	5847	27361	14297	6081	6503	5999	4163	4775	5624	5029	28534	5199	4929	3809	3024	2277	3392	3644
ENSG00000204178	1397	678	1606	691	657	874	685	782	853	990	483	412	831	1069	93	1160	705	5006	219	801	1540	2214	381	507	907	441	1022	579	812	682	833	1268	6239	2947	1211	899	1180	516	894	772	1378	7312	947	911	681	510	483	814	664
ENSG00000157978	1443	300	1572	121	1009	368	548	293	1586	524	972	170	922	267	73	248	863	1053	273	342	2056	1491	1254	454	1381	171	1793	304	1230	221	1272	179	7967	889	1771	388	2308	295	1357	274	1557	1138	1203	255	1054	122	547	694	764
ENSG00000117643	25066	4091	24282	169	12095	2372	4804	1799	9808	927	7943	638	8747	606	1398	1403	7160	619	2557	774	9771	2657	2000	135	15877	1012	12285	847	12950	433	15367	536	66265	2579	12123	871	10987	512	15018	1038	21340	927	14924	1264	10671	554	6975	4311	10139
ENSG00000162430	4348	905	4211	798	1894	919	1177	1563	3814	3362	1999	896	3556	1115	276	1294	3123	6304	887	1811	5678	6064	2387	1870	3720	778	4249	1246	3346	872	2735	1385	22579	5127	6022	2751	5182	1387	4906	2176	3654	3470	2566	1114	2587	716	1868	1913	1979
ENSG00000117640	1194	379	1470	562	591	579	910	553	762	892	851	333	721	702	110	545	666	3122	158	518	1404	2004	916	753	992	307	1410	569	699	497	794	666	5720	1786	1300	818	1604	548	968	517	1063	3822	1064	600	840	365	525	601	815
ENSG00000182749	74	18	83	26	37	19	54	33	77	62	34	13	74	34	1	31	64	277	20	39	245	324	85	82	77	24	136	51	103	74	91	64	1031	271	212	107	342	100	104	34	113	180	77	24	44	13	37	23	45
ENSG00000117632	120	34	73	131	64	64	341	72	59	240	90	49	99	98	2	100	66	1404	41	133	383	578	99	149	106	36	157	81	100	273	104	225	651	214	203	114	598	265	126	124	153	1941	127	75	219	149	206	86	175
ENSG00000158006	731	230	724	450	288	360	280	507	641	1019	325	230	525	760	23	475	429	3198	130	463	1098	1503	182	153	434	198	519	283	452	462	287	409	3035	837	923	591	677	288	787	533	720	3156	479	339	489	247	375	459	397
ENSG00000175087	748	234	1046	91	273	152	346	267	698	165	261	84	574	192	40	151	483	636	138	161	879	391	173	49	491	98	407	70	517	77	388	95	2496	321	704	160	514	112	635	160	736	865	469	178	382	105	273	293	380
ENSG00000130695	2175	859	2303	743	627	719	105	767	1151	1235	521	390	973	979	79	1090	818	3598	222	498	1598	1123	139	85	1156	434	884	363	940	497	527	489	4271	1269	1290	538	876	366	1696	900	1761	5865	944	695	881	424	678	922	1000
ENSG00000142669	33708	6090	51837	2228	24413	6460	14817	8909	37936	17527	29408	4137	20584	6793	2701	4773	20896	13880	5166	5858	48479	37207	23124	12313	37436	4726	64667	11167	23800	3206	31703	2767	187216	18164	36849	6980	75956	8128	33449	9214	28334	16250	30311	5518	24118	3726	15599	15028	19906
ENSG00000158062	373	55	502	142	242	128	573	167	493	305	425	72	307	229	13	108	231	426	84	196	1167	1172	898	492	374	75	868	226	223	130	256	128	1642	223	578	131	1446	166	414	131	357	1054	445	104	288	103	225	220	359
ENSG00000169442	1759	333	10763	548	1495	682	12234	2642	31786	18261	5695	1105	4747	3145	264	800	6279	4767	2169	3534	22259	15449	31809	17469	6026	1313	28849	6155	8950	1775	10806	1024	75824	10043	21827	5459	30290	4417	12458	4441	8352	6808	6707	1311	6093	1517	2374	2429	4963
ENSG00000117682	1675	1507	1743	2168	576	2042	524	2029	1268	4237	559	1252	977	3167	131	2855	945	12242	243	1860	1599	3958	718	1310	1027	1404	1266	1500	1099	1790	653	1814	7426	5592	1624	2192	1522	1352	1302	2505	1628	18059	798	2153	837	1518	753	1505	835
ENSG00000198830	1711	456	1584	745	871	642	192	563	755	895	753	452	982	705	99	793	622	3952	157	590	1076	2116	101	127	1294	373	1042	629	759	559	743	841	4964	1898	1151	884	997	521	1018	499	1271	3973	1442	687	898	407	610	465	746
ENSG00000117676	17368	4096	18819	6903	8658	4867	4739	4477	15104	8229	10033	2737	9881	7366	835	4955	8879	37859	2667	5244	21549	20559	8581	4260	12562	2315	16163	4137	10995	6064	7854	6318	58316	13082	17678	7229	18146	3793	17033	5343	14318	35371	13112	5670	10196	2869	7461	8215	9305
ENSG00000117713	8023	3677	5691	4213	1650	2956	1702	4542	3425	6707	1781	2580	5619	7297	435	5975	4483	25395	1139	4306	5704	7931	1004	965	3839	1810	2558	1378	4506	2831	2045	4153	18191	8214	6476	5382	2483	1750	6305	4413	5449	24363	3201	4602	2509	2499	2194	2916	2943
ENSG00000060642	421	122	469	240	246	175	232	190	296	498	300	128	348	356	26	259	255	1458	57	253	486	830	81	145	339	121	377	163	277	263	288	291	2373	687	565	341	488	235	449	253	457	1682	407	181	253	133	196	184	317
ENSG00000204160	2362	4387	2925	12097	1267	10462	1088	8569	2859	19149	1534	6477	2247	12642	212	9194	2653	56662	552	9679	4149	28830	2042	7742	1998	4864	4885	8900	2529	9795	1433	11397	19359	28544	3456	13546	3214	7937	3009	12086	2872	72709	1770	11389	1933	5858	1263	5924	1942
ENSG00000142751	1229	455	1533	780	689	727	644	626	747	1095	688	427	830	1018	89	675	699	3964	156	664	1198	2216	652	862	1012	391	1357	568	773	585	738	737	5520	1995	1202	923	1188	545	998	736	1153	5002	934	702	719	440	448	641	671
ENSG00000198746	645	268	859	465	482	496	669	497	452	772	526	350	410	605	71	534	363	2694	96	424	628	1469	874	1081	637	294	1035	512	428	311	510	451	3145	1418	678	519	941	437	551	545	683	3613	764	641	453	318	346	479	433
ENSG00000090273	1936	594	3069	1156	1920	1224	2259	840	1439	1307	1566	551	1097	1120	180	925	945	4932	226	818	1941	3211	2526	1866	1685	541	2809	947	1147	769	1583	986	9236	2620	1769	1008	2792	630	1436	971	1739	7144	2074	1209	1249	557	933	1357	1150
ENSG00000090020	2090	635	1827	545	762	577	524	755	1255	1461	759	402	1469	875	123	582	1281	2835	315	607	1730	1978	854	590	1395	353	1649	510	1378	437	925	519	7207	1520	2151	776	1688	441	1895	863	1594	3133	971	646	911	354	810	763	965
ENSG00000142784	4051	890	2849	1430	1491	1341	674	1275	1770	2380	1602	580	2641	2000	231	1431	2229	10178	465	1276	2816	4797	598	667	2860	692	2038	889	2159	1193	1798	1837	14627	4332	3856	2044	3158	1438	3252	1444	3442	9311	2198	1359	1675	696	1393	847	1975
ENSG00000186501	661	269	805	513	477	460	356	426	407	630	442	274	290	533	31	401	261	2532	68	378	721	1382	609	739	535	259	839	446	383	333	556	525	2663	1084	639	506	793	290	445	408	412	2918	477	428	353	243	297	433	338
ENSG00000142765	3687	703	3878	50	3045	451	349	103	3551	120	1494	69	680	61	35	103	923	123	420	138	5111	1481	2878	298	3572	205	5195	397	2762	74	3829	136	18304	884	4454	317	6627	257	1418	96	2070	214	3043	195	1249	110	665	486	963
ENSG00000142733	3293	1537	3224	3541	2061	3828	403	1373	1132	2543	1212	1260	1215	2816	90	3088	1419	16436	294	1387	1866	4967	1107	2768	2829	1875	2683	2237	2166	2742	2718	3620	13750	8756	2268	2927	2750	1644	1490	2483	1652	10259	2036	4083	1309	1446	764	908	1307
ENSG00000158195	8374	3050	7186	3887	2591	3414	1885	5167	4885	9672	3330	3282	6551	6243	393	5799	5056	30032	1297	5252	8084	13393	1962	2413	5312	2438	4332	2684	4823	3795	3122	6065	28310	16017	8906	8025	5416	3657	7869	6274	7135	29306	4850	5211	3720	3098	3022	4208	4096
ENSG00000126705	1679	221	1197	51	544	132	324	140	539	143	398	59	864	119	31	80	574	375	136	73	819	420	242	46	891	52	518	67	839	59	451	74	3263	331	1036	158	744	87	766	106	904	487	576	98	426	70	388	325	424
ENSG00000000938	9866	4578	15535	1273	5516	4395	1321	4083	8717	5310	4625	3294	5058	2986	479	3103	4446	6879	875	2324	7013	10454	1308	767	5993	2062	5758	2031	5359	1503	3689	1641	25219	7346	7608	4213	6664	2614	5354	3253	7695	10370	5410	3740	4146	1743	3462	9752	4514
ENSG00000126709	2360	12319	6195	8310	1971	36837	4466	26786	3712	67491	3575	28759	650	12347	148	31910	1266	38932	200	9467	1698	16886	4791	63141	1778	14674	2422	46366	961	12129	1596	21141	11667	105174	1911	39526	7131	48068	2071	27245	2483	118948	1662	18546	783	15044	955	15794	862
ENSG00000009780	799	235	1330	222	444	249	647	261	547	354	520	175	533	250	106	263	394	1038	105	207	845	685	232	162	717	167	535	177	536	169	535	251	3164	683	662	244	550	154	541	236	856	1542	835	227	537	120	360	298	509
ENSG00000117758	2914	1364	4841	378	1315	1055	1285	1387	2631	1921	1386	631	2115	685	241	918	1784	2431	478	786	4834	3492	662	319	1980	570	1980	583	2037	474	1364	638	12376	2187	3314	1117	2324	642	2558	906	2427	2505	2362	655	1656	450	1325	1972	1757
ENSG00000117751	1550	708	1837	1166	746	1067	725	1058	1018	1656	765	722	980	1343	89	1264	799	5965	207	1016	1525	2546	270	328	1090	564	1002	683	959	890	856	1186	6240	2720	1337	1289	1002	719	1181	1160	1471	6680	1230	1311	912	757	552	868	863
ENSG00000130775	4020	3260	4056	3930	2038	4770	1520	5137	4037	7830	1855	2834	2182	4437	194	3770	2562	21215	664	4156	5025	13976	1289	2215	3141	2404	6256	3668	2805	3106	2307	5565	23411	13230	6027	7199	5712	4381	3102	4663	3442	16958	2096	4000	2408	2012	1772	4080	2396
ENSG00000117748	1615	876	2463	1806	1170	1509	1849	1807	1138	2434	1586	1221	1031	1767	104	1616	911	8910	188	1472	1891	4829	772	1230	1294	852	1975	1389	986	1237	1540	2611	7731	4056	1595	1837	1788	1175	1334	1524	1888	12133	2323	2245	1153	915	751	1289	1065
ENSG00000158156	474	193	557	591	285	445	116	314	406	500	325	247	328	400	37	357	285	2340	78	706	411	1691	128	162	469	166	613	256	391	279	303	585	2388	1806	549	782	605	282	437	475	594	2442	339	520	318	199	220	506	313
ENSG00000158161	1660	724	2240	1167	563	781	408	1359	1175	2045	680	730	1387	1567	98	1116	1117	6621	273	989	1797	2257	238	285	953	501	691	408	921	742	576	880	5043	2096	1469	1137	841	497	1355	893	1409	5860	838	947	714	497	673	925	981
ENSG00000169403	6539	602	6501	196	2542	334	3984	1430	5181	2224	3757	400	8456	342	339	212	3685	1014	987	414	8016	5183	1637	609	4235	319	3843	500	2889	307	2438	528	21873	1982	8335	3203	8035	2516	7222	301	3781	225	5419	454	4148	289	2803	801	6152
ENSG00000126698	2533	917	3604	1124	1621	1296	1407	1300	1951	1940	1786	783	1294	1492	181	1305	1167	5990	317	1105	2971	4131	1011	1120	1931	724	2577	1034	1414	988	1816	1079	10626	2967	2162	1169	3028	1013	1831	1332	2115	7258	2294	1364	1711	896	1159	1679	1702
ENSG00000130770	2159	426	3007	465	2400	690	3189	540	1912	1149	2206	351	1330	678	127	480	1131	2887	281	637	2710	2890	2362	1469	2255	392	4038	878	1488	551	2350	557	12811	2053	2299	882	4127	654	1833	577	2268	3323	2602	522	1707	302	1083	828	1505
ENSG00000130766	804	385	803	218	613	641	448	270	858	771	490	156	583	259	63	195	511	1582	149	301	1179	1566	704	531	591	131	1061	266	469	143	330	281	4876	1066	1277	675	1583	449	918	309	818	1267	540	298	471	133	300	510	541
ENSG00000130772	872	275	1286	176	713	311	579	295	722	472	611	150	538	250	77	237	510	1148	123	276	1007	984	610	234	834	188	1034	301	554	189	699	248	4516	831	896	284	1088	264	742	271	873	1139	913	238	615	123	364	417	581
ENSG00000204138	1210	524	1117	587	374	711	252	1062	573	1699	295	571	1022	1130	85	1103	704	3603	220	824	1046	1468	151	221	805	483	528	454	621	626	426	915	3804	2338	1074	1091	497	486	1010	1233	949	4770	608	646	566	617	328	635	563
ENSG00000180198	1144	374	1220	552	530	556	268	513	810	858	546	374	608	541	48	570	609	2476	163	381	1046	1068	197	191	823	272	748	312	639	436	479	479	3884	1215	1010	467	834	237	913	506	1013	3943	790	703	619	335	498	526	628
ENSG00000180098	818	336	1075	701	642	801	846	582	614	976	611	381	535	768	64	738	496	3809	105	574	1028	2437	770	1224	797	384	1244	745	607	650	801	980	5230	2434	1028	971	1411	698	630	657	813	4256	772	733	585	375	365	530	556
ENSG00000120656	928	295	1292	322	628	353	615	411	728	686	709	219	627	429	49	361	587	1844	136	368	1176	1415	154	186	837	209	1061	378	669	289	738	341	5131	977	1090	495	1188	333	841	347	1114	2062	1107	414	703	216	498	470	608
ENSG00000188060	310	33	179	41	74	77	75	129	304	401	122	64	165	157	7	43	118	319	35	123	289	377	68	60	161	45	162	123	110	55	63	39	1242	363	344	152	258	94	342	249	142	366	103	111	146	90	237	264	301
ENSG00000162419	605	283	831	379	251	352	271	387	299	587	226	229	441	552	64	503	377	2193	85	380	575	896	177	173	403	216	429	177	342	258	298	378	1812	709	441	348	323	184	440	465	418	2229	381	472	253	232	191	341	240
ENSG00000198492	3082	993	3640	997	1439	1119	2841	1298	1923	1889	1370	684	2155	1491	227	1324	1681	6560	416	1131	3000	3231	1141	724	1990	598	1938	717	1865	899	1581	1237	11361	3154	2756	1426	2044	840	2581	1320	2645	6728	2206	1169	1630	733	1041	1251	1644
ENSG00000159023	1826	1274	1236	1613	464	1711	89	2679	897	3701	436	1595	1504	4016	98	3583	1078	10737	293	2376	1688	4212	118	219	932	1297	573	812	1065	2045	410	2466	5343	5549	1932	2957	780	1429	1592	2627	1815	18383	792	2358	672	1494	541	1216	853
ENSG00000116350	4863	2121	5865	2831	2383	3291	1043	3213	3050	4738	2201	1984	2950	3756	300	3855	2580	14230	669	2697	4735	8414	468	774	3484	1685	3313	2302	2918	2438	2845	3970	21429	10728	4692	4610	3944	2516	3468	3296	4367	20243	3620	3550	2667	1814	1917	2895	2489
ENSG00000116353	212	52	369	94	150	89	152	83	130	161	145	49	158	80	25	73	111	405	39	69	317	281	181	141	185	64	271	72	150	68	132	54	920	181	274	85	348	65	212	73	188	583	165	44	108	53	71	72	88
ENSG00000162511	38795	5853	52226	1379	27388	6759	25211	4506	32019	8702	23651	3187	26492	2707	1910	1980	19607	5930	4895	2725	41117	15439	37820	7635	28923	2630	44952	4552	16994	1388	27870	1880	163922	10652	39404	5741	45562	3083	36131	4860	27006	4651	30319	2704	25201	2548	17509	12812	24560
ENSG00000162512	1770	415	1468	841	669	537	497	456	921	1038	453	282	1498	1517	76	717	1647	3817	375	824	2682	2782	541	260	1257	400	2248	617	1214	628	2330	731	15335	2804	5872	1686	3642	777	1741	719	2038	4361	889	912	1286	538	676	426	1396
ENSG00000134644	4167	1920	3220	2522	1008	1884	954	2768	2165	4560	953	1547	3224	4231	182	3532	2427	16492	663	2622	3800	5194	509	559	1890	1070	1261	858	2322	2020	1138	2914	10825	5480	3659	3480	1533	1233	3619	2688	3383	17090	1929	2835	1563	1755	1122	1670	1635
ENSG00000060688	1182	388	1638	500	843	573	629	575	727	777	804	382	760	644	76	565	674	2692	134	453	1085	1399	279	312	1030	351	996	387	753	421	732	441	4391	1191	988	552	939	354	949	543	1111	3333	1218	610	821	384	506	643	792
ENSG00000121766	1063	281	1285	409	722	458	735	453	648	725	782	275	560	538	35	430	469	2345	126	380	1021	1285	507	390	830	235	999	363	614	328	645	374	4269	999	869	414	1100	328	729	441	1001	3517	984	429	685	271	453	509	681
ENSG00000121769	8411	3060	10884	5481	7600	6680	3629	3439	3375	5863	5555	3170	2441	4670	431	4159	1869	11679	702	3470	5350	10561	3288	4876	4334	2174	6731	3854	4284	5060	8101	5139	27407	10870	5397	4272	10629	3569	3517	4891	4095	30028	3756	3919	3530	2193	3077	5250	3339
ENSG00000168528	1042	305	1630	1772	860	787	531	898	751	2212	596	404	672	1238	83	888	540	6578	143	1091	1777	7991	752	2377	976	305	1680	1153	1076	1308	1271	1663	5815	2004	1474	1523	3203	1692	1013	1394	1216	10504	992	824	630	398	382	440	346
ENSG00000162517	2354	1164	2872	1613	1539	1731	1412	1514	1620	3202	1656	1260	1224	1883	126	1644	999	7342	271	1492	2212	5541	1501	1808	1663	940	3214	1574	1295	1141	1662	1649	11635	4933	2066	2119	3088	1641	1665	1795	2003	9550	1825	1896	1569	1228	1180	2210	1548
ENSG00000134668	331	77	257	34	89	87	162	205	812	943	83	55	66	122	10	44	155	308	80	374	1891	2222	1579	1363	178	96	644	280	137	116	85	53	1286	518	805	493	744	223	315	403	100	350	56	41	188	101	137	495	223
ENSG00000184007	4397	3420	4689	4160	1781	4784	3365	3899	3514	6602	2226	2689	2390	5791	291	4763	2205	19753	591	3124	6184	11930	2171	3206	2702	2176	4019	3980	2456	3637	2266	4567	21287	11756	3966	5714	3602	2991	2982	4610	3529	25827	3062	4454	2291	2508	1944	4201	2741
ENSG00000121774	4867	2336	6854	3371	2656	3619	4004	3793	3197	5510	2627	1957	3696	4801	436	4545	2902	20067	720	2957	4871	9056	1783	2050	3677	1911	3690	2405	3378	3199	2874	4293	20452	9732	4504	4550	3585	2476	4185	3759	4561	21919	4349	3690	2923	2321	1845	3049	2759
ENSG00000121775	466	161	503	169	309	227	239	173	297	272	335	105	282	199	32	193	237	862	58	107	391	511	170	185	427	88	507	144	342	127	370	211	2124	670	416	261	584	167	384	162	402	1193	457	209	257	86	208	204	303
ENSG00000025800	3226	1249	3014	1804	906	1341	774	1828	1847	3081	863	1035	2475	2567	188	2033	1824	10965	510	1703	3352	4152	491	524	1783	855	1408	769	1799	1342	1027	1712	9480	3688	3056	1952	1660	1001	2613	1783	2681	11728	1493	1646	1296	1032	1105	1466	1418
ENSG00000084652	5775	2378	5726	2926	2361	2984	1950	3578	3126	5400	2512	2328	3887	3898	422	3604	3100	17044	840	3352	4755	8791	2378	2351	3829	1823	3620	1822	3526	2506	2403	3672	21179	10459	5211	4904	3785	2289	4788	3647	5127	19725	3571	3755	2808	2245	2282	3550	2995
ENSG00000160050	53	304	118	844	86	1363	128	991	82	1378	24	552	60	1259	5	980	117	4625	18	597	175	2261	1398	5249	76	653	460	1113	131	819	95	1295	1140	2764	136	902	173	868	73	907	79	6726	65	1356	102	585	26	269	59
ENSG00000160055	285	72	360	150	190	119	253	127	214	201	248	90	149	159	13	123	148	773	36	147	358	622	266	322	225	70	379	149	147	95	188	164	1328	460	271	219	452	135	214	113	223	1016	292	137	185	81	118	152	193
ENSG00000084623	3515	1149	5110	1995	2529	1855	1860	1667	2785	2837	2342	1132	2010	1980	166	1738	1834	9593	448	1587	3898	6004	1739	1422	2982	1074	4195	1460	2262	1395	2352	1692	16081	4553	3385	2006	4502	1320	2833	1714	3165	11850	3139	1961	2323	1069	1435	2241	2150
ENSG00000116478	3844	1194	5324	1624	2220	1623	1462	1654	2177	1942	2091	937	2452	1735	307	1758	1880	8006	424	1386	3593	4859	744	796	2980	914	3000	1124	2268	1239	2066	1455	15476	3884	3510	1659	3061	845	2958	1320	3702	9099	3012	1419	2357	874	1663	1827	2318
ENSG00000175130	796	8062	1899	21123	990	33699	943	20723	1201	40017	452	12448	1017	26677	161	27958	2471	97605	263	13225	2036	45427	2491	14471	852	10797	5095	20686	2507	16868	978	24970	20993	77192	1539	32574	1035	21387	1245	26388	1142	106061	998	38176	1540	16167	427	7539	625
ENSG00000225828	104	20	113	47	51	34	55	16	40	31	89	19	43	26	1	15	43	129	10	23	64	156	128	150	86	21	79	37	44	27	73	34	379	117	87	41	110	41	60	33	94	285	128	45	71	19	57	35	92
ENSG00000160058	2628	1040	2783	2268	1148	1694	806	1996	1926	4135	1462	1333	2074	2786	172	2218	1771	13002	421	2149	2956	6827	448	803	2072	1097	2390	1537	1698	1718	1296	2214	10850	5552	2922	2724	2595	2174	2990	2532	3091	16755	1964	2187	1804	1333	1173	1741	1912
ENSG00000160062	223	77	304	38	111	62	70	63	90	98	80	29	170	50	19	53	130	189	34	53	164	106	62	47	170	32	118	41	104	48	80	28	967	156	195	44	126	47	140	70	266	260	135	28	90	19	78	53	89
ENSG00000176261	266	127	433	242	215	256	565	167	424	361	257	137	146	257	9	242	154	1374	52	218	456	733	485	624	203	155	580	307	166	196	299	299	1700	707	420	352	641	262	206	194	226	1593	268	210	192	142	186	293	175
ENSG00000162521	3178	1223	4098	1468	1463	1491	543	1894	2309	2449	1380	1024	2442	2383	238	2012	2047	9545	498	1530	3464	3890	285	280	2222	1010	1718	901	2127	1483	1395	1590	11112	3581	3100	1828	1894	925	2758	1585	3188	10238	2577	1644	1857	954	1246	1645	1986
ENSG00000162520	180	20	148	37	44	23	1	47	155	134	26	46	78	113	6	63	123	241	33	92	146	132	12	7	99	28	94	33	50	28	73	41	735	193	310	123	218	82	244	107	122	219	51	66	66	28	49	34	46
ENSG00000162522	3863	1064	3164	1164	1490	1435	816	784	2013	3055	1261	1107	1954	1615	164	1982	1655	5303	436	1086	1638	1765	879	879	2516	795	2486	1161	1027	577	1737	1439	12279	5140	3574	2265	3108	1153	2751	2017	2966	9260	1530	1682	1394	829	1251	1441	1038
ENSG00000134684	3685	1681	5965	1600	2133	1638	1570	1391	3029	2450	2038	877	2004	1542	219	1484	1842	7556	503	1324	4644	4973	1815	1179	2412	932	3383	1178	1933	882	2215	1209	17130	3971	4297	2002	4514	1151	3048	1414	3299	8695	2588	1460	2129	921	1635	2235	1999
ENSG00000116497	843	159	723	172	383	207	344	224	518	428	427	120	633	212	52	280	559	1020	152	223	769	685	141	142	649	135	530	175	375	165	389	232	3654	882	876	368	699	266	824	230	1049	1241	580	124	491	113	370	274	613
ENSG00000116514	6884	4240	5787	8193	3521	9372	2891	8063	2435	15921	3280	4717	5121	10537	475	10352	4008	43866	624	7877	3743	26208	1018	3628	4544	4018	5353	7255	3873	6895	4056	11871	28575	33575	4619	17216	3763	8496	4822	10703	5661	50045	6114	12141	3638	5102	2676	6176	4482
ENSG00000004455	4314	1301	4173	1274	2868	2048	4750	1832	2069	2411	2874	1123	3358	2023	360	1787	2332	6671	501	1300	3113	3519	1548	1146	3097	1156	3307	1149	2255	1216	3231	1667	17781	4893	3112	2080	2857	1332	4592	1813	5169	10423	3990	1672	2555	927	1933	1889	3536
ENSG00000142920	29	12	8	35	10	30	10	35	7	124	5	14	22	53	19	46	15	128	2	83	43	221	14	94	22	18	40	83	19	40	40	76	209	372	31	281	54	204	22	70	39	316	15	22	3	19	13	23	14
ENSG00000116525	383	69	218	89	173	140	70	134	237	240	212	68	357	170	33	132	304	824	55	167	286	524	54	59	284	77	327	126	272	139	196	155	1968	575	454	251	347	117	356	131	395	722	282	136	240	70	146	115	253
ENSG00000160094	1884	393	1923	273	1013	471	643	404	1022	593	909	204	1295	597	123	430	887	1581	196	358	1344	1184	319	172	1329	226	1406	378	1122	260	990	265	6689	1056	1567	550	1180	314	1302	371	1668	1630	1664	451	1043	195	629	457	823
ENSG00000134686	2338	518	2722	477	1449	606	1007	550	2771	1443	1827	451	1810	677	150	462	1603	2431	380	738	4298	4133	1551	801	1738	332	3638	782	1676	488	1784	525	12871	2055	3830	1110	4397	696	2380	682	2540	2773	2177	562	1564	308	1003	1297	1504
ENSG00000121903	274	161	185	228	56	180	57	243	155	430	77	113	176	432	1	318	177	1801	37	226	215	324	43	74	65	95	178	132	184	199	81	175	1007	563	261	251	130	98	157	206	209	1462	76	222	83	148	83	87	99
ENSG00000163866	2376	902	2752	1327	1385	1352	1643	1347	1288	2251	1390	826	1224	1631	188	1407	1150	6977	242	1087	1803	3424	1269	1668	1433	674	2351	1169	1353	1046	1540	1323	8964	4088	1905	1592	2101	1053	1616	1485	1669	7472	2003	1702	1243	715	963	1334	1088
ENSG00000243749	116	32	87	48	47	55	3	87	50	97	29	48	46	64	10	66	44	341	12	40	64	159	6	7	64	41	56	37	42	37	35	86	302	277	82	116	57	91	57	52	69	400	64	78	37	27	26	58	39
ENSG00000163867	1797	703	2783	893	952	884	1080	814	1169	872	1034	512	1666	1426	157	955	1160	4184	295	870	2254	2379	343	379	1402	528	1528	749	1274	834	1304	776	8540	1991	1634	968	1308	541	1381	842	2344	6292	1830	904	1234	530	799	808	1348
ENSG00000197056	515	169	449	194	121	107	93	233	259	251	105	119	443	335	34	314	358	1430	87	202	557	408	57	39	267	141	178	110	266	165	112	162	1278	325	394	216	165	118	334	151	436	1215	224	173	166	119	167	150	247
ENSG00000116560	11170	4999	12579	5709	4367	6045	3853	5976	6345	6570	3794	3183	5616	7230	555	6602	5070	27795	1557	5437	10025	11543	2432	1856	5367	2588	5291	2786	6010	4105	4032	5186	26884	10176	7140	4979	3375	1451	7124	4957	6973	32051	7761	8004	5598	4148	3743	5152	5123
ENSG00000146463	2324	903	2103	1160	720	823	802	1442	1315	1688	671	757	1870	1931	147	1534	1441	7237	388	1188	2472	2655	399	408	1252	684	986	573	1402	1000	757	1237	7216	2728	2148	1553	1190	744	1997	1204	1991	7443	1289	1217	926	814	837	851	1191
ENSG00000142687	2397	716	2342	911	985	847	664	1244	1431	2137	1040	790	1889	1387	134	1261	1498	5373	398	1160	2657	3088	744	729	1710	595	1598	675	1484	828	1094	1123	9492	3212	2748	1720	2220	954	2204	1240	2162	6898	1359	878	1190	590	949	1132	1277
ENSG00000020129	584	156	573	249	242	238	86	345	439	674	221	220	330	231	16	199	318	1399	111	274	685	839	139	147	402	105	409	170	291	158	202	232	1651	683	618	414	528	207	529	307	470	1817	244	216	280	156	226	321	248
ENSG00000126067	3118	1709	4535	2332	1969	2803	2176	2486	2104	4126	1811	1587	1697	2925	199	2757	1445	12086	370	2107	3349	7169	1476	2159	2174	1418	2772	1704	1615	1751	1880	2463	11858	6164	2686	2909	3372	1705	2176	2947	2279	17949	2413	2881	1801	1851	1275	3473	1625
ENSG00000142686	1028	239	1036	248	555	392	750	401	651	774	602	241	687	444	40	438	561	2271	112	267	996	1108	400	313	845	246	975	345	695	272	628	413	4591	1305	1080	500	1204	389	984	520	1068	3693	848	325	689	308	521	580	752
ENSG00000092853	33	43	21	108	1	54	3	106	20	224	4	53	20	175	1	189	26	1098	5	114	27	187	10	23	8	48	13	45	15	115	8	140	88	320	38	167	11	91	21	126	23	1031	18	105	10	64	6	16	11
ENSG00000134698	3218	1054	2304	1380	815	1079	863	1619	1598	2186	916	896	2532	2249	195	1944	1915	9248	466	1372	3097	3480	372	398	1710	731	1203	667	1860	1226	1057	1726	9499	3325	3246	1999	1463	979	2765	1464	2710	9222	1701	1561	1323	829	915	859	1651
ENSG00000092847	2479	655	1848	691	662	513	1033	927	1384	1546	773	390	2162	1369	149	883	1485	5686	417	924	2527	2143	820	453	1302	388	1171	403	1361	658	714	738	6907	1819	2417	1078	1446	497	2010	660	1934	5474	1179	645	867	406	831	719	1044
ENSG00000126070	1794	602	1538	627	526	525	549	673	728	677	488	380	1484	1151	147	932	1135	4733	312	948	1419	1681	240	155	972	395	629	334	882	580	566	849	4810	1686	1431	780	677	309	1251	691	1535	4866	972	562	645	324	577	507	921
ENSG00000116863	2803	998	3682	1043	2140	1497	1198	1422	1910	2318	1954	1080	1284	1082	106	1541	1283	5378	293	1000	2497	4332	772	1260	2731	1084	2990	1375	1810	1079	2783	2189	14435	6995	2656	2334	3885	1734	2053	1722	2253	8473	2343	1325	1589	841	1113	1635	1617
ENSG00000171812	299	71	992	40	129	65	41	58	572	476	70	93	129	84	11	37	78	119	40	121	698	418	47	48	366	55	160	45	218	47	438	46	2009	223	797	169	661	128	198	97	73	116	130	34	83	36	75	144	232
ENSG00000054116	2277	868	3332	1390	1763	1737	1986	1362	1782	2165	1885	924	1296	1522	213	1341	1179	6525	302	1095	2551	3943	1683	2270	1803	779	2949	1605	1363	1089	1877	1343	11658	4090	2171	1542	2981	1222	1704	1489	2287	9517	2256	1524	1680	850	1123	1701	1625
ENSG00000116871	13037	5673	15068	6743	7759	9637	3288	7131	7260	10725	6020	4543	7159	8920	708	7327	6485	30031	1313	5838	9425	21578	3792	4108	9539	3298	11138	6212	7988	4685	8207	5905	52366	22404	11495	10145	12503	5593	8676	8016	10389	42733	8952	10128	6589	4530	4985	10495	6068
ENSG00000054118	6463	3102	6993	4815	2625	4199	1729	4601	3852	7064	2430	3141	4206	6193	394	6069	3622	26321	886	4062	6012	10158	1077	1425	4089	2539	3456	2535	3776	3817	2619	5313	22929	12270	6062	5599	3713	2712	4911	4738	5621	31806	3987	4745	3238	2922	2348	3302	3340
ENSG00000214193	142	116	166	306	66	417	128	259	174	652	77	307	96	585	9	295	158	1300	34	521	363	1562	394	850	258	292	641	637	249	370	287	408	4019	3050	573	616	549	530	190	496	323	2474	57	380	51	304	148	320	90
ENSG00000142694	273	77	209	93	274	264	723	141	181	397	310	160	137	225	12	209	153	400	36	167	263	600	1649	1014	233	93	764	331	242	106	390	176	2040	996	340	304	708	216	260	220	292	923	283	273	196	131	257	271	198
ENSG00000196182	3638	1752	3891	1714	1949	2580	1537	2102	2485	3636	1593	1568	2229	2403	181	2424	2061	9624	454	1775	3931	5825	1979	1605	2737	1258	3221	1546	2290	1406	1994	2090	13958	8062	3855	3286	3862	1759	3101	2552	3014	13797	2279	2381	1847	1160	1433	2766	2009
ENSG00000181817	2088	548	2889	509	1884	1031	1629	739	1419	954	1649	554	1115	674	124	709	1086	2289	239	546	1777	1757	1314	780	1836	416	3061	642	1231	388	1838	475	9003	2225	1673	826	2815	633	1591	715	1865	3614	1882	790	1474	442	930	1187	1270
ENSG00000116898	1111	342	2132	549	1133	705	1817	602	1243	892	914	276	735	629	132	531	707	2863	178	540	2003	2227	1768	1305	1129	403	2375	599	965	522	1352	454	7983	1502	1440	593	2510	530	1045	540	1256	3392	1122	522	855	284	572	757	857
ENSG00000119535	653	50	416	29	309	37	99	47	466	289	120	30	578	84	19	54	558	299	135	188	1639	1207	165	146	612	64	1087	220	513	83	376	129	3134	755	1000	478	1432	366	1120	170	508	255	142	18	110	15	147	65	309
ENSG00000163874	2763	1940	3672	3866	1304	2528	249	2100	1469	4206	1038	1285	1559	2405	135	3033	1131	14721	253	1941	1846	8978	287	855	2005	1117	1359	1443	1280	1724	1096	3567	5467	7957	1866	5134	1296	3265	1684	2152	2390	15134	1621	3180	1205	1677	768	1594	1007
ENSG00000163875	2648	830	3677	1084	1478	1165	1175	973	1895	1980	1483	738	1590	1108	228	1419	1217	4794	390	1198	2690	2915	322	309	2148	702	2123	858	1815	911	1980	1416	11750	2859	2864	1530	2253	971	2034	1023	2791	7419	2787	1149	1588	607	1087	1131	1834
ENSG00000163877	814	329	933	540	357	538	341	526	499	1210	358	422	566	664	60	632	490	2805	129	579	863	1424	147	216	577	272	537	333	487	423	365	661	2794	1466	731	879	501	402	647	744	735	3788	665	682	492	373	314	492	440
ENSG00000134697	2174	852	3226	1079	1280	1268	880	1026	1550	1166	1090	763	1184	1084	102	1285	984	4752	287	979	2062	2445	473	449	1566	692	1843	767	1225	836	1452	1144	9155	2388	2016	1218	1703	621	1437	1046	1903	6541	1762	1339	1263	682	830	1207	1297
ENSG00000116922	490	132	511	135	172	144	50	202	307	284	194	110	354	206	39	173	241	760	87	188	438	329	29	12	323	98	213	69	213	106	164	113	1216	265	372	138	187	71	398	187	497	1189	317	144	247	107	205	186	243
ENSG00000134690	114	15	120	25	56	30	29	37	70	51	51	24	77	36	0	39	55	161	11	27	91	74	8	4	70	16	85	17	61	24	55	27	407	66	93	28	104	19	105	32	134	225	80	27	74	26	48	46	60
ENSG00000183317	22	12	25	19	30	108	7	21	131	273	4	8	20	46	0	36	34	191	13	84	84	222	86	193	17	28	233	197	66	46	28	33	551	495	57	66	112	48	14	43	45	194	10	43	21	29	15	27	7
ENSG00000185090	90	5	162	5	28	11	55	32	304	139	34	7	76	26	16	10	90	95	40	78	426	278	85	29	90	12	258	37	67	12	47	12	700	92	379	65	348	30	203	43	86	66	57	14	60	12	67	67	60
ENSG00000196449	544	342	970	545	295	540	149	508	557	1066	240	321	327	474	50	601	301	2543	88	457	865	1353	126	151	384	285	598	368	309	436	305	493	2288	1074	590	519	532	317	515	671	424	3026	395	583	329	369	228	652	302
ENSG00000197982	2195	637	3184	1601	1762	1360	3315	842	2506	3033	1339	554	1183	1637	106	1004	1286	8015	374	1362	3517	6351	6610	6388	1312	566	6376	2507	881	1076	1707	1327	12016	4049	2273	1810	5672	1435	2338	1318	1867	9101	1752	978	1959	705	1432	1656	1343
ENSG00000188786	1235	579	1286	1078	298	507	327	972	1193	2016	278	578	1212	1514	63	1266	976	7830	265	1274	1990	2555	319	302	554	386	726	415	698	738	343	1095	3828	2223	1731	1688	851	698	1563	1271	1111	7001	550	1001	600	676	471	721	599
ENSG00000204084	1161	531	1541	445	517	497	593	588	533	598	528	240	765	485	83	564	701	2618	164	417	1188	1283	434	361	822	299	811	290	560	264	552	556	3572	1197	924	514	647	314	953	383	1231	3162	711	391	642	260	469	569	812
ENSG00000183431	3109	1071	4679	1231	1980	1423	2006	1247	2098	1370	2005	771	1728	1491	183	1206	1526	6130	411	905	2810	2707	1638	1064	2288	745	2574	790	2000	1009	1789	964	12836	2583	2578	980	2420	589	2209	1138	3294	8721	2802	1322	1961	760	1439	1488	2030
ENSG00000183386	2321	366	3607	167	1534	367	1462	562	1402	790	1890	263	1430	306	165	322	1192	948	249	217	1811	802	1186	567	2283	252	2502	428	1353	206	2029	444	8534	1644	1856	590	3148	520	1551	406	2290	2008	3069	332	1599	187	890	707	1321
ENSG00000183520	765	282	1334	293	418	349	533	341	534	371	433	182	471	341	40	351	350	1778	103	262	927	814	229	191	551	170	630	219	423	218	475	313	2911	676	633	277	649	186	507	321	670	2406	663	299	467	224	308	476	463
ENSG00000116954	2414	1546	3013	3372	1200	3953	1306	3845	1722	6739	1179	2469	1620	4853	231	5540	1355	20584	387	3930	3305	8132	636	1405	1734	2117	2159	2712	1455	2991	1560	5325	13636	14038	2569	5239	2013	2587	2104	5118	2467	28460	1972	5484	1595	3373	1151	2716	1584
ENSG00000214114	981	196	1585	158	764	190	774	222	858	260	793	94	746	253	101	198	644	831	159	173	1129	597	312	74	889	134	981	137	676	133	709	232	4446	555	944	234	995	142	816	148	1183	1058	1192	141	744	120	416	325	735
ENSG00000158315	15	8	15	35	11	62	17	30	8	81	21	25	11	44	0	41	17	163	3	58	32	118	28	122	20	26	40	53	13	22	19	74	99	227	12	84	26	35	9	45	15	371	16	61	11	42	12	38	18
ENSG00000174574	5060	3624	6857	5797	2260	6310	1592	7235	5620	17854	1758	4490	3902	10677	413	9937	3790	40871	1269	8715	10133	21483	1041	1915	3565	3566	5080	6437	4310	6692	2978	8420	30145	22969	6739	10226	4500	6290	5635	9698	6120	49700	3085	8037	3477	5231	2448	5248	3232
ENSG00000168653	2689	795	6065	1455	3438	1666	6157	1487	2819	2064	2939	777	1419	1706	308	1305	1533	6385	478	1461	3922	4987	6634	4337	2540	769	4849	1502	1912	1105	3260	1197	19086	3899	3204	1845	4828	1222	2493	1535	3509	10515	3809	1629	2751	952	1561	1946	1883
ENSG00000127603	10692	4839	4959	4675	1641	3284	1381	6914	4488	9972	1409	3848	7316	9102	352	8967	5816	45435	1652	8555	7885	11910	1550	1689	2738	2348	2529	1769	3984	3841	1644	7820	17880	13506	7054	9173	3052	2597	8241	5539	6559	43248	2748	7644	2910	5923	2721	3414	3620
ENSG00000090621	5655	1951	8123	3860	2846	3016	2127	4317	5990	7740	3545	2430	6197	7579	559	3445	5131	24575	1396	4735	8857	14909	1126	1340	6091	2146	6737	3679	6385	4547	3870	4305	39736	10934	8809	4997	6985	2739	7241	5498	7736	30568	5207	4133	4059	2438	2835	3196	4316
ENSG00000084072	988	252	1546	569	880	562	937	522	908	829	1059	306	581	542	116	501	606	2873	146	498	1306	1866	868	983	963	367	1670	516	714	462	1242	489	7355	1631	1137	631	1778	473	948	440	1143	3109	1192	471	843	261	511	595	752
ENSG00000116985	284	53	137	27	126	68	99	56	97	70	145	29	183	60	10	62	143	255	23	51	111	83	16	12	182	31	179	29	157	33	182	49	1461	138	273	51	181	34	223	37	375	245	173	44	130	30	75	43	94
ENSG00000043514	526	79	899	72	295	66	354	87	653	142	357	41	330	70	37	67	324	363	85	56	1121	485	126	47	525	55	596	78	341	56	492	59	5307	452	513	89	898	82	520	55	593	383	686	57	345	45	251	150	343
ENSG00000116990	3339	440	3513	56	1478	272	1709	493	2504	544	2013	193	4018	500	295	342	2658	751	670	215	3532	1394	478	127	3937	273	2917	423	2597	183	2374	174	17064	1284	4107	438	3166	441	4199	300	4436	816	3643	321	2532	186	1219	496	2477
ENSG00000168389	201	259	559	159	128	186	68	283	595	590	95	173	118	201	8	178	165	675	55	185	769	994	396	333	186	129	469	171	229	99	228	144	1716	485	354	264	501	216	197	181	247	1401	94	174	151	156	99	624	93
ENSG00000131236	43384	17343	52466	14002	17295	15435	12676	18863	33200	24355	15682	9159	23443	18496	2554	18362	23245	80039	6287	13285	52440	41918	8814	4687	28185	9718	30517	9198	27098	10867	22671	13345	177268	37838	44201	17295	35348	8052	34688	16037	38014	73051	24274	16531	23349	9420	15476	19140	21327
ENSG00000131238	85933	22476	93115	8738	46592	24210	45859	24585	56002	27508	41539	14348	44832	17591	5807	23559	41323	46215	11180	13810	80379	45189	19829	5943	57106	13149	60101	13403	49181	10054	49392	9267	289608	43480	57848	13499	54998	10709	65508	18759	69077	53994	64515	17854	38473	7436	31703	29700	45891
ENSG00000117000	1553	699	1082	699	377	561	188	855	771	643	331	354	1072	987	69	949	984	5565	288	1020	1898	2469	100	120	920	494	693	506	1024	812	652	1511	6467	2891	1842	1655	805	772	1199	767	1217	4402	709	638	480	475	386	471	679
ENSG00000084073	3201	1434	4360	1299	1341	1292	1208	1642	2469	1948	1377	968	2160	1748	242	1674	1815	7370	499	1196	3571	2978	564	366	1771	707	1574	639	1609	1023	1218	1154	9852	2616	2498	1333	1496	603	2568	1525	2899	9124	2120	1343	1580	890	1213	1703	1694
ENSG00000049089	1367	1216	2800	2270	1013	2231	454	1504	688	1630	1067	1199	1208	1809	98	1588	922	8078	107	1187	1127	5293	625	1822	1636	1284	2173	2292	1422	2012	1043	2125	7480	6576	1676	2435	2041	1719	871	1290	2362	12017	837	1433	741	743	444	1235	588
ENSG00000084070	5058	3718	7616	11048	3266	8733	2523	5902	4551	9417	3848	2470	4904	9231	505	10498	4103	50247	867	5773	7407	20236	1846	3178	4508	3354	4460	3876	3834	5880	3897	11295	31118	21436	7971	10333	6406	5136	5670	7431	5386	43365	4148	7657	3693	3856	2405	3231	4027
ENSG00000187801	103	85	73	142	28	58	34	55	59	108	24	32	100	162	3	121	67	1041	24	72	92	108	25	13	50	29	51	39	64	81	27	91	347	151	81	101	22	26	94	94	83	561	55	76	31	42	18	40	39
ENSG00000187815	2195	680	2426	410	978	523	674	487	997	452	874	256	1237	681	137	591	1000	2203	208	226	1182	655	160	87	1268	282	1091	337	1088	393	1062	364	6497	1027	1276	362	891	264	1241	489	1748	2427	1995	580	1104	262	721	526	1104
ENSG00000164002	566	243	769	323	374	444	206	247	378	469	309	172	348	352	57	344	319	1578	86	177	423	510	123	119	508	164	496	254	352	221	320	252	2268	677	454	223	295	114	420	326	660	2034	745	489	322	178	238	301	283
ENSG00000117010	175	51	263	61	92	97	95	51	108	76	77	60	141	90	37	81	75	388	26	62	178	145	27	29	137	45	105	50	118	63	104	81	663	194	127	76	129	57	116	75	213	438	135	70	101	49	72	62	104
ENSG00000117016	897	124	747	88	314	141	206	180	625	338	300	98	649	217	67	270	751	1074	144	215	767	599	141	121	663	107	663	177	607	139	402	193	4209	775	904	279	852	271	822	204	878	728	386	157	287	86	227	134	422
ENSG00000066136	1614	751	1908	1261	986	1362	809	1270	1150	1774	1166	795	1335	1704	130	1367	1040	6376	238	1076	1696	3397	487	593	1428	686	1668	945	1074	987	961	1154	7855	3233	1620	1510	1650	699	1501	1324	1465	7590	1339	1584	1177	880	934	1223	1285
ENSG00000179862	101	13	123	79	104	51	129	31	89	199	145	8	37	78	15	65	58	361	18	26	98	190	370	536	117	10	337	103	124	53	438	176	1635	227	131	57	196	95	98	38	184	519	131	69	53	45	44	23	44
ENSG00000171793	4841	3521	6876	762	2505	3639	1445	1171	2086	561	2512	481	2164	927	242	729	2255	2134	673	422	2534	828	1358	152	3651	972	4671	788	2641	499	3057	317	21933	1869	2804	430	1531	148	3430	1280	5762	3293	2510	792	3308	448	2622	1541	3187
ENSG00000171790	274	232	191	24	47	127	5	23	73	11	56	16	63	37	7	16	94	56	31	4	57	11	59	4	153	47	133	18	69	17	71	11	754	80	83	25	16	5	103	36	287	86	63	20	90	12	158	54	138
ENSG00000010803	1099	371	786	135	446	328	91	282	259	339	228	124	386	202	55	213	224	675	48	179	278	474	62	77	476	122	279	132	516	149	513	246	2852	973	361	256	522	260	365	153	473	711	509	241	422	179	185	268	300
ENSG00000127124	2846	1300	2522	190	558	427	284	863	2049	887	501	322	2068	749	89	577	1747	995	600	413	3219	1480	628	173	1360	385	1554	396	2008	211	944	210	8566	1023	3115	580	1777	299	2510	610	1894	983	672	518	963	341	800	1138	732
ENSG00000198815	1742	836	1568	1370	538	904	296	1173	995	1929	518	668	1242	1875	109	1598	1020	7435	286	1074	1657	2287	143	155	924	530	709	535	1021	969	614	1196	5439	2517	1601	1329	789	593	1368	1341	1541	8976	1042	1182	722	752	531	720	782
ENSG00000127125	2574	962	3507	1116	1676	1412	1655	1261	2203	2548	1615	832	1691	1654	161	1510	1309	6325	358	1218	3258	4307	541	564	2088	859	2771	1316	1539	1146	1916	1507	12745	4356	2640	1770	2635	1150	1888	1344	2329	7658	2330	1326	1642	785	953	1160	1566
ENSG00000171960	924	144	1405	179	775	254	1150	238	646	255	835	140	491	241	80	187	483	771	121	271	742	660	590	222	855	147	1089	166	629	155	824	203	3830	668	642	224	944	108	683	241	959	1384	897	250	599	119	398	445	620
ENSG00000065978	9321	3391	14007	4943	6594	5990	5761	5613	8341	8888	5183	3236	6147	7462	642	5087	5310	24111	1437	4742	13874	17948	3358	3687	7612	2584	12466	4795	6631	4697	8233	4918	51414	13993	10903	6181	13541	4134	7278	5528	8676	34199	7929	6005	6400	3073	3920	5730	5304
ENSG00000117385	2679	715	2998	920	1569	907	963	901	1791	1239	1554	488	1478	942	79	747	1359	4206	329	782	2463	2946	1210	946	2143	539	2993	778	1695	674	1634	717	11012	2533	2604	1095	3391	970	1999	801	2182	4871	2042	777	1567	466	1105	1270	1572
ENSG00000164008	370	121	391	213	327	235	701	204	305	338	355	118	220	267	22	178	202	1144	66	212	426	720	654	535	337	140	746	260	299	177	360	256	2411	735	391	285	583	247	292	193	450	1509	407	229	308	121	168	221	231
ENSG00000177868	281	109	453	197	268	202	373	181	165	228	264	108	125	182	15	206	155	1040	22	167	266	487	175	251	241	105	401	195	212	177	321	223	1434	576	272	209	337	157	183	173	274	1079	297	179	171	96	153	156	200
ENSG00000164010	492	175	366	223	184	206	115	218	208	326	231	191	352	279	55	238	290	1201	60	225	260	376	69	55	347	180	262	147	271	167	201	276	1542	566	369	177	241	145	431	236	515	1615	362	208	243	148	194	243	318
ENSG00000164011	335	96	439	153	219	187	366	166	232	264	308	150	227	152	25	165	209	696	35	128	339	504	239	262	291	97	459	194	217	123	266	147	1835	492	380	218	471	168	290	182	363	1146	429	162	242	111	195	197	248
ENSG00000117394	4106	3523	3362	3936	1967	4381	398	1967	1952	2238	929	758	1192	2584	236	3640	2124	19464	415	1600	4853	9881	546	827	4634	2844	5328	4485	4028	3202	5997	8308	48324	22204	8821	9668	6196	4773	2279	2167	2774	15450	1498	1778	1139	700	722	1270	1008
ENSG00000117395	892	304	1345	344	790	404	774	260	696	347	559	143	469	404	61	328	413	1571	90	264	969	909	536	313	697	187	1054	279	523	250	695	245	3786	661	716	218	968	104	648	278	730	2059	830	282	565	201	352	436	522
ENSG00000066056	319	74	366	31	109	58	55	113	429	585	51	20	211	174	16	68	328	420	67	182	1532	1717	111	134	333	61	506	199	386	163	209	64	1751	413	587	231	877	213	274	114	290	337	133	42	121	36	48	47	91
ENSG00000117399	65	46	65	23	81	60	44	31	69	33	32	14	36	33	11	23	46	67	7	13	24	30	31	6	58	13	74	13	36	14	23	5	245	21	39	5	8	1	38	16	52	114	50	31	45	13	61	71	58
ENSG00000066322	5224	3458	6418	3901	3294	4851	2331	4031	3649	5314	2819	2419	3211	5120	419	4394	3057	17028	673	2854	4688	9648	2515	2486	4434	2724	7056	3206	3594	2996	3763	3333	29276	9877	5427	3487	5685	2084	4137	4215	5200	22526	3960	4382	3167	2062	2258	3932	2963
ENSG00000159479	1577	742	1642	566	946	830	1130	732	1148	971	928	471	842	796	96	626	787	2767	188	587	1350	2115	629	431	1066	409	1781	542	918	468	912	491	6494	1444	1317	664	1527	404	1158	678	1396	3516	1266	757	976	424	709	1063	1095
ENSG00000198198	2659	1263	1688	1559	561	976	333	1683	1100	2249	568	1016	1982	2286	115	1820	1448	7521	383	1471	1707	3355	496	636	1179	662	925	493	1214	955	493	1359	5173	2799	1887	1741	1056	665	2174	1312	1938	8442	1023	1716	899	954	880	1180	1170
ENSG00000178922	280	143	333	205	171	195	57	94	145	126	146	76	101	192	14	115	111	458	33	131	218	508	80	86	178	80	266	124	155	113	175	137	1107	405	212	130	237	62	142	98	244	915	303	180	174	71	130	177	182
ENSG00000142949	39	197	28	620	16	395	5	145	14	185	43	126	24	680	0	340	33	1693	15	207	39	504	16	36	60	122	75	65	65	186	17	344	631	506	85	243	44	44	27	130	36	3737	9	207	10	85	26	120	30
ENSG00000066135	2088	714	1983	1195	744	962	417	1149	1147	2182	790	783	1698	1686	74	1634	1370	6970	343	1315	1913	3062	206	270	1522	601	1263	717	1426	995	893	1459	8208	3477	2078	1560	1385	816	1931	1257	2034	8510	1430	1308	1189	723	897	986	1231
ENSG00000126091	189	96	223	253	92	165	142	131	121	208	122	102	139	181	21	160	114	1058	20	110	138	483	170	197	172	98	223	132	131	132	136	188	882	379	164	158	284	109	183	167	204	1281	166	143	93	79	65	98	109
ENSG00000117408	2362	652	2084	830	973	831	682	902	1339	1467	1071	600	1417	1085	113	837	1144	3998	307	1014	1961	2712	2225	814	1599	496	1879	637	1930	606	1150	831	12808	2242	2158	942	2316	590	1837	826	1998	5888	1311	800	1175	474	1531	1287	1207
ENSG00000132768	966	296	974	403	480	395	180	345	732	640	468	268	585	403	29	387	466	1516	98	292	683	744	167	98	660	176	538	184	551	248	354	249	2851	640	679	261	580	134	771	385	781	2739	636	347	536	268	371	451	507
ENSG00000117410	10172	3634	13178	3926	8960	6971	7912	4523	8521	8777	8786	3450	5441	4834	595	3954	4715	18165	1228	4401	10452	17251	14152	10167	8935	2552	15750	5860	6444	3376	9045	3996	52816	16109	10342	6625	16325	5533	7461	5718	8611	28336	8816	5521	7142	3414	5654	9548	6362
ENSG00000117411	403	137	466	220	304	260	238	223	497	368	251	158	284	189	34	187	237	872	85	192	874	840	796	379	434	128	730	182	408	154	459	235	3490	906	692	297	1430	282	456	213	403	1272	274	152	245	92	261	250	217
ENSG00000159214	59	37	80	108	49	128	58	123	59	204	57	65	43	119	5	117	46	751	12	149	129	624	147	598	86	81	171	221	86	139	96	217	986	924	132	235	305	248	56	106	81	910	48	90	39	65	36	54	43
ENSG00000178028	857	189	905	356	616	364	770	284	548	525	629	218	553	390	40	285	485	1855	105	332	687	1166	1176	959	654	204	1076	387	454	268	498	354	3278	1006	727	386	1096	252	716	275	787	2666	734	300	517	196	488	381	632
ENSG00000117419	586	149	827	273	410	248	399	254	435	380	492	130	312	276	49	271	319	1355	81	203	593	781	608	432	521	159	665	176	349	177	441	233	2289	512	504	208	750	143	459	205	526	1876	547	200	418	140	302	344	394
ENSG00000187147	2678	699	2825	1253	1506	1249	1468	1216	1876	1956	1586	730	1610	1396	146	1161	1381	5718	346	987	2371	3554	1101	921	2127	656	2555	1044	1756	927	1943	1139	10911	3325	2576	1571	2870	826	2223	1149	2584	7606	2314	1330	1651	756	1117	1083	1578
ENSG00000126106	72	9	65	37	33	17	114	47	138	116	69	31	40	30	0	19	43	168	20	82	312	401	253	115	49	21	145	36	24	22	21	29	318	123	172	89	399	43	104	38	37	170	32	28	59	17	73	96	59
ENSG00000142945	93	175	57	393	51	432	36	228	26	383	40	147	44	943	0	415	46	3274	17	208	67	625	60	178	55	197	133	373	77	363	32	407	443	890	50	283	38	138	56	347	93	4280	31	329	39	271	35	120	101
ENSG00000142937	14125	2997	20154	5796	13369	5632	21014	4633	11425	7905	13878	2362	11385	7440	1143	4584	8503	26370	2212	5147	18451	25797	13204	10317	15927	3379	29161	7384	11734	5704	17390	5866	92551	16167	16406	6452	23694	3953	13506	4840	17729	35995	20379	4794	11624	2877	6192	5366	9520
ENSG00000173846	1721	933	2134	913	866	1394	134	822	799	2442	627	489	597	1490	84	914	495	4086	93	1040	1058	4237	250	890	728	400	989	1019	751	565	647	770	4220	2602	795	1417	950	909	654	1150	909	8412	726	887	674	666	471	982	537
ENSG00000222009	1334	406	889	147	319	287	85	153	184	212	209	98	413	232	52	147	273	681	40	179	219	466	74	95	350	67	284	91	257	86	241	184	1872	440	290	210	197	65	281	139	527	1257	294	133	241	103	259	247	427
ENSG00000117425	61	19	66	12	37	16	29	17	36	105	54	14	39	36	0	7	34	107	3	42	50	112	22	56	57	13	90	105	35	26	33	8	272	53	65	23	50	36	37	36	70	110	48	17	35	15	27	32	50
ENSG00000070785	788	304	1240	306	618	465	869	445	581	478	545	293	416	496	34	288	412	1357	83	330	696	892	768	582	588	240	825	374	463	241	486	175	3469	655	652	308	679	194	556	328	721	2283	536	250	406	182	356	615	375
ENSG00000126107	2751	1066	3101	2011	1231	1685	881	1920	1679	3414	1247	1418	1720	2808	142	1739	1495	9868	358	1943	2878	6403	1165	1712	1981	964	2509	1818	1950	1571	1344	1585	12121	5062	2890	2371	2904	1529	2179	2222	2228	11584	1573	2030	1404	1128	1169	1744	1551
ENSG00000126088	2299	565	3207	1593	1909	1245	2012	1218	1258	2424	1972	1049	1230	1854	162	847	1262	6800	273	1445	2323	5447	2392	4336	2065	761	3653	1888	1506	1184	1917	965	11446	3050	1823	1229	3663	1214	1699	1428	2276	9798	2034	1039	986	575	1134	1512	1576
ENSG00000132781	371	127	477	310	284	304	110	156	188	339	262	132	235	312	9	246	202	1487	34	190	258	887	88	198	307	148	432	277	217	195	216	260	1377	794	300	331	356	225	243	212	349	1848	366	278	220	146	181	194	224
ENSG00000132773	325	164	371	342	248	389	152	256	198	361	223	149	243	323	9	327	157	1482	26	272	222	779	83	191	238	148	284	203	160	207	153	305	1037	796	199	301	173	181	288	282	285	1934	255	338	183	186	148	202	180
ENSG00000070759	141	52	115	96	72	146	55	139	84	318	116	88	153	159	37	131	93	564	40	219	174	523	45	59	180	69	145	130	118	114	97	180	683	585	222	255	202	171	151	141	188	884	141	158	102	71	66	107	140
ENSG00000132763	186	48	279	21	104	48	78	51	125	72	95	38	125	55	7	33	98	189	26	45	152	97	83	45	130	28	126	28	115	28	70	19	653	101	165	65	116	27	169	40	161	288	130	39	88	28	58	69	89
ENSG00000117450	7190	2780	12124	3052	4997	4307	2670	4004	6862	7078	4727	2645	4188	4505	461	3044	3974	15003	1013	3432	11681	13978	1832	2303	5373	2325	8952	3553	3833	2392	4954	2285	36646	8239	9033	4104	10666	3398	5319	4278	5660	22598	6015	4251	5093	2741	4599	7359	4879
ENSG00000117448	5352	1636	8207	1788	4287	2858	4688	2685	4504	4168	4865	1724	3246	2735	304	2071	2869	8796	616	2189	6206	8658	3594	3283	4685	1554	6984	2299	3208	1570	3655	1604	23047	6395	5789	2899	8050	2185	4482	2800	5131	11841	4727	2632	3572	1338	3288	4419	4118
ENSG00000132780	1954	474	2507	490	1535	788	1537	604	1153	880	1384	381	1172	570	120	590	1034	2835	241	732	2019	2241	645	652	1585	383	1823	492	1164	505	1293	602	8865	2447	1763	966	2074	594	1409	624	1835	3572	1858	551	1320	386	895	747	1331
ENSG00000159588	85	25	85	51	51	67	21	35	27	45	50	34	22	20	2	25	33	129	4	33	63	131	14	30	51	17	51	41	37	18	49	26	189	107	57	54	64	52	32	28	57	222	53	44	52	23	45	45	57
ENSG00000159592	4988	2036	6146	2301	2425	2730	2498	3240	3372	4593	2341	2077	3601	3726	403	3546	3215	14699	708	2790	6145	8323	911	893	3529	1575	3286	1794	3376	2142	2808	3018	21435	8192	5286	3720	3921	2606	4349	2910	5184	17429	4053	2854	2879	1744	2000	2600	2998
ENSG00000159596	637	293	917	486	382	557	239	570	598	764	367	417	465	638	68	549	408	2359	109	522	926	1261	135	189	479	286	582	362	439	457	313	461	3074	1492	762	616	590	371	576	547	705	3472	446	488	415	400	313	478	462
ENSG00000197429	263	105	261	102	65	98	67	158	184	343	69	86	305	197	18	208	230	1206	73	257	319	524	51	58	152	81	138	93	193	136	122	182	1003	413	311	240	117	149	303	129	342	899	145	139	116	120	56	85	74
ENSG00000086015	1964	591	1935	619	842	775	342	743	1070	1584	734	612	1028	800	74	689	1000	3316	224	946	1517	2492	410	396	1327	377	1244	478	1240	460	943	571	6888	2167	1811	1105	1520	553	1296	722	1015	3740	1000	855	754	381	686	995	908
ENSG00000117461	55	30	58	29	28	35	35	55	37	93	42	53	53	50	11	40	55	209	11	87	71	230	15	24	63	25	48	29	46	32	23	49	282	157	68	112	33	54	83	67	73	231	36	34	28	49	35	61	28
ENSG00000085998	990	466	1362	1328	608	1004	471	941	892	2243	460	572	720	1327	61	1057	604	6875	175	1057	1298	3615	1068	1723	786	603	1196	927	702	974	681	1315	5219	3695	1058	1560	1551	1236	1007	1184	1000	8235	708	955	503	542	466	748	539
ENSG00000132128	3366	1112	3532	1634	1609	1569	518	1454	2020	2860	1546	980	2342	1938	269	1704	1806	8619	460	1508	2755	4672	444	541	2704	779	2410	1132	2084	1159	1513	1634	12987	4561	3217	1881	2843	1352	2868	1741	3215	11740	2043	1533	1695	898	1237	1536	1713
ENSG00000173660	2539	644	4760	596	2465	1025	4140	946	2907	1589	2720	501	1466	902	236	629	1408	3434	393	761	3877	3242	1869	1345	2542	572	5105	1175	1968	730	3194	690	17528	2481	3322	995	5207	789	2051	761	2994	4877	2982	796	2236	494	1284	1584	1857
ENSG00000117481	1594	520	1816	478	580	492	486	693	614	1083	665	478	1046	726	55	607	712	2501	188	429	872	1238	376	392	1008	426	430	235	650	347	340	421	3261	1403	894	588	667	415	1206	673	1464	3990	748	473	538	308	544	571	756
ENSG00000117480	396	88	467	118	306	204	671	366	131	60	226	53	175	77	8	148	158	402	24	44	130	194	130	142	309	68	381	118	242	80	401	151	1668	409	224	107	197	59	165	63	419	779	346	150	243	56	112	96	199
ENSG00000079277	6961	2001	10057	290	2824	1137	1354	1344	4681	944	2350	601	3134	611	290	830	2504	1905	601	489	3511	1750	848	179	3082	579	2772	463	2484	329	1631	433	17798	1947	4474	799	3716	497	4543	898	5287	2900	3097	823	4074	574	2447	3001	2911
ENSG00000142961	2746	1351	3048	559	1245	1483	789	1424	1453	1510	1047	858	1215	836	104	1588	1041	3290	221	854	2337	3241	682	530	1307	687	1236	634	1007	567	865	1471	6689	3788	1758	1486	1264	772	1882	1351	2154	5948	1298	1252	1352	713	972	1952	1144
ENSG00000123472	1390	230	1632	228	849	297	894	320	799	311	831	155	787	259	103	294	732	1369	211	305	1289	990	387	155	901	153	1178	224	878	224	825	236	5417	771	1226	353	1275	174	1266	213	1488	1474	1312	213	788	140	548	337	769
ENSG00000159658	8403	3156	7497	2332	2374	2858	1558	3761	4572	5863	2085	1791	6478	4539	408	4553	4591	16855	1296	3025	7923	7159	741	656	4100	1690	3434	1779	4650	2422	2580	3031	24824	7340	6732	3630	3925	1934	7281	3536	7276	17898	3893	3010	3597	1788	2397	2656	3517
ENSG00000162367	29384	3408	22638	162	10258	1248	4450	709	10822	533	7136	197	11508	493	1025	426	7487	571	1517	174	7559	874	2024	106	12589	566	6173	322	10163	266	8373	249	53358	1767	10408	472	8495	396	8767	252	12721	976	13289	600	8249	216	6432	2672	9953
ENSG00000123473	507	258	471	327	133	318	48	324	164	435	93	128	247	520	23	412	207	2306	44	271	193	343	38	41	183	154	96	134	225	239	75	324	822	755	191	319	70	124	240	336	453	2813	189	344	131	235	127	162	177
ENSG00000162368	5897	2843	8106	2494	2715	3188	2954	3271	4023	3330	2480	1444	4031	4650	494	3980	3384	17438	995	2699	7333	7115	1030	1042	3716	1806	4083	2040	3693	2287	3476	3031	26944	7903	5709	3560	4569	2003	4429	2934	5522	18619	4374	3213	3167	1918	2355	3074	3233
ENSG00000186564	374	65	335	13	179	32	148	75	177	64	154	33	194	51	24	31	203	183	35	31	162	170	76	13	213	26	216	43	142	24	105	14	1034	122	302	84	208	36	160	28	217	140	256	59	175	26	121	81	130
ENSG00000132122	92	15	62	58	32	11	40	29	62	17	30	5	70	41	6	18	66	280	23	42	174	128	9	7	83	13	55	20	81	59	66	49	534	48	109	39	95	17	104	14	127	192	90	13	40	11	23	6	47
ENSG00000185104	1121	319	1507	392	700	446	668	508	806	644	695	222	792	657	62	435	694	2730	181	395	1200	1292	479	339	992	292	1222	365	825	417	857	438	5341	1007	1187	480	1301	300	933	376	1224	2523	1072	412	717	252	461	470	708
ENSG00000123080	168	48	109	99	93	108	209	155	87	112	114	45	105	177	13	106	95	557	26	82	176	340	41	70	125	84	185	180	100	181	93	99	606	243	171	80	271	128	166	84	166	519	165	109	115	48	76	54	91
ENSG00000123091	1681	918	2335	1653	707	1648	829	1831	1432	3934	648	1031	1508	2561	105	2639	1161	11391	368	1960	3082	5413	411	702	1221	1048	1293	1504	1218	1980	965	3014	8771	6407	2128	2934	1565	1948	1732	2391	1872	14104	1284	1787	1015	1133	706	1117	969
ENSG00000085832	5668	2268	6790	4263	1831	2685	2815	4139	4067	6130	1928	2109	5442	7411	433	4780	4212	35410	987	4563	6592	11253	1069	1461	3505	2031	2789	2280	3855	4393	1905	5294	19484	10160	5474	5705	3122	3028	5557	4570	5547	22330	3515	4098	2732	2762	2122	2341	3223
ENSG00000117859	2498	1034	2893	1661	1011	1309	617	1910	2134	2965	852	1091	1993	2201	223	1869	1637	12091	462	2317	3111	5431	327	457	1791	1037	1903	1276	1816	1709	1435	2464	11614	6685	2908	3890	2179	2204	2468	2156	2937	10929	1408	1503	1261	1161	901	1133	1326
ENSG00000078618	8090	4066	9567	4669	3572	4862	2712	5351	5574	6573	3118	2868	5059	6862	531	6244	4157	28306	1189	4667	9695	12554	1716	1954	5057	2888	5838	3034	4721	3942	4376	5781	36529	13918	8621	6694	6928	3592	5769	5168	6983	34216	4999	5263	3998	3244	2880	4966	4380
ENSG00000117862	3314	929	4903	739	2160	1084	1644	1106	2711	1646	2279	674	2080	1077	238	959	1755	3889	475	791	4016	2929	991	551	2430	578	3105	810	1861	686	2024	772	13400	2348	2995	1027	3232	807	2836	960	3354	5440	3116	865	2333	543	1564	1633	2308
ENSG00000198841	482	155	697	271	355	325	349	259	325	420	302	161	306	296	41	274	225	1225	52	201	459	690	155	156	395	153	437	222	313	201	332	274	1826	710	428	286	404	172	376	287	406	1678	437	326	258	155	181	274	285
ENSG00000134717	1248	393	2240	276	719	390	1019	441	975	447	766	251	966	359	109	374	738	1552	207	286	1471	1030	356	226	981	242	993	277	736	280	733	324	5357	886	1307	394	1202	343	1024	350	1230	1715	1123	406	838	220	538	510	776
ENSG00000154222	3117	1389	3849	2145	1584	2199	838	2002	2330	4143	1523	1478	1840	2521	129	2183	1677	10733	355	1979	3288	7540	894	1537	2367	1228	2603	1734	2081	1576	1995	2775	13944	7152	3186	2976	2967	1896	2332	2331	2628	14016	2226	2465	1609	1365	1282	2054	1771
ENSG00000085840	154	38	136	75	64	63	22	39	72	82	67	33	78	55	26	57	64	192	15	54	117	66	23	15	121	35	88	29	77	34	52	42	441	266	138	77	120	25	106	52	111	507	102	40	73	43	66	66	95
ENSG00000134748	1468	524	2000	639	795	615	782	693	1053	860	794	428	933	772	125	707	727	3002	206	580	1549	1866	359	313	980	361	1026	422	836	477	930	677	5504	1583	1248	716	1027	380	1132	633	1368	4227	1299	697	836	425	579	757	820
ENSG00000134744	465	160	306	199	110	204	23	249	243	333	101	218	418	345	24	352	292	1297	83	338	560	721	26	35	230	113	131	119	248	163	112	282	1414	608	465	345	225	213	371	235	387	1599	231	254	221	203	177	194	202
ENSG00000162377	991	397	1058	358	339	350	368	590	631	718	314	394	759	535	45	419	592	1837	151	482	751	720	226	145	560	234	469	154	460	231	319	286	2679	731	755	391	450	192	743	618	763	2457	523	464	466	360	372	580	473
ENSG00000162378	1941	469	1380	408	385	277	489	679	1090	953	402	298	1704	729	104	563	1204	3346	410	635	2095	1091	169	106	814	219	672	216	930	342	523	383	4756	925	1713	602	856	320	1682	504	1340	2778	805	324	666	283	492	282	830
ENSG00000121310	1057	340	2391	878	587	545	754	778	851	982	973	444	1029	929	59	455	467	2119	164	804	1369	2751	677	1105	1084	388	1824	965	948	670	888	735	5409	1948	795	593	1839	713	1068	589	1870	5238	1627	862	126	64	623	644	708
ENSG00000116171	4961	1191	8012	1107	2591	1308	1616	1973	4299	2125	2504	920	4095	1924	251	1229	2619	6576	790	1499	7142	4488	492	333	3376	879	3479	1193	3318	1206	2977	1311	21098	3509	4762	1534	4421	1131	4465	1402	5364	7687	4931	1550	2340	633	2198	2091	2957
ENSG00000157184	2466	733	2931	1072	1301	1172	619	1530	1924	3110	1347	737	1860	1862	144	1443	1601	7670	402	1352	2601	4422	325	484	1939	767	2305	1154	1727	1146	1396	1464	12582	4835	2880	2165	2868	1569	2282	1399	2189	6115	1976	1293	1717	795	997	1193	1432
ENSG00000162384	650	240	777	278	457	317	653	336	431	423	560	201	358	329	41	302	315	1574	68	201	638	918	283	330	550	190	746	271	363	258	548	309	3001	826	514	312	782	235	474	259	558	1893	687	284	511	207	301	339	398
ENSG00000162385	622	231	1039	328	548	417	545	375	424	453	452	230	330	364	38	302	316	1456	70	238	612	944	134	217	483	224	648	295	355	246	509	293	2691	780	463	378	514	202	369	323	619	2231	744	412	416	218	276	414	348
ENSG00000157193	1952	2620	2016	2777	456	2344	176	2675	1279	2523	216	1403	546	2872	102	3539	822	15381	229	1304	1817	2943	361	354	624	1092	761	668	1112	1524	386	1523	4697	3419	1248	2285	878	825	901	1894	936	17307	472	1933	558	1460	546	2083	456
ENSG00000058804	1160	184	1233	163	418	162	416	273	820	315	434	154	915	215	37	188	690	983	172	190	1267	593	210	62	724	124	509	103	608	167	424	158	3302	512	921	218	666	96	976	179	1176	1166	716	135	515	126	373	301	582
ENSG00000058799	1169	214	1716	223	767	340	1024	308	1014	566	1029	229	772	239	73	258	735	1376	198	289	1534	1098	647	338	998	157	1467	279	767	230	923	343	5657	1073	1198	435	1551	284	1039	303	1260	1571	1257	270	931	155	582	661	841
ENSG00000081870	639	226	1034	225	560	362	1100	260	429	316	614	135	493	290	92	298	377	1306	111	246	905	848	286	227	638	182	888	264	462	207	879	363	3896	924	596	325	783	208	496	250	833	1612	950	256	513	154	289	367	549
ENSG00000116212	817	239	1083	293	588	394	542	259	504	472	520	158	432	215	54	249	374	1313	96	279	930	1150	184	190	683	174	914	281	556	245	797	371	4671	1345	936	476	1251	329	583	310	736	1526	774	267	451	137	320	377	457
ENSG00000116209	7149	1836	10312	1461	5363	2655	7776	2644	6402	4557	5554	1686	4870	2848	591	2285	4079	8758	1157	2594	10531	9300	2355	2067	6552	1543	9582	2873	4804	1831	6832	2259	41061	9110	8745	3797	10290	2867	6572	2824	8105	14211	7839	2159	4987	1336	3526	3658	5320
ENSG00000116205	971	292	940	380	344	370	260	673	523	1127	412	416	1037	959	71	721	793	3148	201	901	978	1521	207	230	677	318	634	391	675	548	484	805	3895	2182	998	1034	560	425	1053	921	1271	4077	647	615	532	480	322	427	578
ENSG00000116221	1584	519	2561	834	1374	927	1779	832	1760	1565	1294	532	1190	1044	85	785	948	4292	263	815	2439	3302	2377	1369	1667	480	2596	811	1133	696	1352	765	9398	2150	2206	861	3018	620	1574	844	1582	5384	1575	916	1200	511	878	1119	961
ENSG00000157216	585	109	783	138	352	147	462	157	1214	353	414	87	403	181	4	38	194	223	170	201	3102	1384	617	150	525	76	1160	180	600	154	498	114	3360	384	1105	234	1800	167	668	141	265	367	556	70	584	72	344	321	338
ENSG00000243725	68	36	63	40	36	42	27	52	50	83	18	24	34	46	2	54	35	258	16	31	67	108	28	18	36	20	46	17	28	34	35	49	220	92	61	61	53	13	50	46	64	376	43	53	32	42	23	42	36
ENSG00000162396	157	44	232	62	94	60	101	81	130	139	107	41	112	107	24	69	110	402	24	83	231	308	64	55	152	36	199	68	127	75	107	64	854	227	217	131	227	76	204	93	230	605	152	83	119	43	101	85	133
ENSG00000116133	18943	5852	21064	5877	8404	5407	3565	8579	12226	8646	6801	3230	9509	9247	1277	8515	8477	37333	2038	5056	13314	11183	4541	2809	12793	4263	10617	3550	13657	6154	9558	7604	65504	16263	14122	7373	11687	3512	10554	5685	18253	40267	9299	6690	8132	3259	5049	5775	8566
ENSG00000162402	3088	1956	2175	3096	661	1917	763	3591	1810	4630	627	1901	2522	5171	208	4340	2236	21659	589	2955	3509	5748	585	725	1324	1230	1377	1078	1692	2667	779	3582	8955	4753	2839	2629	1309	1184	2897	3044	2703	19575	1291	3037	1195	2067	1022	1515	1364
ENSG00000162407	5566	1572	5559	97	2192	760	528	991	4296	1382	1430	429	3712	582	389	496	3003	954	637	512	3618	1817	499	122	3603	318	1742	283	2588	246	1423	161	9461	567	3773	708	1969	340	4680	639	4600	690	2436	393	2457	293	1454	1733	1938
ENSG00000162600	40	38	45	57	29	58	52	68	79	121	39	48	49	121	15	108	50	628	18	137	147	350	20	34	44	53	66	59	62	119	38	128	411	251	64	106	57	29	54	67	82	517	79	58	55	74	31	60	53
ENSG00000184292	29841	14541	59328	903	29333	14591	6654	8411	25639	10783	22367	3192	23805	6632	1589	4132	16591	4174	3190	2199	17312	10264	3310	1132	41788	6043	39825	8710	33284	3217	65909	3661	249069	24070	65321	10891	33651	3240	21345	7632	45067	11812	35217	7333	17276	2015	8387	13849	14988
ENSG00000162601	2775	1027	2030	858	544	671	156	831	1267	681	373	463	1653	1361	155	1088	1179	5081	389	1030	2390	1625	187	128	882	367	526	268	1095	642	412	762	4284	1371	1728	994	623	324	1408	692	1610	5782	987	922	811	644	613	584	870
ENSG00000177606	32745	7731	31889	4150	17128	6729	3302	5215	17999	7930	11602	2913	16057	4491	1371	4484	11981	25063	2969	5393	19201	22988	2274	1098	24466	3149	19204	5339	19529	3961	15502	7791	104650	19423	27845	9862	22892	5305	18210	6150	23417	39739	20013	7243	13492	3737	8477	11494	10799
ENSG00000172456	132	36	170	45	79	41	136	66	175	155	93	42	82	72	5	37	112	417	21	57	236	389	86	85	123	42	229	65	108	55	129	93	1028	246	269	140	307	103	159	70	182	315	112	43	115	33	59	71	93
ENSG00000162599	100	77	84	298	16	69	110	111	79	157	54	78	110	248	9	223	67	944	25	108	151	83	44	25	75	97	57	46	52	76	39	76	266	96	127	72	157	50	121	86	108	1075	102	68	72	39	42	57	56
ENSG00000162604	717	285	1127	363	416	375	376	341	654	517	400	225	430	409	39	387	368	1705	93	279	1211	1048	195	173	547	252	619	269	459	266	537	323	3179	766	702	394	669	277	549	381	734	2260	666	348	416	197	276	470	463
ENSG00000132849	8	34	7	251	5	80	1	28	9	174	3	29	3	198	0	192	8	851	2	70	23	121	2	20	5	26	8	32	6	54	6	112	112	377	89	298	9	67	3	56	7	1046	50	266	6	29	11	23	9
ENSG00000162607	1394	890	1679	671	479	924	521	1173	798	733	483	590	1112	1064	151	1306	896	4094	273	718	1567	1551	171	109	1051	634	802	457	959	663	730	782	5735	1863	1244	865	686	449	1177	825	1651	4776	1110	903	792	469	566	735	882
ENSG00000116641	4276	1606	3549	828	1182	1186	637	1976	2120	1914	900	1106	3044	1869	261	2030	2509	5934	686	1756	4224	3488	372	242	1859	933	1807	752	2529	1106	1399	1433	15245	4519	3914	2086	2111	883	3424	1780	3503	6418	1586	1278	1389	834	1287	1508	1803
ENSG00000125703	721	161	953	210	340	192	540	248	695	338	450	178	707	282	68	223	508	1210	172	245	1321	771	155	91	553	158	656	201	461	200	388	153	3653	552	799	208	780	175	821	252	822	1232	612	176	509	129	383	334	623
ENSG00000088035	251	66	377	51	144	86	329	92	182	124	191	53	226	85	17	79	178	377	32	64	329	233	99	54	213	51	197	72	179	51	187	52	992	154	197	72	180	56	211	56	286	374	286	95	165	36	118	97	199
ENSG00000142856	147	31	90	20	31	18	125	40	62	25	57	12	113	56	14	51	77	363	19	47	189	253	23	20	80	22	164	46	137	73	68	43	675	118	87	48	162	52	67	21	150	402	152	29	60	11	59	51	128
ENSG00000079739	1199	605	839	707	570	767	672	842	831	1448	637	458	821	1084	100	993	825	5739	220	1000	1944	4598	519	888	1528	871	2320	1686	1380	1483	1819	2749	12724	6512	1778	2329	3057	1783	937	863	1381	5989	1057	701	772	347	490	576	715
ENSG00000185483	9	33	16	85	5	29	4	49	22	150	2	42	10	120	0	62	28	509	2	86	79	299	15	64	8	23	30	64	24	98	11	84	75	75	21	45	15	28	7	92	10	743	2	48	3	44	5	23	3
ENSG00000162434	9419	6514	7724	14289	2539	7923	2035	16274	5688	28760	2932	8093	9099	24917	729	17133	7378	103022	1785	18662	11700	51140	1315	3792	5654	6077	4781	7239	7274	14689	3334	20234	35732	35120	10716	26982	4592	10567	10041	16922	9124	79013	5717	14064	4818	11278	3455	7135	5477
ENSG00000162433	205	297	387	647	109	350	201	785	519	1637	66	177	266	798	64	608	411	5475	146	1146	2330	5407	174	580	860	633	1228	1242	961	1339	985	2426	10207	5430	2346	2681	1403	1228	478	883	311	2283	210	537	164	484	75	267	154
ENSG00000116675	57	132	26	332	9	168	6	281	39	550	5	150	11	392	13	451	26	3715	12	394	41	566	11	37	25	108	14	114	30	271	8	891	189	1122	68	689	8	272	38	424	23	3176	25	294	10	231	15	225	12
ENSG00000213625	4161	1617	4691	1044	1608	1432	1116	1954	2547	2155	1568	1121	2804	1501	337	1626	1818	7630	535	1291	4384	3867	412	342	2688	931	1867	852	2050	1097	1636	1556	11925	3491	3167	2022	2462	1208	2856	1508	3376	6844	2635	1230	1994	881	1432	2033	2449
ENSG00000116678	362	170	483	151	128	157	101	204	299	179	130	95	296	181	16	238	464	1999	115	264	610	564	35	36	204	82	207	82	306	173	281	331	1743	494	494	251	279	185	422	218	757	1248	156	112	201	93	212	206	184
ENSG00000184588	233	1306	150	3723	91	2495	48	917	82	1332	77	555	170	1742	8	1893	190	13707	37	804	214	2089	82	278	226	773	213	667	251	1296	165	2281	1855	3983	234	2722	101	1185	142	1449	415	14019	102	1266	111	636	63	413	92
ENSG00000198160	1807	898	1989	1124	620	1053	459	1350	1065	1248	543	842	1730	2008	176	1980	1275	8578	371	1563	2028	3185	203	288	1154	702	789	710	1152	1115	658	2043	6161	4313	1670	2375	841	1102	1547	1482	1935	8936	1271	1549	865	954	624	862	1051
ENSG00000116704	664	383	627	471	185	383	152	625	437	960	182	316	614	1077	57	727	475	3553	137	640	680	954	106	91	331	250	298	254	404	431	183	445	1961	944	679	517	300	240	654	567	693	3497	359	559	352	387	204	288	356
ENSG00000142864	5235	1919	6652	2395	2801	2723	3220	2682	4121	3184	2676	1558	3904	3300	343	3024	3077	13367	724	2313	6232	6704	1492	1204	3833	1440	4085	1690	3342	2075	3014	2647	20509	6012	4902	2481	4472	1372	4240	2548	5083	16684	4181	2567	2955	1569	1954	2567	2898
ENSG00000116717	2303	2254	2852	5868	1617	5494	588	4227	758	7575	945	1489	982	5639	181	6007	1109	44957	195	3874	1190	20739	318	2520	1616	1723	1572	4817	1269	4816	1048	9712	8443	17514	1288	9634	1148	7451	1239	5630	2009	34242	1884	6633	1134	4023	852	2818	763
ENSG00000066557	762	338	795	379	212	346	170	423	368	325	212	240	470	606	39	557	347	2316	113	383	791	955	52	58	345	212	275	168	415	331	249	414	2223	858	575	424	302	244	506	357	606	2817	402	413	322	262	200	255	313
ENSG00000116754	6409	3107	6238	4168	2096	3378	1807	3334	3216	3061	2156	2348	3499	4696	343	4160	3060	22128	928	3634	6299	8307	799	978	3177	1799	2640	1740	3126	3176	2261	4258	18919	8432	5132	4766	2729	2335	3659	2870	5425	29006	4117	3539	3215	2693	2273	2591	3429
ENSG00000118454	1424	613	1449	651	442	654	490	707	765	748	389	375	1022	1022	117	889	633	3526	217	657	1577	1589	188	151	678	329	526	283	821	535	500	674	4258	1400	1226	752	608	335	1053	716	1082	3901	818	716	599	447	364	407	609
ENSG00000197568	83	25	83	45	60	37	102	36	56	93	78	21	43	31	2	29	42	254	11	49	75	161	50	49	62	19	99	38	35	52	52	39	456	107	78	42	97	18	69	28	116	357	73	31	33	17	21	23	35
ENSG00000050628	2437	1050	3435	28	2215	844	534	530	343	19	1283	164	886	196	299	557	1003	91	154	36	40	17	78	4	2909	297	1010	143	1129	48	2648	136	2598	272	196	30	283	18	801	201	1813	290	2044	311	629	59	1028	1090	782
ENSG00000132485	2136	1143	2532	1234	867	1271	903	1385	1489	1209	843	999	1516	2013	153	1721	1295	7554	366	1423	3177	3157	353	452	1381	833	1012	715	1203	1141	929	1490	7311	3106	2100	1756	1279	895	1616	1243	2038	10235	1539	1353	1163	1058	876	1160	1301
ENSG00000254685	603	208	836	160	251	178	452	303	596	325	364	192	508	302	44	256	401	1271	103	255	904	716	100	84	359	114	369	162	436	195	283	200	2373	492	624	252	397	155	489	176	532	947	497	195	329	134	220	200	412
ENSG00000116791	2079	661	3281	1195	1385	1064	830	1033	995	882	896	461	1671	1705	187	1124	1184	4305	264	798	2003	2090	307	334	1728	696	1140	704	1977	1468	1429	812	5491	1484	952	523	1260	534	2387	1430	2333	5119	1605	852	1497	715	1132	863	1521
ENSG00000162623	943	354	1309	441	468	420	435	544	848	439	411	268	739	546	106	521	647	2545	210	463	1250	1061	164	148	734	281	621	230	709	379	564	381	4009	865	898	428	601	209	945	423	1158	3202	901	482	659	312	437	486	620
ENSG00000117054	1994	596	2039	406	624	551	393	749	1124	696	709	406	996	713	85	643	1040	2896	205	666	2184	1694	138	120	892	330	690	339	739	427	605	469	4496	1227	1834	739	947	357	1214	560	1050	2460	1043	521	962	348	687	911	1050
ENSG00000137955	2352	1393	3899	1796	1358	2081	940	1426	2078	1771	1087	966	1123	1867	198	1842	1124	8702	393	1478	3307	4033	473	728	1405	1054	2298	1377	1405	1499	1451	1812	11017	4258	2138	1733	2092	1151	1196	1320	1954	11999	1894	1844	1403	1157	900	1581	1280
ENSG00000142892	676	132	925	115	264	115	346	234	780	296	305	122	747	221	51	148	582	968	171	240	1282	665	120	58	490	113	568	171	550	154	378	160	3014	481	827	221	587	140	847	188	920	845	598	118	366	79	246	188	424
ENSG00000036549	910	570	919	839	337	763	310	1075	536	715	275	778	757	1165	81	1305	638	5215	162	1083	981	1529	108	166	569	453	399	375	584	696	316	1133	3009	2429	861	1143	376	411	872	937	956	6563	609	1017	452	645	349	565	515
ENSG00000077254	2490	1111	2503	1459	793	1140	848	1817	1576	2325	729	1084	2187	2233	211	2199	1715	9502	500	1966	2859	3751	320	389	1443	840	1088	694	1756	1437	950	2087	8193	4456	2637	2790	1188	1182	2195	1803	2538	11673	1532	1612	1159	1013	793	1169	1303
ENSG00000180488	402	185	371	306	86	190	176	366	232	416	94	207	462	522	36	502	344	2434	85	408	466	727	119	119	219	140	160	156	221	270	111	409	1299	711	385	426	188	223	444	384	432	2209	208	264	148	199	120	153	179
ENSG00000162613	2480	1499	1920	1447	657	1594	508	1832	1228	2712	493	1294	1230	1934	101	2422	1141	10338	323	1816	2171	3505	328	334	960	783	717	712	1078	1153	530	1859	4244	3692	1426	2120	669	866	1379	1693	1702	12262	1196	2035	1004	1540	775	1498	1092
ENSG00000162616	374	278	423	485	123	374	108	577	286	714	137	527	340	777	35	793	309	3666	80	742	543	1068	47	86	237	263	260	373	209	402	129	702	1113	1311	306	713	196	437	250	601	442	5819	283	671	242	576	253	623	302
ENSG00000137959	241	4009	330	3712	34	6629	111	11055	239	14421	71	6760	46	6365	34	18761	97	24768	22	6225	188	4727	178	3178	57	5145	75	5652	79	6882	53	12394	325	26071	85	13287	161	7339	233	10673	195	61689	82	6745	59	9085	54	3225	60
ENSG00000137965	603	1711	985	1428	208	3439	444	3686	487	4180	324	2976	108	1715	11	5082	221	6163	36	1892	401	2653	129	1745	218	2447	243	3457	186	2351	160	4470	942	10948	201	5026	418	4036	424	3647	417	19042	438	3115	217	2579	184	1871	263
ENSG00000142875	1180	207	1930	41	368	82	675	259	2091	237	529	144	1488	126	67	90	1026	276	532	232	5286	789	302	50	718	94	1082	120	1199	63	453	56	4364	226	2058	126	1637	131	2043	149	1649	325	563	62	698	93	616	477	757
ENSG00000117133	903	383	1441	552	689	694	976	579	637	629	579	348	628	659	87	712	493	3023	137	472	1389	1492	432	410	724	333	1005	546	602	488	707	585	4211	1551	901	646	981	407	736	585	889	3949	913	648	570	375	366	618	588
ENSG00000174021	3666	2477	6158	3686	3129	5826	2651	3443	3595	6143	2491	2278	2063	4526	269	5817	1844	19294	455	2624	4555	8320	1188	2468	2892	2233	5673	4456	2303	3155	3450	4689	20685	13554	3357	4401	4856	2543	2730	4159	3081	27379	3719	4511	2713	2338	1768	3356	2325
ENSG00000117151	506	365	675	505	257	579	336	600	482	914	276	370	553	777	47	833	427	4099	121	560	1132	1725	83	208	453	360	452	440	320	476	299	817	2908	1855	777	875	551	527	649	549	581	3914	450	410	303	271	240	339	293
ENSG00000117155	111	16	159	18	59	20	47	39	136	38	43	9	178	37	6	24	105	311	32	70	415	159	32	24	114	20	128	31	127	36	109	61	804	154	238	65	220	53	212	37	143	220	81	11	68	17	53	19	58
ENSG00000153898	602	3523	819	4193	198	6698	182	6972	472	8604	251	4231	388	7250	57	6810	822	16108	181	4519	922	11489	379	1929	395	3217	1124	3463	702	3167	470	5595	6330	13821	711	5533	390	2894	471	6313	1115	31943	319	6766	431	3791	291	2675	339
ENSG00000162643	6	89	16	170	1	201	6	199	14	126	3	175	3	148	0	243	27	1105	0	283	32	557	14	54	7	125	21	147	18	209	3	143	64	294	15	273	9	96	10	207	10	552	7	142	4	62	5	64	3
ENSG00000055732	82	43	79	44	11	49	35	229	140	322	50	256	42	163	0	64	58	418	31	267	200	334	30	64	31	39	48	60	42	91	16	35	236	128	123	103	67	71	34	124	48	426	17	77	23	94	70	215	70
ENSG00000097096	32	86	55	47	7	48	6	208	28	84	3	81	77	417	2	175	108	427	17	119	90	198	28	14	17	91	43	45	102	114	28	92	277	71	73	50	7	16	55	106	85	438	8	78	21	34	16	39	11
ENSG00000162642	601	276	972	297	372	437	404	373	507	567	319	218	425	488	16	397	368	1830	95	350	891	1052	175	167	457	234	611	299	410	305	434	376	2691	880	563	384	500	233	511	360	591	2713	576	357	441	209	291	430	367
ENSG00000142867	1421	585	2032	371	759	655	569	654	873	703	617	339	1142	713	131	700	829	2733	210	473	1323	1484	180	135	1099	349	720	300	884	404	647	533	5639	1665	1054	629	838	329	884	485	1117	2903	1190	648	806	355	582	805	831
ENSG00000117174	551	197	743	255	237	218	241	301	308	283	224	164	316	274	38	311	286	1328	78	214	456	471	99	64	306	135	260	96	311	172	196	229	1506	478	375	181	249	84	404	226	520	1582	466	280	277	168	191	233	277
ENSG00000171502	3738	669	2080	310	216	100	29	73	151	67	425	202	305	325	56	150	126	342	54	77	163	83	59	2	202	47	89	56	252	58	120	77	1314	151	411	94	41	12	279	69	652	942	233	64	360	106	796	451	499
ENSG00000122417	186	49	235	135	93	104	167	92	107	87	91	66	138	109	24	136	96	740	33	197	345	426	39	65	122	67	134	86	107	113	80	213	913	654	185	218	163	104	122	155	212	1010	141	67	133	67	88	79	127
ENSG00000097033	7081	3067	8402	2658	3218	3501	2643	3497	4234	3855	2772	2025	4518	3731	505	4042	3593	15814	958	2773	8308	8165	1169	1300	4127	1780	4613	2399	3842	2459	3476	3612	26367	9534	6076	3922	5236	2417	5031	3520	5912	19020	4611	3477	3399	2070	2390	3397	3270
ENSG00000183291	7410	2804	11734	2278	4492	3427	5481	3302	6224	4215	4280	1999	4475	3037	582	2955	3728	11995	964	2214	8808	6941	2014	1385	5789	1945	6487	2244	4354	2197	5174	2597	34373	7411	6766	2838	7096	1964	5791	3255	7010	16074	6834	2793	4710	1770	3385	4507	4713
ENSG00000153936	2264	341	2210	129	937	188	899	268	1190	251	957	108	1719	240	155	179	1185	1057	342	224	2386	865	315	77	1240	113	1108	131	1203	176	985	166	6242	502	1828	270	1447	185	1881	179	1913	952	1292	122	976	107	663	351	1163
ENSG00000143013	1154	634	1295	610	810	1204	1702	1207	763	513	673	337	1584	1863	149	1116	1111	1970	241	556	1764	1407	669	184	1627	633	1704	628	1209	789	1614	500	10505	1599	2069	706	1536	270	1370	975	1714	3562	1622	890	1218	329	734	801	1045
ENSG00000065243	1254	909	1042	1430	344	1161	443	1277	679	1212	327	748	1203	2823	99	2310	1066	11008	278	2009	1729	3089	205	308	704	820	708	762	936	1518	480	2279	5838	3933	1335	1776	599	655	1067	1512	1417	13601	708	1355	593	892	373	591	651
ENSG00000137947	1777	587	3114	613	1446	948	1269	839	1639	1180	1415	514	1262	738	125	842	1068	3372	280	724	1992	2213	398	389	1540	513	1831	676	1235	564	1622	965	8442	2499	1797	1084	1700	707	1521	719	2173	4783	2151	844	1422	478	880	1135	1425
ENSG00000137944	1097	552	1468	1001	538	916	824	1063	691	1057	624	544	699	1261	122	1410	506	4824	86	965	1491	3796	240	442	732	564	1309	914	571	808	476	1249	4277	2735	1001	1755	809	848	836	1166	1166	7096	1215	1116	661	594	312	612	839
ENSG00000213516	801	395	883	651	224	466	221	792	397	877	266	362	530	901	72	1007	358	3310	102	758	758	1945	110	172	397	332	409	271	471	615	240	827	2244	1821	652	995	289	386	588	855	613	3576	543	941	365	465	260	509	487
ENSG00000117226	487	340	549	504	340	810	616	1031	392	557	408	625	419	792	17	766	625	4362	92	1348	1712	6813	231	469	274	344	540	491	612	853	71	300	4089	4900	971	3046	837	1189	898	1688	595	2579	630	1176	280	336	365	1662	544
ENSG00000117228	501	1722	1255	6389	162	5360	194	5032	938	7354	165	4597	324	3364	42	3458	424	13771	91	17223	1611	39977	237	1732	345	3603	314	1453	393	2412	153	8632	2260	42338	648	22436	459	6561	589	10457	460	18339	249	10817	318	3943	280	9776	233
ENSG00000162645	797	346	1285	1133	387	986	1765	1163	1485	1813	705	942	820	374	55	331	860	2783	270	5602	3237	20207	842	1386	886	749	1661	860	860	592	653	1820	4732	7847	1837	4855	2889	3261	1413	1745	1454	3640	853	2106	830	681	611	3335	646
ENSG00000162654	56	434	63	968	22	1476	26	1678	51	5073	37	2232	51	426	9	626	96	1662	14	11739	143	15209	48	619	17	910	97	435	49	584	6	3680	239	15327	44	8288	21	1575	84	4078	54	5997	32	3124	29	1297	46	3635	42
ENSG00000154451	1493	420	1304	666	491	1084	327	905	376	1109	475	887	911	156	100	196	742	495	190	8152	1305	21156	92	343	613	582	576	236	1008	311	355	1515	3505	12825	760	6411	542	1619	1523	1739	1339	2385	701	1582	443	401	454	3903	760
ENSG00000197147	1795	644	1282	349	397	352	303	596	995	678	281	243	1193	545	95	617	827	2169	337	649	1910	1298	217	100	737	261	488	208	765	292	326	490	3425	1030	1252	738	444	312	1311	457	1316	2669	690	321	490	276	331	415	480
ENSG00000171488	7125	2182	6207	496	1713	871	1399	1393	3385	626	1748	687	4583	793	381	1214	3255	2558	980	653	6435	2157	559	111	3340	580	2306	489	3466	407	2081	818	14314	1671	4917	1033	2816	592	5019	739	5201	4036	3092	821	2404	465	1841	2178	2840
ENSG00000171492	1403	703	1578	763	649	1080	609	1179	1421	1932	663	943	1101	1536	66	1647	1057	7326	257	1088	2345	3632	337	339	988	709	1099	830	1032	850	758	1177	6938	2892	1604	1628	1210	1182	1597	1165	1680	8042	1180	1186	922	733	555	947	802
ENSG00000162664	961	625	1109	724	333	792	297	713	627	846	310	542	603	984	61	965	550	4355	153	741	1104	1782	205	272	533	430	460	436	518	636	318	847	2955	1543	703	897	385	399	645	662	784	5971	701	922	494	599	361	555	496
ENSG00000122482	1610	764	1426	762	388	708	463	1054	944	646	372	535	1283	1338	78	1346	989	6228	270	977	1818	1647	196	180	785	456	605	385	894	694	449	938	4325	1889	1366	1035	545	468	1243	921	1418	6328	832	1051	629	712	494	683	747
ENSG00000097046	37	9	59	26	19	27	20	52	40	45	8	10	56	42	7	34	41	206	10	44	87	106	2	6	35	19	14	11	8	13	37	48	173	78	37	31	10	9	29	28	20	111	63	35	24	19	18	27	19
ENSG00000230667	187	81	230	86	46	83	10	101	99	123	54	62	109	87	20	96	85	484	13	100	166	223	9	4	85	40	65	44	87	78	63	77	591	174	111	96	74	56	86	74	138	508	134	95	86	51	71	63	86
ENSG00000069712	92	23	90	15	26	20	19	35	56	24	20	14	89	39	1	49	77	298	14	58	85	102	9	4	60	15	43	14	80	45	30	45	407	100	98	57	41	28	95	29	88	214	51	18	32	21	24	17	37
ENSG00000174842	235	69	426	45	171	100	143	61	187	84	129	35	151	67	21	73	131	503	38	77	314	234	55	58	188	61	172	73	177	63	164	93	1037	219	178	84	177	58	168	81	254	530	238	61	167	47	117	84	137
ENSG00000122484	575	227	734	198	264	188	201	283	325	254	231	143	437	321	23	318	329	1759	106	271	582	631	74	75	405	120	334	142	333	195	277	308	2036	662	497	314	313	155	451	234	567	1757	419	190	285	176	215	209	306
ENSG00000162676	43	21	156	108	44	74	7	168	50	141	54	56	31	118	10	90	50	1126	15	152	87	998	5	79	30	43	90	186	66	163	37	420	266	570	57	284	81	165	68	140	99	843	39	95	43	68	35	74	30
ENSG00000067208	1993	628	2236	473	611	491	655	685	1011	584	574	390	1557	929	153	851	1274	3242	312	574	1742	1203	200	111	1131	354	687	295	1077	423	708	512	5146	1080	1472	655	736	309	1591	554	1637	3413	1270	654	862	403	608	562	877
ENSG00000122406	6489	2234	10562	4563	5674	4219	10038	3741	6425	4871	5470	1811	5531	5542	638	3924	4607	24172	1322	3840	11068	15819	6218	4349	7785	2673	12937	4158	6107	4602	8309	5039	51674	10796	9185	4572	11755	2587	6504	3528	9255	28567	9093	3925	5453	2029	2710	3138	4694
ENSG00000154511	1371	2464	2138	4204	632	4363	858	5205	1496	6493	608	2971	1595	6943	156	6961	1866	25722	432	4842	3186	9695	803	1334	1146	2786	2068	3092	1681	4013	1029	4568	13363	13210	2424	5599	1468	2848	2132	5812	2551	31702	1102	4496	1269	2863	930	2609	1136
ENSG00000143033	1345	425	1632	520	529	502	507	566	1046	670	559	354	930	681	25	674	837	2814	220	520	1896	1446	232	188	872	311	806	332	889	460	536	608	5003	1528	1315	753	1005	433	1159	558	1272	3590	973	561	703	321	564	574	813
ENSG00000117500	7103	4379	7893	1995	2459	2862	2346	3172	3835	2208	1820	1410	3420	2913	426	3689	2989	12479	939	2177	8397	5543	850	595	3169	1619	2839	1419	3035	1919	2755	2609	19873	5100	5211	2686	3703	1389	3964	2451	4226	14471	4207	2417	2396	1483	2248	3536	3466
ENSG00000122483	392	167	414	39	118	81	81	90	174	43	110	38	266	64	28	90	240	265	57	56	460	176	55	22	232	47	226	40	203	35	170	55	1134	117	321	66	145	24	223	47	310	310	248	55	192	44	108	100	199
ENSG00000117505	3902	1408	4787	1071	1840	1472	1322	1762	3021	2423	1531	883	3136	1976	351	1666	2302	7258	629	1518	4940	4712	530	411	2783	852	2420	1033	2625	1061	2186	1619	14420	4209	3934	2055	2708	1181	3464	1561	3910	8025	3013	1501	2098	852	1355	1552	1990
ENSG00000137942	2655	987	1915	303	734	547	220	587	638	593	371	174	1587	495	135	1118	1010	2697	204	343	1018	540	147	68	1162	297	551	223	1438	311	814	841	5556	1702	1141	540	581	279	1162	509	2141	3202	1186	440	760	238	414	319	710
ENSG00000137936	5221	1532	4127	703	2031	1369	1307	1544	4164	2335	1702	939	2954	1851	249	1182	2229	4416	660	1407	4260	3903	584	261	2485	686	2898	811	2510	729	2077	696	17447	2796	3541	1103	4182	925	3668	1481	3231	6539	2901	1602	2551	778	1889	2857	2778
ENSG00000067334	2393	1329	3835	1653	1318	1698	1729	1484	1550	924	1117	801	1415	1902	104	1920	1196	8390	275	1360	2636	3511	779	758	1571	870	1786	922	1377	1182	1291	1575	9341	3201	1986	1444	1649	873	1659	1699	2147	12624	1882	1713	1310	1175	886	1782	1250
ENSG00000023909	937	619	1016	689	316	588	223	588	427	891	231	265	506	913	88	929	396	4242	131	586	924	1396	72	79	405	312	377	469	444	451	291	696	4070	2843	1188	1466	543	511	659	784	603	5391	506	716	398	504	391	789	399
ENSG00000117528	1535	364	1564	278	492	277	523	440	890	475	478	226	1022	592	110	431	846	2132	237	355	1729	955	167	104	924	262	779	264	866	303	609	340	4863	760	1306	469	764	251	1231	439	1251	2254	920	280	614	215	475	403	763
ENSG00000117525	266	341	419	145	93	358	44	428	355	559	61	243	133	235	9	253	103	520	26	430	607	2744	35	79	155	221	123	128	161	161	71	187	436	659	219	895	156	433	154	254	199	947	143	410	80	175	65	1306	82
ENSG00000172339	301	121	503	166	219	233	185	197	240	298	169	134	138	258	14	193	141	893	46	142	356	474	93	119	201	83	292	200	205	158	196	159	1141	365	246	135	290	84	204	210	233	1662	192	189	169	102	141	291	162
ENSG00000122481	105	27	134	31	74	46	21	49	72	61	61	20	54	54	12	61	73	242	15	63	159	146	6	11	103	24	61	28	87	46	66	68	425	148	97	70	113	39	55	35	135	297	94	42	67	28	35	42	74
ENSG00000117569	238	124	318	184	135	172	101	146	134	119	144	94	169	176	26	205	119	808	41	147	279	462	34	63	164	101	124	112	126	147	148	209	871	325	191	168	142	119	123	115	235	1122	266	150	143	142	96	123	191
ENSG00000188641	7598	1045	5319	892	1822	772	1425	1447	4452	1481	1903	648	7545	2012	505	1208	4541	6620	1072	1621	8045	4901	349	136	4086	624	2060	449	4023	955	2142	1269	16705	2008	5520	1367	3516	804	8091	1107	7329	6600	3420	866	2940	566	2460	1587	4395
ENSG00000156869	209	52	234	44	35	55	3	184	194	312	36	87	242	156	18	88	289	403	120	285	716	529	11	10	132	65	72	48	254	79	57	121	615	325	552	344	81	96	293	147	228	349	69	105	67	59	103	181	120
ENSG00000162688	980	345	885	403	248	252	351	551	640	615	263	226	1040	871	109	569	708	3227	197	698	1010	941	135	91	588	277	362	166	610	422	272	435	2234	753	780	467	313	141	1165	469	949	2647	581	437	444	295	309	263	547
ENSG00000117620	478	175	550	192	150	142	65	246	386	259	120	92	499	307	11	292	350	1398	94	281	711	711	26	27	304	130	247	161	312	197	187	287	1719	535	539	274	261	174	407	182	474	1487	371	200	202	126	160	168	242
ENSG00000156875	3141	1611	3800	2103	1216	2066	510	2810	1994	3688	1054	1497	2446	2792	260	3168	1893	12463	492	2379	3628	5204	274	319	1780	1121	1324	1163	2017	1906	1293	3055	10306	7083	2839	3483	1650	1775	2648	2593	3266	15430	1858	2227	1641	1359	1063	1791	1600
ENSG00000156876	127	55	153	58	52	73	69	86	77	53	40	37	123	101	29	100	104	455	20	79	202	175	18	20	75	33	69	38	105	57	63	98	592	227	111	76	69	38	120	65	166	479	110	72	66	42	44	54	78
ENSG00000122435	456	194	513	202	130	160	115	184	264	123	141	119	296	216	34	192	231	914	74	168	452	360	46	27	221	115	135	68	216	117	138	167	1097	246	307	149	125	45	256	134	391	1275	253	180	173	106	144	151	222
ENSG00000137992	1034	356	1301	464	324	293	321	615	812	728	356	333	1104	800	83	558	839	3084	240	591	1326	1162	172	126	686	259	537	249	802	464	365	463	3827	1095	1145	620	516	257	1148	524	1180	2965	632	348	506	268	336	373	559
ENSG00000137996	1440	873	2129	1030	778	1306	1042	1226	1265	1999	652	910	932	1418	125	1420	928	7016	222	1122	2328	4360	508	604	958	753	1549	1147	940	1045	927	1326	8137	4431	1745	1798	1630	1154	1089	1272	1301	8738	1043	1335	767	706	642	1235	771
ENSG00000079335	241	195	194	298	62	316	31	435	137	537	62	230	183	560	12	576	214	2313	36	300	271	485	27	46	146	210	107	164	118	320	66	421	802	732	212	305	115	169	208	430	296	2848	137	492	130	319	94	111	126
ENSG00000162694	231	45	251	84	81	97	90	304	147	385	92	99	176	224	30	112	145	1352	42	271	337	482	60	206	146	137	141	222	161	215	89	326	882	1031	193	586	158	593	218	270	219	712	129	162	112	144	116	85	141
ENSG00000162695	1305	709	1411	860	480	796	585	1345	791	1135	469	578	1142	1638	112	1196	948	7290	239	1284	1630	2659	290	428	708	607	598	529	749	908	420	1279	3823	2570	1093	1597	651	753	994	931	1086	5094	862	1263	633	815	516	840	755
ENSG00000117543	185	68	442	225	179	147	223	155	304	280	258	83	238	246	19	176	191	1391	66	224	455	588	91	118	270	83	374	121	222	200	263	268	1789	360	324	147	381	102	280	147	414	1250	316	143	234	106	120	133	195
ENSG00000170989	23	43	30	312	23	117	11	156	44	445	33	82	40	245	2	169	121	2023	28	419	251	1816	20	50	28	66	121	180	56	134	26	321	519	472	70	262	39	126	67	365	33	798	27	205	100	159	58	234	31
ENSG00000185946	637	194	475	201	116	196	109	234	289	237	119	178	438	345	31	232	343	1491	136	297	707	627	64	72	266	138	181	113	353	233	161	274	1446	499	527	309	187	122	346	172	601	1752	321	231	287	213	177	149	388
ENSG00000240038	190	42	225	36	136	84	84	61	235	138	103	30	91	62	13	40	86	259	36	93	239	205	22	25	144	26	159	57	125	58	125	54	727	189	230	85	498	69	84	22	183	432	152	54	125	31	96	64	138
ENSG00000198890	841	107	958	98	524	161	348	282	751	549	392	100	737	176	81	118	705	852	163	203	872	628	119	45	851	110	493	127	537	100	288	101	3356	456	609	181	434	109	551	59	608	200	630	138	549	134	324	261	376
ENSG00000134215	49	23	24	6	36	20	61	45	241	37	41	15	163	20	0	32	173	51	52	32	382	122	19	0	105	14	171	19	106	12	80	15	505	29	138	26	155	16	335	46	158	49	115	18	67	37	48	117	137
ENSG00000085491	2711	1619	2995	1462	1044	1875	879	2381	2230	3144	827	1620	2404	2881	225	3260	1671	10141	480	2226	4696	5183	585	480	1810	1302	1224	1135	1835	1751	1240	2450	10743	5355	3149	2806	1542	1222	2750	2484	2673	12301	1846	2345	1303	1344	1061	1904	1588
ENSG00000162636	4710	1833	4449	1181	1501	1165	570	1127	1914	853	978	512	3370	2308	290	1767	2195	8122	650	981	4064	2061	345	136	2140	765	1599	548	2406	982	1482	906	12216	2040	2748	904	1326	285	3007	971	4466	8909	2050	732	1682	475	999	1285	1530
ENSG00000162639	259	62	385	140	176	101	203	93	180	163	207	60	171	144	13	103	179	861	25	105	355	346	103	105	260	70	228	86	169	107	203	81	1614	220	251	101	347	50	244	92	302	695	255	60	180	38	113	78	192
ENSG00000134186	3700	1321	3660	1335	1191	1224	1062	1140	1971	1004	1294	757	2355	2032	177	1513	1924	6922	555	1184	3637	2837	409	291	1995	719	1494	653	1961	1032	1336	1189	11443	2269	3095	1269	1401	519	2317	997	3497	9267	2359	1445	2083	968	1377	1195	2206
ENSG00000116266	2192	1135	2658	1825	949	1632	773	1647	1479	1607	796	965	1683	2660	178	2396	1353	10622	378	1802	2848	4266	207	343	1516	960	1256	1068	1431	1754	1121	2188	9730	4520	2042	2081	1253	1234	1663	1684	2178	13148	1853	1833	1289	1173	795	969	1457
ENSG00000121957	242	105	191	176	44	109	38	122	127	154	73	73	147	219	20	185	151	1016	39	129	228	290	25	37	127	96	106	71	171	117	81	143	684	283	215	123	111	85	189	123	205	1034	147	173	103	87	72	73	112
ENSG00000121940	1068	604	967	743	343	694	133	845	621	1134	319	451	740	1182	88	1029	655	4820	146	693	835	1557	122	178	605	383	501	391	657	683	360	690	3756	1841	927	843	488	453	850	772	930	5007	534	904	454	492	345	644	476
ENSG00000085433	1638	850	1623	1185	557	899	180	1260	979	1501	413	679	1270	1548	60	1243	1037	7201	280	915	1808	2639	125	111	909	549	736	515	1112	915	586	1122	6366	2489	1775	1344	984	732	1367	1091	1729	6799	888	1138	670	675	528	768	755
ENSG00000197780	980	448	1917	486	681	608	936	622	964	855	583	339	603	738	78	581	501	3243	165	530	1678	1518	533	422	735	313	1037	499	614	414	610	557	4082	1249	893	584	798	366	607	609	772	3988	1035	592	663	374	401	710	625
ENSG00000215717	2903	1359	3470	1145	1295	1581	1066	1590	1715	1970	1182	946	1940	1918	252	1793	1519	7383	340	1157	2898	3121	434	513	1525	803	1634	901	1579	1009	1213	1351	9508	3186	2186	1416	1507	926	2295	1688	2584	9790	2162	1614	1445	994	1046	1583	1663
ENSG00000031698	3781	1938	4881	2570	2561	2659	2801	2175	3177	3980	2822	1448	2341	2755	321	2440	2149	12714	590	2135	4936	8606	2623	2781	3319	1533	5264	2151	2352	1757	3305	2771	22920	6863	4859	3146	6206	2287	3149	2007	4547	15332	3552	2570	2529	1279	1745	2574	2596
ENSG00000143126	1359	552	904	914	252	498	559	1677	1024	2531	245	419	1340	2057	70	931	1620	5844	558	1016	1174	1357	754	379	1007	518	1475	670	1412	677	518	421	9108	1935	2492	851	902	343	2033	1073	2297	3597	346	890	719	491	920	761	761
ENSG00000134222	102	4	80	3	71	6	40	5	84	18	80	4	47	4	16	3	87	25	20	10	105	29	45	6	84	9	212	13	58	8	151	5	941	62	147	10	287	8	65	8	110	29	111	8	33	5	77	18	106
ENSG00000134243	7420	1932	5796	3049	2594	1965	5359	3990	7233	6490	3196	1292	7038	6032	610	3253	5422	20624	1807	4705	14164	10209	2843	1750	6508	1795	6408	1972	5300	2544	4399	3031	35177	6641	10902	3036	9282	1724	8183	2551	7312	20570	6712	3235	4637	1199	3336	2874	6042
ENSG00000143106	3801	1927	6499	2892	3002	3594	4500	3048	3498	5362	2657	1897	1969	3305	299	3259	1807	15446	509	2955	4660	9954	2859	3930	2896	1894	5111	3128	2433	2271	3236	3454	21009	10196	3651	4324	5184	2891	2740	3559	3372	23748	3869	3661	2809	2279	1782	4538	2338
ENSG00000162650	147	47	180	108	86	107	32	60	98	135	64	55	73	74	18	90	79	458	16	75	98	194	36	51	85	37	111	56	71	46	51	96	409	173	85	71	81	42	80	90	116	736	128	114	84	69	56	102	66
ENSG00000174151	2195	655	2192	737	793	704	717	1009	1787	1851	940	594	1814	1221	152	1106	1471	4576	366	864	2291	2119	632	437	1628	498	1500	521	1497	647	1037	847	7673	2152	2271	1070	1532	564	2327	1069	2193	5067	1534	1007	1134	614	819	882	1226
ENSG00000065135	5011	1969	6135	1591	2255	1992	2358	2661	3399	2785	2076	1444	3073	2460	352	2548	2583	11422	681	1987	6015	6684	837	708	3123	1255	3018	1313	2815	1640	2597	2500	18544	5587	4530	2694	3313	1403	3634	2213	4397	14068	3743	2323	2599	1410	1901	2597	2798
ENSG00000116337	4513	895	4979	409	1665	894	1172	1511	5293	2495	2525	553	3818	1377	261	734	3252	2584	760	743	6472	5866	2742	1695	4536	741	4731	1149	3157	673	2268	575	18069	2403	6140	1704	6668	1381	4882	887	4508	3244	3317	1233	2668	614	2344	1861	3628
ENSG00000168765	2434	778	2545	401	1528	857	1044	1298	2170	2575	2165	935	1129	1075	168	634	1312	3282	153	586	1531	2972	1301	1846	1490	510	2367	1196	1306	456	1706	695	13693	4376	1885	1391	2604	1070	985	687	1894	3443	1936	1291	1662	1296	915	1637	1077
ENSG00000213366	322	42	362	46	125	52	23	30	182	91	229	56	96	30	9	7	66	122	11	46	110	193	26	41	115	25	129	68	94	23	127	83	978	223	186	105	115	29	57	11	280	356	109	37	118	36	113	51	84
ENSG00000134184	26	12	317	122	41	21	141	395	866	1207	431	161	182	207	2	12	214	504	6	13	16	21	47	103	376	144	456	253	18	3	415	274	1976	643	397	243	78	43	25	20	337	778	243	191	319	287	118	195	10
ENSG00000134202	329	129	150	72	92	53	119	119	327	518	219	91	69	108	6	109	83	338	24	84	299	520	133	182	149	36	390	285	132	101	437	222	2113	637	368	303	376	174	27	29	71	337	76	100	37	26	146	296	67
ENSG00000184371	8977	11849	11752	6583	3749	14174	993	13657	6531	40277	2142	7167	2752	11950	344	11115	2988	32846	802	12160	17455	60023	3388	10756	3441	5377	3976	9529	3936	7792	1908	5728	15261	24555	5803	14431	5321	14464	3849	13052	4515	88785	1721	13668	1712	11892	2202	21481	1908
ENSG00000168710	7303	2433	6352	2161	2288	2099	1667	2767	4170	8051	2445	1822	4698	4299	511	2888	3427	13221	989	4109	7340	10828	1010	1128	3802	1277	2803	1689	3823	2391	2324	2685	21346	8284	6187	4938	3670	2804	5164	3355	5776	20938	3538	2220	2792	1714	2324	3004	3246
ENSG00000143093	2547	802	2597	1269	1068	1268	490	1342	1370	2338	1043	907	1625	1745	153	1479	1354	6734	279	1269	1917	3438	305	451	1576	681	1555	855	1471	1014	1044	1345	8376	3696	2005	1610	1439	824	1997	1413	2375	10655	1667	1469	1252	778	879	1251	1412
ENSG00000156150	109	21	98	29	59	37	1	33	73	66	34	34	53	39	6	49	54	149	16	43	121	122	8	2	94	31	55	17	75	24	50	48	333	103	96	42	85	54	72	26	88	219	79	32	58	23	46	38	71
ENSG00000116396	128	26	55	14	61	17	42	23	56	52	32	25	64	25	7	18	66	93	26	22	127	67	27	17	132	14	99	34	86	7	74	18	582	81	162	37	149	34	91	28	124	144	54	13	55	26	28	23	54
ENSG00000162775	749	286	541	278	205	295	356	409	326	526	224	257	636	561	62	510	409	2416	128	433	575	653	222	161	350	120	335	131	354	218	262	333	1594	601	544	373	308	151	627	395	539	2190	376	421	319	252	201	300	292
ENSG00000134248	2281	742	3830	1322	2175	1523	3206	1115	2098	1928	1918	814	1156	1408	249	1279	1208	6805	317	1112	2875	4594	1497	1780	1966	779	3917	1602	1509	1181	2497	1345	13803	3944	2444	1625	3938	1393	1811	1364	2129	8492	2445	1319	1816	739	1063	1585	1542
ENSG00000143119	31531	9659	37347	1452	17866	7393	6715	7680	23246	8402	15091	3841	14213	3230	2114	3804	14587	7331	3856	3585	33971	18315	2534	1049	25979	4128	24874	4301	21936	2354	23705	2841	132914	13429	30566	6976	31317	5467	26056	6737	24021	8890	21757	4244	17956	2964	13021	17240	18042
ENSG00000121931	1224	749	2038	765	641	830	440	978	884	883	509	556	1083	1192	127	1224	870	5187	258	952	1617	2135	210	177	987	561	948	549	960	738	906	1112	6624	2625	1443	1152	761	542	1245	1125	1495	6221	1034	970	792	617	546	926	801
ENSG00000156171	1907	544	2480	412	1153	693	1886	742	1846	956	1278	399	1445	701	151	631	1124	3234	422	745	3668	2108	398	360	1349	378	1884	535	1171	534	1323	669	11416	2001	2987	966	3270	774	1897	604	1890	3396	1957	578	1327	377	1049	900	1486
ENSG00000134255	1505	420	2072	335	766	444	860	574	1374	671	927	296	1455	537	107	457	1030	2194	327	446	2708	1379	241	168	1095	240	1115	297	977	328	834	415	6783	1011	1760	519	1270	311	1605	434	1883	2513	1318	417	984	280	783	639	1177
ENSG00000162777	204	82	270	69	91	143	283	349	659	882	221	298	218	175	13	118	206	755	93	398	1476	1262	359	384	192	116	513	260	168	132	151	138	1749	812	700	462	842	345	439	318	277	556	166	138	169	140	251	496	250
ENSG00000064886	15	3	39	10	27	31	39	25	56	70	37	21	44	27	0	29	20	78	15	44	118	194	44	50	19	13	81	17	36	28	16	6	226	59	93	82	268	81	29	40	9	59	13	7	26	9	13	20	25
ENSG00000116455	770	194	1039	140	446	243	535	260	748	367	502	152	454	172	39	184	399	839	114	180	1172	771	465	181	488	123	756	153	430	120	480	152	3703	479	969	180	1248	127	731	203	608	1014	627	180	518	146	399	402	519
ENSG00000116459	4123	1106	6380	1032	2503	1292	2094	1387	3933	1876	2508	736	2471	1468	270	1086	2209	5369	538	1139	5694	4515	891	553	3027	783	4477	1019	2626	896	2963	918	19827	2425	4338	1217	4561	701	3274	1179	3354	6284	3533	1182	2812	714	1954	2078	2712
ENSG00000143110	2976	422	4640	34	1903	193	7753	557	6194	928	2512	156	2695	201	132	105	2046	187	834	399	8562	2174	9546	854	3130	346	9976	796	2155	88	3857	75	38175	1266	7138	436	11318	539	5819	917	3448	256	5004	175	3275	102	2675	1333	4017
ENSG00000121933	248	13	220	1	125	10	286	11	190	15	134	7	78	2	7	2	79	5	19	4	329	55	65	18	118	3	211	14	111	4	93	1	2128	28	156	2	263	6	195	12	127	10	181	4	125	3	226	29	131
ENSG00000282608	813	8	832	2	405	5	1474	15	1208	37	690	3	764	6	49	9	822	13	143	7	2384	144	459	5	508	15	1312	43	327	10	900	3	9325	113	1943	17	4063	51	1764	39	501	3	966	3	336	7	546	42	962
ENSG00000116473	9655	2539	15034	1089	5347	2294	4580	2616	8831	2714	5208	1114	7186	2193	779	2098	5633	6926	1611	1783	16126	7608	1573	643	7944	1353	7927	1880	6370	1468	6507	1661	48954	5571	10606	2416	9591	1657	7812	2220	9429	8234	9542	2010	6662	1160	4343	4133	6479
ENSG00000197852	1083	73	874	5	480	27	477	39	1031	63	700	25	584	33	47	22	594	69	232	41	2012	327	564	36	1062	29	1048	54	798	14	708	14	8174	227	1754	71	1636	47	1043	37	1341	66	917	42	505	15	383	100	673
ENSG00000064703	1159	260	1366	318	512	313	488	358	951	523	509	209	890	436	82	377	687	1866	179	341	1495	796	209	96	738	185	690	193	727	253	472	313	4251	804	1169	331	818	175	1129	385	1241	2553	793	336	651	194	451	380	719
ENSG00000143079	3999	2848	3463	2114	1155	2425	754	2402	1759	3359	836	1244	3198	4540	305	3910	2388	10980	535	1893	2799	3643	377	362	1811	1149	1247	1042	2153	1451	1276	2586	13885	8035	3127	3022	1482	1253	2973	2763	3283	13257	1952	3161	1624	1691	874	1342	1635
ENSG00000134245	334	181	242	126	92	167	91	120	167	143	116	74	300	251	17	187	184	525	47	108	258	249	75	44	158	80	109	56	166	92	163	147	766	355	306	213	131	52	245	109	337	937	198	225	119	94	105	89	199
ENSG00000007341	350	117	398	95	194	143	142	191	207	226	125	67	219	162	26	106	145	403	39	107	308	250	82	64	220	79	172	54	135	65	201	109	1084	327	261	143	173	76	168	104	335	616	243	116	161	66	109	141	155
ENSG00000116489	12817	5694	17552	5933	5787	6826	3072	7399	9252	7241	5158	4343	8272	8409	1021	8702	7133	31896	1875	6083	15891	15934	1071	1134	8324	4132	7749	3907	7994	4917	6909	7519	50640	17498	11549	8222	7857	4251	9100	6839	12262	41523	9263	7222	7171	4279	4688	7022	6998
ENSG00000155363	1773	1507	1707	3068	796	3495	1096	3122	1032	7273	824	2562	1252	3391	97	4525	918	13168	232	3324	1595	6936	1504	5020	1302	1962	1516	2931	1163	2780	774	4603	7378	15297	1675	6647	1970	3338	1501	4331	1611	22463	1249	3360	884	2286	711	2504	982
ENSG00000155366	2138	1030	3715	2172	2684	2873	3073	1582	2232	3442	2442	1310	1396	1923	128	1886	1415	8600	442	2008	4067	8779	5731	7010	2737	1210	6178	2714	1848	1400	3003	2537	17019	9703	3118	2896	7511	2781	2114	2310	2609	12231	2644	2545	1965	1163	1272	2272	1448
ENSG00000155380	1816	168	2312	140	795	141	852	226	1827	439	686	118	1521	142	117	186	1102	698	444	232	2388	403	222	49	1348	129	1190	121	1625	138	1130	162	6542	490	2849	350	1516	102	1910	196	2210	1570	1224	126	798	105	617	365	798
ENSG00000198799	682	245	704	250	195	220	211	393	432	456	265	202	639	396	45	365	488	1646	130	312	696	677	133	99	471	157	323	160	433	230	259	302	2008	638	711	294	371	154	627	239	705	1875	463	314	332	202	262	270	378
ENSG00000116793	703	219	697	385	227	213	365	349	435	584	270	196	424	421	36	429	375	2725	140	499	825	1059	114	164	417	169	386	224	449	354	239	512	2253	1187	612	481	426	236	679	462	670	3578	408	265	324	205	286	459	384
ENSG00000081019	1066	450	1030	532	332	403	355	645	585	802	325	345	1056	877	103	757	783	3775	213	658	1240	1433	106	112	642	288	429	257	663	479	435	699	3652	1557	1058	818	573	415	1129	645	1162	3816	673	513	510	354	331	395	506
ENSG00000134242	899	408	1278	28	295	195	242	291	955	83	365	116	470	89	39	140	797	128	228	118	1145	280	154	13	716	149	566	80	693	40	276	53	3338	211	930	62	578	58	865	177	1453	186	556	156	442	58	400	492	534
ENSG00000134262	930	276	1154	238	481	341	836	335	600	371	529	175	561	360	46	323	459	1572	141	253	733	716	372	161	667	236	608	201	460	151	441	230	3050	453	724	227	585	123	607	275	818	1890	894	366	635	237	407	547	587
ENSG00000118655	1599	825	2213	357	794	1014	582	1121	1003	1009	815	543	1796	890	186	935	1377	2497	288	449	1476	1497	244	178	1523	478	1184	507	1327	441	823	385	7797	1915	1963	663	1223	450	1663	685	1885	2251	1354	1040	1097	480	689	979	1084
ENSG00000163349	6457	2695	4158	2438	1317	1843	1145	3326	2744	4327	1248	1614	6373	5016	430	4264	4079	18593	1029	2854	5039	5143	438	377	2860	1183	1629	898	3183	2025	1457	2844	13395	4942	4847	3148	1836	1211	5030	2688	4906	16878	2814	3069	2180	1736	1687	1825	2752
ENSG00000116774	835	155	846	3	638	162	184	29	426	50	209	29	167	23	6	30	291	20	35	7	213	41	100	6	181	17	392	44	280	9	199	2	1697	89	287	15	221	9	233	25	458	25	192	35	150	18	298	546	218
ENSG00000197323	1925	976	1592	1153	412	847	417	1625	1021	2436	514	939	1726	2283	120	2221	1218	8639	321	1590	1939	2830	370	477	1016	699	635	558	1130	1200	517	1939	4863	3693	1627	2335	628	971	1627	1673	1578	9617	981	1394	715	1071	491	815	887
ENSG00000116752	576	244	851	277	337	354	392	327	377	338	275	200	276	356	28	338	266	1810	87	317	706	1033	141	165	395	197	444	269	318	279	361	308	2346	822	520	410	492	254	412	317	497	2180	564	312	335	204	265	331	303
ENSG00000213281	3057	2172	3768	2837	957	2466	995	3269	2159	3874	809	1904	2337	4285	240	4144	1917	18567	478	2764	4769	6272	581	614	1610	1536	1353	1356	1852	2523	1001	3132	9865	5697	2971	3074	1643	1396	2388	3347	2160	16371	1621	3221	1333	2131	1035	2004	1335
ENSG00000009307	24811	12684	29349	18215	9570	17218	8484	19875	18419	25560	9049	12991	19199	27048	1698	23272	15805	106779	4457	21409	33152	53241	5236	6045	16231	10644	17795	12251	17893	17683	12628	23862	116981	59844	29190	27716	17839	14259	20259	21315	26339	130353	14764	20054	11893	11488	8538	15982	13742
ENSG00000052723	1216	566	1301	489	394	481	399	794	741	773	350	424	979	878	84	821	788	3667	202	669	1464	1486	232	319	716	404	536	341	718	458	446	652	3661	1509	1055	778	603	417	972	655	1096	4098	610	616	522	380	393	522	503
ENSG00000134198	27	49	38	285	7	175	11	77	120	70	13	139	57	108	10	206	21	218	23	66	284	83	16	11	34	13	132	48	37	44	32	18	1035	223	174	29	151	39	75	101	49	384	11	52	20	22	12	40	21
ENSG00000173218	982	991	837	2323	326	1921	215	1620	544	2994	257	1040	633	2509	86	3465	773	12738	192	1863	628	1842	137	290	568	1032	568	912	824	1801	401	1903	4622	4672	580	1235	446	573	766	2018	1124	15087	494	1656	340	705	256	608	308
ENSG00000163393	109	75	50	116	38	107	32	116	54	110	47	74	144	197	7	186	96	880	34	163	170	277	15	21	81	89	75	58	80	126	61	154	590	309	177	134	98	55	128	106	174	1107	88	153	84	57	38	57	88
ENSG00000163399	27046	9007	23764	2372	10547	7676	2580	7696	13611	16340	4966	4797	10868	5559	806	4651	8078	15314	2376	5841	20975	25405	3878	3145	10676	3235	11991	4771	10044	2886	10754	3635	69982	19549	15770	9889	15263	6787	12188	6284	17499	19859	7262	5332	8027	3546	7216	13664	8813
ENSG00000116815	1646	2631	2474	3231	1018	4549	1311	3636	973	3397	696	2518	870	4490	174	4998	920	14759	208	2209	1526	4636	621	1415	1099	2111	1431	2265	978	2686	1303	3311	6534	6588	1156	2711	1171	2094	891	3196	1587	23849	1303	3876	812	2277	587	2276	913
ENSG00000143061	179	2536	295	3737	52	4631	49	6344	284	12455	36	2786	199	10325	56	9954	470	38133	69	3817	783	9488	249	1351	185	2982	544	2804	480	5131	126	7020	2810	13849	513	6894	249	3857	265	6147	373	29814	69	5742	155	3239	112	976	99
ENSG00000134247	1660	496	1664	697	524	556	800	728	1573	1068	634	274	2054	2430	129	784	1682	2892	502	1238	3582	1767	710	163	1094	275	1621	280	1182	374	885	481	8158	2877	3427	1477	1946	235	3154	760	1860	3428	942	652	919	747	773	498	1089
ENSG00000116830	843	976	871	1645	250	1722	89	2187	644	3185	258	1569	862	2856	105	3811	847	9092	151	1354	1254	2631	143	229	501	1040	388	704	682	1584	285	2384	3087	5038	845	2185	404	1281	1028	2242	1179	13837	377	2188	408	1198	275	668	545
ENSG00000198162	2544	871	2037	430	575	480	377	801	1079	596	464	337	2154	833	148	837	1429	3341	426	637	1883	996	215	81	1013	287	696	193	1228	384	618	566	4732	1071	1608	507	653	217	2170	535	1872	2976	1006	538	761	309	613	633	969
ENSG00000183508	152	138	325	195	269	816	64	104	106	71	104	138	109	74	24	137	139	326	70	180	445	554	61	16	142	86	269	89	180	63	223	235	2547	1154	331	210	255	120	144	102	330	578	95	127	111	120	52	107	74
ENSG00000196505	1047	500	1271	293	454	433	419	504	789	575	461	304	968	650	52	546	717	2580	213	436	1389	1136	190	128	758	273	607	242	663	330	474	402	4056	987	862	474	613	240	906	394	1052	2908	828	480	583	249	387	542	633
ENSG00000065183	775	236	858	173	268	225	149	321	584	279	257	167	603	265	23	182	440	949	140	158	888	417	76	19	498	124	277	86	452	158	244	134	2168	365	587	123	285	61	719	164	765	1284	440	196	339	166	251	298	452
ENSG00000116874	276	135	378	331	146	231	183	267	189	312	173	150	200	332	16	339	199	1715	35	214	218	483	81	115	217	150	224	149	166	182	167	233	1171	541	262	282	197	115	213	244	324	2122	208	244	166	175	122	157	166
ENSG00000143067	1049	535	1112	63	290	290	323	450	1290	594	294	218	1034	269	64	286	791	487	260	301	1920	1007	270	73	597	178	524	161	665	117	379	87	3739	526	1356	390	699	209	1135	328	953	634	485	236	522	180	309	567	418
ENSG00000134250	4641	3095	2557	4422	692	2482	2229	5782	2826	10013	1130	3903	7668	8785	332	8368	4853	31069	1303	5685	6359	8488	885	777	2726	1961	1965	1246	3759	3280	1569	4943	12682	6999	6964	6277	2156	1835	7570	5605	5284	29061	2573	6980	1462	3553	1519	2376	2529
ENSG00000265808	836	339	1020	392	302	392	132	571	761	1067	295	388	723	737	42	501	564	2992	148	621	1153	1717	81	100	526	269	416	290	526	344	331	495	2674	1216	819	775	502	434	785	524	819	3100	465	504	483	361	327	664	487
ENSG00000171943	200	159	199	97	61	264	40	339	127	361	74	219	164	347	20	391	110	697	31	303	285	652	67	130	100	141	126	144	148	229	84	321	673	700	219	471	141	219	172	354	180	1135	119	269	142	209	98	264	107
ENSG00000266338	240	42	93	25	58	55	14	54	51	50	14	17	89	43	10	38	90	326	28	56	148	169	15	11	121	50	57	16	76	24	29	40	439	109	149	75	80	60	48	21	173	380	44	21	68	21	47	36	69
ENSG00000196369	87	65	110	64	33	92	15	126	61	219	22	107	73	105	7	142	74	394	21	116	111	173	7	23	54	63	42	36	53	61	22	84	330	335	103	159	36	66	94	143	75	536	43	123	42	75	38	133	54
ENSG00000117262	49	31	54	13	23	24	64	25	39	41	20	12	27	21	0	28	32	134	4	23	50	60	37	32	41	13	36	14	30	25	31	24	213	59	40	27	39	14	30	17	44	187	44	31	25	18	18	34	32
ENSG00000265491	1516	1183	1803	2457	769	2420	979	2131	984	3337	728	1256	1202	3507	116	2984	917	16030	249	2733	1577	5680	676	1306	1056	1158	1255	1390	986	1916	774	3096	6203	6656	1318	3008	1046	1390	1164	2357	1379	14971	1238	3326	878	1680	607	1421	921
ENSG00000186141	1217	561	1308	981	645	933	923	899	742	1496	630	553	910	1364	87	1121	676	5602	151	970	1026	2345	649	551	863	457	888	558	720	704	578	973	4097	2488	1090	1187	851	654	1021	1064	1119	5812	990	1298	642	719	468	760	741
ENSG00000186364	39	21	74	24	21	23	2	28	41	33	28	19	34	28	0	11	24	86	8	25	56	107	2	7	37	9	52	20	27	15	23	21	190	71	70	41	60	15	27	21	48	217	43	29	36	20	27	36	42
ENSG00000131788	441	238	313	561	127	394	15	548	217	955	139	284	310	688	20	577	284	3744	58	502	539	1755	54	70	321	285	251	338	308	502	122	826	1778	1723	493	909	364	579	365	560	363	3248	245	520	183	286	169	231	255
ENSG00000131779	964	288	1265	758	590	520	678	578	734	1251	655	373	645	815	74	659	609	4062	138	749	1110	1959	300	436	783	332	905	502	598	561	566	809	4184	2269	927	921	1064	476	877	836	999	5367	968	594	636	347	472	439	696
ENSG00000265241	1775	708	1792	727	1026	969	933	837	1086	1458	888	511	981	1109	75	899	877	4339	219	904	1710	3101	630	945	1383	557	1586	888	1060	799	1319	1259	5815	2325	1502	1334	1330	697	1330	992	1576	6397	1530	966	1070	566	601	922	926
ENSG00000271601	1477	525	1737	672	648	577	832	731	757	939	746	372	1087	957	145	804	801	4199	205	601	1357	1804	268	285	1151	397	1000	437	884	550	939	820	5798	1473	1343	695	1192	551	1160	645	1345	3898	1212	685	707	367	569	528	796
ENSG00000121851	390	70	656	93	376	132	768	138	373	244	541	69	256	152	55	87	258	713	60	122	580	602	186	171	429	88	686	199	299	122	487	109	2512	367	436	122	717	150	386	117	562	719	627	123	379	80	244	161	381
ENSG00000265972	30838	13138	33711	9125	13411	11813	8823	9551	20522	11729	17185	4289	29146	14441	2384	14689	29960	47305	7954	10770	52734	28623	3480	2697	37757	10466	31407	10541	24045	7949	24147	12723	182332	36041	54991	15767	42693	13350	44895	14424	46459	60457	28471	8003	18326	3439	12794	9138	29273
ENSG00000271425	53	31	35	10	9	21	10	40	26	51	6	34	43	43	6	48	24	96	9	27	36	98	4	1	38	23	21	15	27	20	20	29	148	61	66	36	29	22	40	22	51	244	27	42	29	44	18	16	51
ENSG00000268043	323	173	277	173	87	130	37	151	145	275	63	110	219	213	27	193	219	1131	34	134	264	468	21	22	155	76	109	75	168	124	69	187	851	395	285	223	162	105	262	146	291	1104	186	217	155	135	104	133	209
ENSG00000131791	602	304	579	536	190	324	300	579	361	827	243	440	597	700	33	499	376	3242	130	541	980	1309	148	221	401	283	270	245	376	414	243	643	2477	1294	772	691	507	491	664	594	621	4335	469	549	369	387	230	370	430
ENSG00000131781	40	20	34	14	9	10	43	25	43	27	19	19	68	46	16	46	52	166	20	35	110	78	13	11	38	10	23	10	43	12	20	23	125	39	63	21	29	3	83	21	53	131	35	27	43	19	32	18	51
ENSG00000131778	2659	779	3460	638	925	537	1315	1279	2206	1176	1768	803	2324	1163	154	624	1336	3136	700	1009	5663	3812	1067	542	2534	676	1500	407	1850	591	1758	818	15817	2758	3547	1078	4474	1153	3652	989	3493	6320	3015	986	2223	645	1465	1469	2634
ENSG00000116128	1240	109	810	39	300	58	275	124	265	107	251	52	801	99	78	69	547	276	100	70	550	236	83	18	593	51	307	31	510	59	288	43	2005	180	680	80	348	61	996	68	874	230	578	72	368	42	337	157	448
ENSG00000162836	900	93	623	66	644	108	368	56	179	52	377	15	532	149	23	60	300	300	56	50	249	159	167	76	590	50	370	55	283	54	410	54	2278	232	353	73	595	85	572	62	558	301	869	65	283	21	256	81	213
ENSG00000188092	60	23	75	23	38	25	65	21	44	26	34	11	35	28	4	21	37	109	8	14	34	44	31	24	46	15	55	19	46	16	40	31	224	69	61	26	38	14	47	10	64	166	55	23	25	14	22	19	43
ENSG00000263956	195	86	189	90	57	75	49	85	99	142	80	53	125	94	10	101	107	491	28	80	162	236	24	27	134	42	76	50	105	52	58	98	512	214	142	106	86	58	119	62	210	538	135	110	105	61	97	61	159
ENSG00000270629	125	54	116	84	68	92	33	106	46	103	56	76	120	122	6	194	85	379	23	68	136	184	23	22	105	58	86	49	83	42	55	83	335	162	148	116	87	54	171	114	140	575	99	138	71	78	50	71	84
ENSG00000178104	847	1302	1199	1117	272	871	470	1152	857	2224	494	1257	676	1180	79	1414	715	5275	190	1261	2180	3382	423	444	419	446	931	609	709	563	331	814	4556	3018	1469	1686	1229	875	964	1440	970	6862	541	1705	454	955	619	2576	626
ENSG00000269713	110	68	119	23	27	46	17	60	80	55	31	25	113	32	3	52	43	156	16	42	111	102	9	4	65	22	42	11	87	32	34	40	419	127	107	43	50	31	126	48	146	218	77	45	52	27	32	49	58
ENSG00000271383	305	133	227	298	61	105	92	187	129	368	150	166	116	173	15	259	134	1026	44	160	296	615	28	30	406	200	147	111	145	168	128	208	1062	420	277	258	204	174	234	171	456	2060	311	294	175	132	154	171	294
ENSG00000184678	102	227	339	405	76	351	111	598	255	1661	97	494	189	511	17	460	205	2479	40	311	303	1048	70	209	149	234	140	358	140	359	106	575	1107	1507	246	910	167	608	197	641	238	3053	115	331	138	271	67	256	95
ENSG00000178096	259	43	347	68	250	112	224	62	182	123	241	48	164	87	6	58	159	348	27	57	231	429	139	122	308	62	498	131	176	65	311	86	1580	329	285	118	567	136	217	74	256	461	314	71	161	24	109	106	181
ENSG00000143368	2553	761	3150	1411	1427	1388	792	1409	1515	2344	1388	793	1397	1559	144	1363	1273	6636	264	1064	2023	3620	482	615	1853	666	2059	947	1564	1008	1541	1391	9089	3519	1946	1487	2238	877	1947	1490	1869	8243	2078	1596	1417	921	976	1184	1224
ENSG00000264522	131	101	143	359	45	122	51	121	76	319	36	84	59	242	4	255	88	2006	18	212	170	695	42	69	90	66	78	112	88	188	58	380	603	454	128	220	74	125	81	201	150	2311	58	185	65	149	38	78	74
ENSG00000136631	2502	670	3113	532	1244	644	1175	830	1754	998	1388	441	1461	705	169	587	1255	2898	343	563	2548	1957	469	299	1738	423	1742	495	1357	459	1301	398	7778	1272	2001	584	1908	430	1787	545	2317	3471	2095	643	1357	385	1006	1101	1614
ENSG00000023902	11402	4957	16831	2847	9558	5665	10385	4771	8803	7223	8388	2644	5030	3140	707	3494	5071	11643	1091	3068	11777	15523	13917	10264	9845	2469	13208	3901	6384	1696	10293	2421	49111	12553	9331	5725	22046	4969	6211	3513	7852	12444	12041	4511	7212	2209	4656	9607	5923
ENSG00000143401	1378	1122	1542	1389	566	1329	687	1426	794	1283	441	670	955	1850	92	1940	715	8428	175	1066	1621	3100	292	505	1049	793	708	726	732	1191	677	1557	5669	3137	1224	1481	1130	1071	896	1070	1275	9008	941	1147	657	694	464	903	609
ENSG00000117362	13927	3497	15926	3004	8196	4664	3750	4278	8117	6517	7893	2604	8573	4831	823	4075	6523	16136	1607	3354	10480	11759	2143	1930	10146	2458	12084	3368	7882	2575	7991	3108	55385	11721	11850	4657	12530	3306	11115	4388	11256	19918	10572	4330	8281	2211	5895	6318	7870
ENSG00000118292	3183	1150	5467	215	3229	1218	4088	913	3424	1013	3140	579	1512	580	218	688	1573	1108	419	508	2988	1873	3242	1008	2530	509	5698	873	1967	283	3562	293	12312	1399	2333	606	4765	718	1812	526	3766	2050	3363	628	2294	334	1329	2248	2104
ENSG00000159208	147	83	290	26	75	75	20	33	84	50	123	50	54	32	7	20	49	102	15	38	100	111	27	17	99	33	157	53	81	34	68	55	534	193	97	59	98	23	45	48	223	259	107	54	58	23	88	168	111
ENSG00000266472	1478	448	2093	780	1368	809	2436	567	1106	860	1423	381	727	778	103	609	765	3855	136	473	1393	2230	1875	1682	1252	411	2426	747	920	637	1423	711	8549	2069	1354	738	2334	571	1126	612	1516	4806	1673	630	1107	344	767	790	1063
ENSG00000117360	1437	635	2336	1250	833	1087	691	1169	959	1448	807	812	809	1292	128	1324	809	5577	160	1168	1589	3399	462	848	986	598	1071	778	853	864	850	1429	5498	3106	1322	1903	1082	911	1030	1100	1358	7979	1250	1260	934	763	680	1111	991
ENSG00000163125	2216	690	1730	800	548	587	429	995	990	1496	570	539	1941	1298	146	1070	1329	5004	415	840	1866	1810	283	164	1166	404	883	384	1266	594	652	783	5470	1620	2155	1092	1102	572	1999	850	1888	4165	1162	867	932	518	736	627	1038
ENSG00000143374	1520	498	1844	838	862	741	306	850	1176	1554	773	426	1020	1041	87	740	836	4069	207	866	1558	2636	338	527	1230	488	1392	649	1034	647	779	796	6335	2259	1499	1022	1557	668	1256	816	1419	4369	1130	776	1001	426	571	739	843
ENSG00000143369	1860	311	3847	126	1367	386	1047	690	3564	2400	1411	410	1240	423	145	295	1359	1131	376	471	4956	2716	2257	1368	1781	302	3232	802	1840	202	1590	158	16305	2229	3966	1180	6647	1114	1142	535	1777	1286	1273	218	1130	165	1232	1237	946
ENSG00000143382	24507	7254	23394	10874	9515	9057	4874	9276	10220	13853	10590	5138	13609	12311	894	9319	11159	40066	3450	9907	17802	28621	5510	6315	13983	4910	18049	9447	11851	6522	10872	9252	84215	29717	22006	14922	20655	8126	17781	10356	17026	40942	11969	8187	10643	4269	7795	7545	11630
ENSG00000143384	18163	11839	20481	16367	7063	16554	6846	18244	13773	30319	6992	11186	13925	24676	1313	22574	12703	126580	3641	18095	28021	54380	4789	7641	11807	8920	13984	12107	13821	16908	9937	25471	96501	61415	22112	30269	15730	16371	16329	20435	19365	112364	12829	20801	10676	11836	6699	12396	10464
ENSG00000143420	4149	1896	6568	3757	3399	3375	4651	3074	3938	5481	3135	1860	2377	4079	263	3393	2307	19632	632	3184	5605	11419	3469	5163	3478	1802	5715	2827	2588	2983	3958	4456	22416	11026	4015	4247	6123	3496	3482	3007	4529	25634	4156	3094	3066	1638	1842	2634	2728
ENSG00000143457	740	267	782	665	389	450	405	521	478	871	305	177	688	952	67	612	543	4280	118	550	800	1574	164	281	603	335	552	473	662	771	412	710	3709	1756	773	681	624	467	847	689	1036	4888	663	429	436	252	307	296	516
ENSG00000163131	17337	6567	23899	8240	9129	11583	5597	13796	21986	28727	9734	10008	17725	16885	1425	13445	11374	44188	4220	17471	43780	47960	2553	3529	14735	7429	18207	10279	11760	9541	10760	12216	97566	44300	29943	22622	24007	15513	24743	18147	20020	67233	13641	13333	8549	7146	8798	16611	14968
ENSG00000143387	129	51	179	86	66	63	69	72	98	62	88	46	106	86	11	55	62	310	13	50	223	246	8	23	132	37	122	73	54	48	108	75	473	137	171	54	163	38	94	60	188	515	173	108	69	25	75	58	52
ENSG00000143437	2349	761	2003	1142	698	836	944	1281	1382	2235	820	696	1930	1820	107	1496	1569	8139	409	1397	2771	3649	502	459	1449	577	1191	665	1527	1118	866	1515	9090	3382	2828	1879	1778	1111	2249	1337	2230	7720	1303	1093	1034	609	773	798	1141
ENSG00000143379	1948	673	1619	795	590	594	228	819	958	1033	613	406	1436	1201	90	907	1121	5139	290	835	1401	1841	201	155	1175	401	810	339	1085	659	593	908	5851	1994	1751	991	963	441	1714	737	1695	5151	1043	822	885	435	645	714	1076
ENSG00000143418	7568	2500	8265	2322	3815	2862	1983	2562	4783	4262	3247	1678	4842	2991	468	2691	3820	12464	977	2069	7020	6501	1096	761	5372	1454	5430	1720	4514	1893	3532	2361	26998	6264	6508	2487	5594	1631	6140	2762	6840	15280	5013	2701	4075	1525	2622	3320	4112
ENSG00000143412	199	30	178	24	73	27	32	28	127	39	71	9	109	30	9	19	105	160	32	28	211	81	38	6	159	22	162	22	134	21	90	20	772	69	177	31	155	10	159	25	229	191	98	21	94	15	84	55	131
ENSG00000143409	1195	338	892	237	386	217	234	228	592	486	471	138	644	320	45	220	659	1646	139	295	1085	1116	275	190	894	152	729	199	659	193	384	248	3315	699	965	282	926	173	903	243	1153	1753	568	253	492	130	440	370	633
ENSG00000143363	577	164	609	236	212	245	148	279	296	408	264	153	372	321	32	333	311	1502	69	214	471	667	59	80	368	145	255	171	319	189	227	241	1849	642	457	297	311	234	511	287	580	1576	402	295	318	143	205	205	316
ENSG00000143443	26	11	60	30	30	51	32	20	54	135	35	19	28	58	0	36	29	238	5	47	45	138	45	84	25	22	77	67	28	36	34	39	411	214	59	63	95	38	33	75	39	430	22	41	20	27	15	22	26
ENSG00000197622	7046	4028	6828	7795	2148	5774	533	5850	4570	10246	2165	2896	4775	8598	463	8072	4116	46980	1031	5335	7999	13245	567	1038	4384	3013	3402	3045	4178	5876	2337	8557	22637	16619	7071	7444	4121	4433	6525	6964	6381	52093	3960	6716	3419	3919	2431	3561	4162
ENSG00000213190	371	304	178	518	42	253	38	438	173	889	45	197	198	785	29	633	182	4348	45	468	290	895	53	127	141	179	87	196	168	417	54	613	690	1014	324	710	69	192	267	564	264	5374	80	384	90	262	81	180	131
ENSG00000143458	466	165	488	225	151	172	95	227	254	310	166	120	360	286	39	272	277	1352	86	238	467	575	80	74	291	109	232	146	243	174	150	258	1238	413	342	208	197	74	339	181	429	1451	293	212	185	127	175	166	223
ENSG00000163154	2170	378	3856	122	2168	412	4585	444	2055	590	2708	163	1496	164	182	153	1463	701	321	225	2382	1532	3827	943	2313	253	3891	316	1570	127	2385	248	11403	1287	2143	375	4201	358	2363	284	2525	624	2891	194	1942	102	1334	1008	1612
ENSG00000163156	1330	410	2744	406	1243	570	2355	618	1476	705	1473	232	933	480	150	371	1119	2124	232	362	1929	1833	4001	1682	1392	313	2741	510	1074	312	1508	482	8336	1318	1763	486	2858	458	1490	418	1661	2171	1434	381	1159	223	786	853	982
ENSG00000163155	84	48	146	86	68	71	228	99	52	105	92	53	56	105	5	91	61	623	9	65	116	256	208	113	84	53	172	76	65	96	68	82	517	220	108	96	112	76	69	92	97	567	120	43	47	30	46	92	77
ENSG00000163159	1053	391	1358	716	815	902	571	702	755	1226	788	472	673	898	109	771	587	3864	145	653	1132	2293	610	775	992	400	1216	754	656	637	808	826	4986	2091	1048	888	1382	579	860	793	987	4710	1147	910	693	461	454	593	644
ENSG00000143398	1403	867	1790	1017	470	952	104	1350	1006	2347	470	740	1140	1394	34	1508	881	5845	259	1223	1727	2905	128	165	926	582	679	652	946	964	506	1420	5339	3459	1386	1523	783	924	1331	1259	1451	7056	869	1105	749	741	613	1150	843
ENSG00000159352	2532	1394	3883	2854	2402	3391	2769	2545	1925	4234	2133	1738	1488	3454	168	2879	1423	13357	320	2232	2877	8360	3061	5531	2395	1586	4583	3139	1769	2104	2455	2937	14432	7785	2992	3024	4262	2133	2047	2576	2496	20791	2712	2776	1814	1504	1370	2475	1729
ENSG00000143373	2323	981	2209	1671	980	1444	268	1504	1248	2835	809	996	1663	2179	150	1966	1365	8353	298	1481	1859	4204	258	427	1689	813	1519	1219	1530	1176	1090	2104	8751	5138	2337	2400	1682	1346	1960	1760	1890	8934	1461	1804	1119	1030	794	1029	1099
ENSG00000143393	2345	1343	2637	2099	1148	2653	756	2312	1353	3722	1170	1778	1440	2739	94	2666	1317	10126	258	1859	2002	5246	904	1414	1560	1243	1619	1506	1366	1538	928	2277	8040	6477	1904	2375	1706	1494	1827	2478	1867	15956	1464	2983	1277	1668	1096	2279	1261
ENSG00000143390	3301	2557	3806	3577	1287	4520	960	3879	2405	5594	1382	2566	3446	4991	302	5513	2696	19461	594	4197	3631	9080	521	917	2296	2179	2351	2150	2355	2936	1610	4869	15660	13497	4179	5414	2520	2384	3788	4876	3579	24701	2256	4839	1993	2694	1292	2882	1975
ENSG00000159377	4857	2326	6946	4110	4224	4740	4841	3620	3618	5499	4177	2298	2622	4750	331	3869	2584	21258	599	3585	5254	13925	3630	5836	4203	2275	7728	3806	3123	2860	4315	4267	25510	12011	4662	4666	7630	3484	3985	4068	4600	29681	5103	4527	3821	2583	2334	5643	3243
ENSG00000143442	3115	1582	2774	2159	871	1847	584	2474	1489	3503	1028	1630	2252	3079	197	3182	1735	12399	423	2219	2721	4118	436	574	1719	1118	1257	1037	1779	1840	939	2565	8632	5485	2598	2916	1422	1299	2327	2286	2655	15340	1795	2309	1298	1473	1132	1485	1592
ENSG00000143375	21	586	46	1810	16	1273	15	1048	31	1972	10	735	26	1698	0	1665	28	6538	3	546	16	693	19	137	16	345	22	170	23	854	15	1629	146	1274	46	712	82	613	42	926	65	11695	6	749	12	517	16	158	10
ENSG00000143367	244	137	263	136	133	218	64	147	174	497	81	108	144	132	19	185	131	566	26	105	184	256	54	75	217	82	142	108	177	85	187	131	1342	562	230	202	212	148	168	174	327	862	111	127	98	67	52	87	82
ENSG00000143376	1767	503	1734	746	677	809	546	1293	1637	3287	656	842	2098	1454	130	1261	1328	5955	515	1621	2627	3666	239	326	1224	571	1208	739	1319	999	800	1484	6952	3749	2349	2190	1659	1100	2217	1548	2123	7441	1229	817	841	590	791	1011	1063
ENSG00000143436	1178	385	1999	514	982	611	1303	547	841	705	909	296	849	557	129	476	641	2162	172	401	1282	1523	404	353	1033	279	1476	400	803	381	1087	469	6104	1253	1200	531	1602	324	1059	487	1332	3197	1250	528	876	285	667	644	835
ENSG00000143450	168	12	129	7	66	8	210	27	59	21	109	8	117	8	12	4	61	42	20	10	77	36	88	11	92	13	108	12	52	6	77	8	474	33	108	6	158	12	128	11	131	51	109	2	84	8	76	23	114
ENSG00000182134	1012	109	659	139	334	131	266	215	312	203	261	58	976	278	45	189	422	1021	101	113	368	316	46	25	541	109	319	64	311	117	300	173	2176	256	682	152	601	99	898	125	694	752	586	153	404	61	350	223	487
ENSG00000159445	98	39	144	48	94	85	80	63	110	97	44	28	43	44	4	42	74	305	22	80	287	257	103	49	93	33	134	35	101	48	73	56	843	167	181	66	186	33	86	57	147	350	77	39	66	34	51	46	71
ENSG00000197747	10020	6277	16831	8440	10610	12407	14134	9029	9154	11084	6285	3362	5270	10790	827	12235	5460	40991	1525	6100	20353	29279	7342	8477	13125	7106	23312	10008	8837	8178	23282	12333	99858	30988	17614	10376	30171	8075	7372	9065	9712	56335	10992	8897	6408	3849	3373	5776	6143
ENSG00000163191	21304	8742	32929	11884	19412	17624	15062	14878	16683	26354	18340	10133	10277	14292	1600	15554	10148	60048	2393	11291	24873	47332	15284	20813	19020	8416	31824	14900	12365	10059	21333	14004	111822	43437	19863	16574	35041	12938	16877	17917	19269	90204	22383	14639	15128	7780	10722	16972	14859
ENSG00000159450	85	149	81	233	34	348	9	63	43	120	12	67	30	168	5	225	40	1189	10	111	48	163	16	40	50	73	54	68	25	102	50	157	260	307	64	114	55	75	39	244	80	2862	17	85	17	76	20	162	32
ENSG00000203782	34	338	149	338	52	763	40	311	69	443	27	228	64	451	2	340	148	1296	30	245	133	853	467	908	82	201	560	751	141	263	150	328	1818	1473	212	472	135	290	53	321	130	2153	50	595	87	170	15	196	29
ENSG00000163220	31	9	53	39	22	4	170	31	100	33	85	5	29	13	8	5	27	155	18	35	261	295	151	44	33	3	118	8	23	23	11	19	126	21	183	79	100	6	81	16	14	31	17	3	25	6	25	13	50
ENSG00000197956	44675	9357	54864	2067	46136	11714	92571	11304	37627	20431	41020	6622	19758	7485	3584	7916	22200	25409	5308	7177	47019	30873	79188	48297	47278	9081	96043	16503	30829	5766	70968	7818	270933	41340	44047	12996	111201	16412	34519	11023	48245	34935	60987	8012	33804	4140	17632	18164	28192
ENSG00000196420	159	25	270	1	193	24	262	10	158	13	169	4	95	13	16	7	100	10	14	5	132	25	342	10	195	11	307	14	127	5	228	5	804	33	113	8	211	5	102	14	165	10	222	8	122	10	45	33	121
ENSG00000196154	12267	1246	18275	204	16229	1258	41078	1151	23870	2534	19250	643	5203	408	786	305	10103	1862	1849	478	32244	5882	77095	8028	21386	1134	49852	2619	11254	505	26241	436	98143	3312	23359	1134	76726	2245	15038	1045	13469	2108	18000	479	11015	428	10058	5292	14679
ENSG00000189171	177	65	299	57	284	153	283	54	889	439	221	72	257	178	18	67	100	362	57	160	411	539	3764	1940	269	93	670	209	326	90	646	160	2828	674	736	267	1372	198	258	134	329	726	334	76	300	59	154	177	295
ENSG00000160678	49	21	59	36	44	39	10	18	149	131	22	19	49	54	2	35	33	161	10	44	78	101	127	158	46	21	61	48	48	29	42	47	247	123	97	60	97	37	52	38	102	222	59	32	47	16	31	35	64
ENSG00000160679	2658	1049	3143	1350	1448	1599	1607	1699	1896	2518	1520	969	1654	1847	243	1954	1560	8478	399	1483	2902	5066	1038	1352	2081	970	2476	1243	1614	1270	1723	1882	11482	4556	2571	2148	2593	1240	2136	1529	2627	10205	2192	1692	1603	965	1111	1417	1499
ENSG00000143553	1777	448	2172	600	1241	829	921	811	1247	1333	1171	455	984	754	116	829	866	3527	194	659	1835	2348	449	548	1635	508	2008	813	1003	546	1285	976	8019	2774	1648	998	2014	788	1396	826	1717	4350	1673	789	1125	440	717	810	1023
ENSG00000143621	4607	1855	5956	2230	2986	2778	2934	2438	4159	4024	3078	1447	2695	2927	315	2512	2531	12580	607	2114	5883	7644	1577	1407	3791	1399	4705	1789	2886	1990	2996	2219	19766	5750	4459	2477	5993	1815	3616	2393	4365	16056	4323	2627	3012	1497	2070	3162	2794
ENSG00000169418	23774	4856	32542	743	17866	6523	4525	3734	19204	10421	15227	2617	12471	2404	1062	3233	10140	6216	2519	2082	19133	12253	5826	2876	17894	2544	18655	4088	16766	1703	15914	1967	73916	10369	19926	5535	22733	4313	14336	3279	22524	6679	17192	3548	9933	1414	7137	7382	9646
ENSG00000143624	3359	1351	3087	1405	1017	1230	224	1589	1987	2742	1098	902	2258	2055	171	1718	1974	8388	538	1616	3451	4259	283	237	2290	958	1887	919	2252	1323	1660	1731	14185	4989	3480	2411	2229	1068	2458	1358	3026	8208	1762	1829	1605	1018	1150	1410	1877
ENSG00000143554	44940	8182	70114	1270	40068	10407	20162	6296	24446	8496	33205	3960	22985	3829	2708	4573	15414	6153	3976	2822	27249	17463	18648	5872	33923	4028	37208	6257	23192	1992	28206	2384	135834	17303	26936	6620	40836	6315	25662	4596	35938	9424	46949	6709	25022	2715	15762	14810	22023
ENSG00000143614	2321	870	2049	1421	712	956	650	1138	1146	2188	914	838	1918	2041	243	1821	1432	7988	417	1399	2333	2938	406	397	1391	620	1018	638	1387	977	963	1514	7833	3276	2300	1659	1374	845	1718	1207	1975	7976	1441	1366	1033	781	703	889	1101
ENSG00000198837	13451	4235	13761	2880	4424	4134	1942	3641	6474	4995	4150	2427	6877	3619	562	3601	5298	11687	1351	2557	8360	8968	1906	1002	6938	1886	5647	2071	6760	1960	4646	3122	34224	9830	10491	4853	6134	2055	8013	2996	8337	14676	6838	4264	5281	2109	4226	4723	6883
ENSG00000160741	3670	1684	4069	2981	1832	2760	1238	1677	1934	2988	1915	1324	1707	2528	257	2159	1539	12545	373	1743	3231	6685	1544	2120	2359	1114	3195	1862	1957	1543	1944	2527	14672	7494	3241	3103	3695	1866	2088	1998	2632	15525	2452	2731	1933	1315	1440	2003	1756
ENSG00000143570	5834	2775	6477	3106	2766	4124	1319	4037	3968	7528	2841	2992	2910	4378	313	4080	2402	17716	616	3410	6449	12362	951	1612	3973	2241	4743	3424	2875	2873	3504	4456	26527	14765	6339	5941	6402	3539	4301	4728	4186	22053	3511	4274	3070	2435	2387	4541	3466
ENSG00000143578	222	41	239	33	146	56	109	61	140	125	176	42	135	56	8	35	114	207	26	51	253	230	42	55	233	45	209	58	134	42	181	62	1166	172	240	95	437	73	169	51	207	223	281	52	173	40	111	82	182
ENSG00000143543	4869	1284	7641	1213	4504	2346	5626	1681	4353	2959	4516	1149	2565	1474	335	1415	2202	5627	593	1369	5724	6146	4569	2673	3884	995	6908	2026	2954	1157	4128	1420	21025	4953	4688	1973	6808	1388	3341	1509	4295	8438	5389	1849	3439	1000	2375	3092	3138
ENSG00000143545	1839	353	3119	326	1724	529	1714	441	1979	1608	2235	357	1087	438	113	379	847	2015	280	580	3002	3905	1199	1312	1999	319	2925	1027	1443	504	2232	847	13910	3468	2847	1709	5039	1518	1142	627	1839	2476	2594	405	1467	342	847	630	1377
ENSG00000177954	116	46	172	61	145	87	156	59	92	100	103	38	86	80	10	61	65	306	10	52	207	299	96	146	128	46	252	117	84	57	155	99	758	274	145	110	268	128	73	56	104	499	165	70	101	31	48	64	71
ENSG00000143549	25144	12643	35037	9426	11975	14358	5035	14343	17800	19022	8790	7925	13405	14433	1456	16403	13461	56354	3393	9587	29413	30788	4367	3637	17414	8516	19950	9050	15408	9079	14141	12708	103908	35771	23800	14051	21638	7862	17778	14415	20682	65224	15861	15292	14441	8350	8747	14398	11769
ENSG00000143612	7528	3136	11127	3632	4575	4650	3718	4459	6594	8225	4308	2737	5171	5147	567	4358	4458	20489	1161	3909	10587	13375	2209	2077	5830	2483	8052	3773	5161	3379	5288	4053	39034	11892	8467	5067	8635	3312	6336	4641	7102	23104	6016	4447	5013	2779	3212	4942	4797
ENSG00000143569	20451	4692	17632	6308	6498	5314	4459	8317	9657	12509	6351	4156	14880	11931	1128	8256	11736	35848	2671	6399	13911	16180	2940	2275	11796	3653	9442	4160	12105	5705	7110	5697	60357	15637	16554	8054	9050	4132	17416	7341	16598	40121	11307	7745	10673	4784	6429	4949	9625
ENSG00000143575	1200	824	1969	1168	993	1392	590	902	1050	1497	888	458	761	1098	84	950	633	5877	163	761	1710	3182	422	857	1019	607	1960	1072	744	745	985	1187	7219	3098	1359	1317	2155	1099	1000	858	1187	5309	1180	1146	803	619	561	1032	834
ENSG00000143515	183	130	191	333	97	303	16	362	140	932	33	151	142	473	1	364	152	2638	45	382	439	1412	22	135	122	173	131	252	171	429	64	473	1255	1491	246	665	397	852	169	356	171	1433	78	319	87	237	95	164	71
ENSG00000160712	6724	2436	4429	2917	1879	3239	1163	5933	2403	5503	1402	1992	5249	4389	394	5771	3130	19752	804	2770	4842	8930	582	794	3567	1903	2258	1801	3641	2975	1753	3649	16363	9848	4387	6040	2879	3853	4838	3415	4325	11116	3114	6481	2656	3579	2187	2609	3038
ENSG00000160714	4355	1645	5677	2028	2756	2811	1776	2363	3009	4088	2640	1412	2529	2472	316	2620	2374	11276	582	1947	4390	7118	829	1151	3347	1364	4330	2197	2782	2001	2892	2367	21407	8302	4049	3165	4582	2086	3412	2503	4019	13398	3615	2624	2840	1507	1836	2736	2589
ENSG00000160710	17344	12101	14105	16950	4805	16367	4262	24615	8229	38676	5330	15436	12432	29533	1082	31031	9646	117625	2206	18691	12958	33981	2881	5786	8425	10345	6377	9055	8727	15861	4962	23430	44155	52399	13050	26308	7383	12117	14961	25066	13646	125426	8840	23954	7180	17076	5539	12788	7622
ENSG00000163344	1209	252	1732	313	1026	460	1785	381	676	488	1122	246	521	441	71	267	536	1695	118	275	1086	1133	2033	1276	1181	275	1869	383	569	223	1103	277	5512	828	1010	393	1950	284	887	332	970	2101	1309	353	788	174	628	636	783
ENSG00000163346	5631	2357	6634	5845	4148	5428	5035	6502	3927	9308	4393	3879	5053	8247	362	5844	4580	30794	855	4225	6187	12867	6234	7231	5477	3436	9051	5596	5283	5360	4918	5739	38430	17822	8686	7587	10509	5633	6140	5273	9214	35348	5382	4632	4138	2543	2970	3479	4176
ENSG00000163348	1598	492	1753	819	800	700	695	756	978	1212	1034	537	1240	1011	117	815	948	4701	229	760	1601	2249	592	610	1334	445	1410	577	1055	626	938	753	7108	2322	1656	881	1512	592	1575	809	1650	5316	1414	824	1065	449	795	696	1085
ENSG00000160691	4198	2050	3957	1511	1836	2173	1315	2224	2247	3607	1531	1305	2470	2093	238	2375	2013	7803	464	1448	3364	4688	1343	1038	2781	1100	2394	1320	2167	1321	1811	2116	12999	5098	3321	2467	3318	1642	3058	2356	3370	11515	2355	2048	1858	1158	1541	2425	2160
ENSG00000173207	72	29	106	38	60	32	68	37	52	55	51	23	40	35	9	22	32	183	7	25	70	110	100	81	64	25	92	45	36	29	54	40	291	106	62	38	100	40	57	42	71	278	62	31	53	18	24	61	44
ENSG00000160688	1373	387	1809	618	1060	674	730	663	899	990	1054	436	848	745	107	591	725	3079	170	538	1182	1854	848	781	1164	411	1485	499	819	431	882	563	5354	1577	1164	709	1720	517	1089	629	1250	3956	1215	723	863	381	627	740	800
ENSG00000160685	10100	3062	9383	1601	4496	2964	1368	2707	5511	4129	3432	1196	6331	2769	569	2429	5183	8956	1139	2014	8138	10542	1264	1148	7597	1423	6555	2105	5760	1558	5231	2056	36009	7979	9653	4099	8848	2957	7162	2252	8239	10786	5785	2430	4637	1150	2989	3675	4127
ENSG00000143537	16476	2614	20494	555	9022	1888	6458	3235	13696	4459	11388	1780	11263	1539	841	1213	9964	2640	2621	1696	20179	10891	9953	3918	10511	810	17555	1936	9973	783	10886	630	64457	4553	19338	3140	22658	2281	16036	1952	13929	3398	15732	1935	9920	864	8315	6311	10572
ENSG00000243364	224	63	352	102	229	103	200	82	134	107	231	51	157	78	9	97	140	399	22	76	225	300	137	139	293	50	403	98	170	65	303	102	1312	297	244	111	490	130	228	76	290	575	265	78	169	42	147	107	170
ENSG00000169241	3565	971	3836	1188	2033	1336	1350	1471	1989	3066	2289	1032	1659	1363	264	1325	1203	6208	331	1490	3024	5824	549	929	2365	929	2335	1422	1618	1177	2088	1702	11142	5128	2369	2220	2732	1622	2489	1667	2887	8321	3082	1116	1641	637	1457	1723	2095
ENSG00000179085	638	131	837	135	831	265	803	156	393	350	746	115	316	179	27	143	265	742	51	175	438	611	1472	861	628	112	1173	261	361	158	812	233	3362	644	500	248	1010	184	470	202	652	1238	739	180	341	82	315	321	372
ENSG00000163463	248	80	292	187	189	194	106	134	169	214	177	146	134	182	22	99	109	709	21	169	255	681	97	182	262	103	310	211	124	132	169	207	1156	596	289	277	277	163	146	149	215	1043	268	150	157	110	134	218	206
ENSG00000163462	38	30	18	142	16	78	23	130	69	338	16	118	22	185	2	84	24	684	2	217	99	919	51	186	26	54	104	157	23	117	19	155	517	664	66	317	71	90	49	175	34	674	12	119	36	98	42	136	40
ENSG00000185499	9	148	22	676	4	447	6	115	14	402	1	140	9	430	6	283	19	1810	1	688	62	2667	86	983	18	206	82	431	25	386	43	1187	471	3364	39	1032	26	249	8	432	22	2156	5	303	9	176	7	198	12
ENSG00000169231	307	148	325	606	168	351	174	358	666	1822	162	293	317	1041	18	358	310	3700	106	985	1420	5332	653	1484	313	331	1190	1332	377	685	329	882	5187	3603	1001	2124	964	1128	428	752	417	3296	237	351	271	348	241	385	263
ENSG00000173171	494	188	612	426	334	422	151	323	533	885	309	213	271	536	25	356	276	1923	73	399	737	1630	130	246	400	205	747	407	308	292	331	335	2974	1238	679	649	910	426	421	407	436	2299	395	395	347	252	250	442	314
ENSG00000177628	2191	687	2014	1142	961	978	417	1331	1962	3438	994	867	1273	1627	112	1033	1197	6506	320	1466	2825	4492	469	790	1398	664	1992	1032	1055	818	843	1011	8364	3416	2610	1882	2507	1126	1851	1475	1427	7588	1229	1200	1002	849	1069	1993	1307
ENSG00000160767	796	264	931	407	527	490	260	494	586	1189	486	406	724	600	47	488	512	2283	112	523	838	1857	228	354	748	308	921	437	616	460	600	570	4996	2573	1129	1004	1494	684	711	574	882	3180	621	465	505	308	333	563	547
ENSG00000116521	2611	1051	3837	1446	1830	2116	1245	1656	1913	2995	1913	1191	1505	1915	101	1496	1233	7609	292	1252	2478	5130	2207	3014	1918	829	2908	1549	1428	1171	1618	1402	10816	5246	2207	1943	3272	1712	1880	1801	2237	10487	2306	1823	1723	1084	1230	2306	1473
ENSG00000176444	1636	629	1848	1238	765	1012	384	973	924	1232	876	642	834	1169	71	993	760	5145	212	913	1492	3294	242	391	1147	625	1149	855	964	882	836	1367	6344	2868	1444	1487	1396	832	1010	849	1345	6836	1258	1133	961	651	634	805	921
ENSG00000143630	150	97	134	170	63	161	30	117	54	272	51	89	57	234	1	190	59	998	24	132	114	450	51	126	86	80	95	129	93	163	78	290	594	676	155	314	131	187	73	128	145	1172	74	144	60	84	42	64	84
ENSG00000160752	3255	3044	6187	6751	2880	4789	1476	5334	1926	5816	2020	2855	1412	7984	276	7306	1455	43510	308	4068	3374	13301	1572	4894	2351	3308	3144	3824	1957	5643	2510	8488	16157	17859	2779	6398	4690	4598	1717	4045	3160	45880	2348	5738	1797	2765	1313	3722	1694
ENSG00000160753	1506	562	1742	800	911	1173	643	853	885	1900	816	687	892	986	96	1096	715	3586	170	637	1291	2361	453	735	1305	555	1349	906	922	758	871	1062	6195	3468	1219	1280	1601	998	1012	1075	1412	5632	1137	965	803	532	561	732	888
ENSG00000116539	3083	1817	1795	1663	506	1257	327	2122	1094	2241	470	1055	2411	3219	96	2749	1752	12062	486	1894	2315	2926	291	278	1174	750	641	499	1371	1381	448	1793	5374	2983	2202	2167	596	697	2422	1680	2033	11712	981	1972	795	1269	796	1007	1033
ENSG00000125459	131	89	181	64	68	89	41	60	67	78	62	37	71	61	9	59	41	323	8	45	89	154	52	45	89	30	114	36	56	54	52	46	350	117	93	54	82	26	67	48	81	322	84	68	57	48	58	144	67
ENSG00000163374	1903	917	2541	1120	1166	1291	1233	1130	1193	1791	1254	797	1194	1496	115	1379	1013	5678	210	1045	1988	3244	899	1110	1548	673	1846	981	1157	918	1193	1311	8108	3531	1874	1398	2005	997	1460	1114	1742	7521	1721	1563	1170	751	904	1236	1279
ENSG00000132676	2463	1165	3421	1752	1490	1711	1136	1698	1782	2653	1480	1053	1597	2155	191	1917	1371	10395	353	1629	3056	5157	710	961	2009	1100	2662	1299	1707	1552	1705	1891	12324	4333	2638	1904	2789	1257	2065	1670	2420	13249	2188	1866	1609	1124	1058	1919	1550
ENSG00000116580	1943	809	1685	1188	449	684	203	1107	940	1497	491	628	1351	1519	27	1213	1084	6616	300	996	1411	2076	248	258	1022	517	604	386	1036	810	453	975	5003	2127	1659	1174	742	460	1652	883	1625	6652	902	957	736	618	629	804	824
ENSG00000132718	712	233	547	341	204	123	182	228	375	610	295	87	521	301	23	129	452	2702	82	295	754	1612	121	183	656	143	377	178	411	275	206	273	3748	975	971	507	459	203	409	141	463	1442	330	95	245	99	305	400	389
ENSG00000143622	5015	3322	4966	3341	1680	3376	1239	2991	2226	3687	1532	2285	2368	4422	295	3927	1775	14072	456	2392	3594	5809	639	837	1862	1462	1799	1610	1744	1764	1176	2322	10242	6308	2854	3466	1897	1793	2605	3544	2654	20682	2653	4293	2146	2550	1724	3763	2119
ENSG00000132680	1647	768	1898	1049	657	995	521	1252	1230	1878	691	816	1135	1644	119	1397	1029	6436	289	1183	1898	2550	199	269	1063	616	953	683	1049	910	700	1153	5859	2746	1574	1348	940	522	1341	1303	1682	10229	1238	1492	1052	923	698	999	1075
ENSG00000116584	6307	7136	7371	15013	2548	12912	2556	11854	4748	22669	2505	7469	5094	18646	401	18074	4857	81846	1016	10279	6817	26171	3840	7849	4736	6553	5382	6822	4726	10143	2756	14799	27820	32727	6491	14607	5116	6782	6155	13602	6264	95622	4078	16064	3676	8079	2385	7062	3540
ENSG00000163479	3738	1859	5587	1630	3177	2484	4260	2126	3274	3048	3542	1247	2497	2234	305	1995	2244	8836	554	1523	4691	6489	3676	3281	3582	1401	6059	1932	2461	1559	3443	1667	21063	5105	4266	1847	6251	1536	3447	1868	4000	10101	4212	2048	2994	1104	1994	3547	2838
ENSG00000160803	1142	892	1276	1925	477	1727	262	1453	733	2137	454	1068	730	1876	74	2008	796	7949	153	935	1073	2397	348	608	816	754	757	745	763	1180	516	1554	4746	3339	1131	1456	969	927	984	1445	1079	11594	743	1434	603	887	444	701	591
ENSG00000116586	2506	759	3572	1219	2865	1866	6141	1421	1927	1786	2903	1003	1618	1432	247	1595	1468	6257	281	924	2628	3671	7866	5647	2689	1009	5237	1618	1700	974	2882	1271	15267	4533	2714	1567	5796	1236	2381	1402	2757	9836	3007	1224	2140	670	1346	1382	1842
ENSG00000160789	21229	9163	27493	3095	20710	12957	11178	6305	8703	4299	11507	2806	10283	4427	1010	6899	8083	7865	1485	1819	14776	15532	18459	7775	16624	3731	24066	5300	11444	2354	18454	2684	88457	17992	16944	5596	28776	5634	9582	4371	13901	17528	15272	6905	8925	2426	6056	9930	8142
ENSG00000196189	2594	1335	1218	2198	585	2135	1171	1417	872	6538	520	1073	1361	1974	80	1551	1276	7382	184	1183	1930	5333	1010	3383	736	993	2090	2260	412	878	878	1835	10784	6574	2959	4077	3149	3438	2011	2259	1074	13612	820	2087	555	1081	910	1527	1348
ENSG00000160785	2447	652	2863	562	1019	615	1383	945	1714	1478	1160	486	1696	913	136	766	1492	3755	353	755	2319	2085	1097	587	1541	423	1585	481	1482	491	1076	613	8577	1894	2389	997	1756	608	2219	823	2256	4489	1481	721	1329	505	929	1147	1387
ENSG00000160783	367	81	437	193	344	232	563	165	203	251	348	125	178	201	29	163	168	877	36	155	267	566	468	501	320	95	460	190	172	148	286	183	1393	469	244	172	427	128	258	182	249	1215	341	194	211	112	211	228	218
ENSG00000198952	4766	2614	5143	3750	2105	3970	1721	4232	3112	7512	2211	3094	2599	4695	185	4835	2297	19528	552	3790	3868	9934	2219	3211	3217	2199	3797	2817	2714	2723	2204	4541	15814	12970	4220	5493	2961	2477	3600	4627	3687	27518	2958	5093	2365	2685	1906	3875	2707
ENSG00000163472	183	54	142	52	92	104	112	80	113	79	143	50	142	103	7	45	105	267	21	91	237	349	76	89	201	60	235	86	114	66	145	84	842	350	245	163	256	105	159	69	159	361	212	105	124	45	65	114	198
ENSG00000198715	1208	317	1205	748	619	625	215	820	1176	2013	675	572	810	1055	94	630	607	3761	175	924	1624	3435	172	300	872	375	1458	836	693	552	812	687	6557	2697	1959	1319	2127	965	1309	1113	979	4958	562	666	617	461	823	1093	852
ENSG00000163468	6448	2881	8742	5037	3919	4497	2904	3945	4614	6631	3528	2630	3348	4901	353	3779	3296	22492	815	3933	7209	11542	3407	3753	5419	2570	7605	2797	3962	3165	3537	3393	27203	9733	5749	3573	7440	2501	4594	4287	5231	32037	5329	5317	3944	3014	2840	4901	3802
ENSG00000116604	3185	1120	3285	999	1159	1243	766	1165	2112	2086	1196	545	2632	1680	163	1108	2083	7104	544	1031	3597	4062	745	721	2316	547	2270	1069	2294	984	1495	1306	12720	3573	3645	1611	2918	1240	3075	1620	3165	6854	1839	1257	1457	692	1053	1229	1414
ENSG00000163382	1169	241	1868	469	1080	546	1353	441	1284	1112	1063	310	711	523	96	453	735	2647	181	468	1579	1949	1559	1433	1278	302	2533	673	1021	439	1328	416	8214	1676	1457	552	2870	507	1099	532	1191	3030	1136	438	903	291	601	542	727
ENSG00000160818	878	313	1107	305	532	452	472	355	581	407	492	271	287	291	29	325	314	1292	90	232	674	560	475	196	526	215	622	184	426	200	389	190	2449	446	460	129	450	79	480	320	602	2127	675	411	488	306	357	550	491
ENSG00000132692	440	157	379	6	497	167	91	51	59	15	181	22	60	23	6	32	54	39	13	5	56	45	38	20	294	33	207	24	239	10	443	22	1376	129	112	18	223	11	30	15	317	114	237	53	153	22	75	145	83
ENSG00000132688	1953	1519	1930	1165	753	2098	65	1021	659	889	306	408	177	1021	18	1563	679	7548	85	716	1940	2598	444	556	716	1257	892	711	805	582	1132	1962	5517	5632	1162	1827	1687	807	208	469	770	8327	245	1427	464	655	397	1008	247
ENSG00000143320	177	80	497	28	112	108	169	266	2006	2717	76	29	107	216	24	50	300	498	165	767	4257	4265	722	1384	247	157	1596	623	318	165	714	73	6083	1069	1518	645	4748	527	310	454	181	401	83	25	232	74	163	514	208
ENSG00000143319	1430	441	1682	443	658	495	410	573	1013	764	671	329	943	602	90	510	748	2551	216	431	1336	1332	238	172	1030	321	826	313	861	379	652	458	4777	1289	1252	536	852	275	1237	535	1287	2934	1047	555	779	296	534	682	840
ENSG00000143303	870	261	1118	388	603	394	403	396	580	634	735	251	580	421	65	340	495	2034	110	385	852	1340	279	373	895	206	1038	389	629	305	764	441	4642	1488	992	630	1292	414	896	381	983	2421	895	366	653	202	387	412	623
ENSG00000143314	898	262	1359	453	760	417	1358	444	706	571	877	310	425	391	69	324	458	2156	92	286	903	1107	1540	907	865	264	1249	298	521	281	685	301	3619	875	760	319	1368	223	651	369	802	2850	899	478	608	215	482	602	519
ENSG00000143321	6857	3377	9529	3658	4295	5930	3859	5373	4578	6325	3882	3125	4092	5582	451	4684	3579	18715	903	3149	7386	11326	3830	3343	5510	2681	6779	3345	4161	3063	4526	3704	32217	11007	6519	4009	7729	2870	4794	4130	6047	25769	5617	5341	4209	2601	3145	5192	4154
ENSG00000143294	2369	858	2955	1484	1662	1745	1698	1375	1572	2422	1523	858	1567	1753	132	1541	1322	7170	295	1381	2298	4565	1456	1548	2107	794	2440	1292	1470	1116	1690	1671	10760	4496	2015	1694	2571	1197	1854	1562	2058	9370	2100	1633	1438	885	957	1400	1324
ENSG00000132694	4632	2575	3628	4524	1269	4976	372	8124	2837	19231	1232	5424	3386	8557	234	10543	2782	34533	607	6151	3682	9959	432	1494	2618	3611	2004	3972	2853	5289	1183	8760	15024	25985	5120	14031	2540	6362	4318	10418	4110	45283	1925	8746	2015	6367	1789	3667	2630
ENSG00000117036	6471	18358	5818	26161	1652	23873	792	27939	3938	44890	965	16069	4170	41761	511	38214	5479	142744	1229	25504	9171	47199	1574	3607	2993	13319	4776	12220	5694	21041	1826	25257	41269	54900	7352	29468	2799	12703	4260	29657	5809	170561	2321	32138	3339	18702	2316	12309	2753
ENSG00000160856	104	55	71	50	65	83	15	18	40	85	74	70	42	48	8	186	4	15	36	125	613	828	4	9	23	6	18	8	4	5	59	94	175	73	19	19	85	41	31	23	31	187	22	46	234	291	131	163	130
ENSG00000158477	131507	41019	90452	2583	94703	41834	34914	28046	42959	9542	93590	18498	40416	9656	5673	15677	67849	18283	5806	2608	55867	14341	7215	738	62596	9151	6642	1925	72033	7363	108881	7242	541352	52154	69354	10084	42429	4968	70511	17739	128349	44483	115037	22098	8711	1746	41651	43572	44127
ENSG00000158481	18114	13311	22877	3419	13478	16039	6745	16031	20077	15453	12547	9582	12231	9648	1563	12221	13485	16891	3075	4470	22767	10724	4323	1265	28681	10501	34830	9050	17180	6084	28245	6730	138231	30397	21327	5820	26461	5462	13366	7229	20553	35865	18901	10425	18199	6706	8718	16638	18597
ENSG00000158485	50020	34960	105242	15873	43992	63714	18054	33692	60406	39633	30678	20008	31617	36055	4160	38300	23786	49992	5296	9983	36987	24138	8526	3646	50897	23349	49392	18094	24114	10226	41298	12427	232027	54917	28227	10463	40730	11128	26076	21050	37366	116920	37994	31557	33708	16983	18428	32656	34249
ENSG00000158488	40607	26343	94714	12634	31296	38386	13514	30792	43957	31237	28888	21856	35770	35398	3460	34841	25564	55577	5706	12561	27000	18845	7179	2439	38800	17249	33492	13229	25928	10852	32713	13714	214158	46134	25993	11445	24778	8906	21871	17829	36701	106208	39431	29962	37301	18085	15938	25100	28141
ENSG00000163563	3846	785	11246	799	2796	1993	2452	3015	5552	3891	4122	2449	2432	1348	172	1613	3141	5212	805	2775	7968	7174	1347	1210	6760	1710	6096	2697	4835	1501	3095	1742	17004	7475	6283	3995	7238	2596	3103	2832	4389	8048	9213	2494	4341	1692	2517	4059	3629
ENSG00000163565	14845	3830	16223	1617	6914	4427	3654	4677	5593	3976	7024	3086	7059	2525	881	5111	5105	8461	1219	2796	8032	4805	650	454	9266	2643	4708	2034	6408	2543	5526	4652	31183	12452	7176	4229	5973	2431	8003	4009	10723	17174	11038	2980	6177	2303	5925	5906	8386
ENSG00000163568	18	34	57	50	9	108	22	132	44	274	9	133	20	58	0	93	23	151	9	147	104	379	12	46	22	76	36	117	40	71	23	126	199	559	68	249	65	138	16	162	29	360	11	89	21	96	17	284	20
ENSG00000162706	855	13	113	2	230	36	64	17	15	14	22	6	272	46	8	16	331	66	41	38	105	87	225	120	114	23	212	110	312	34	317	20	612	87	173	41	35	18	176	41	423	50	56	12	45	9	126	14	78
ENSG00000179639	85491	12526	23877	182	27890	2556	23534	7973	16728	1200	13962	1609	21674	2205	4834	4390	13929	1322	7369	2189	63600	12206	4762	485	12841	986	36640	3585	40701	2384	28838	761	128979	5778	48102	3098	20291	1349	15832	2016	85029	9958	25357	1658	46800	2736	18363	9355	8698
ENSG00000158716	1684	253	2175	83	1955	303	1915	217	1321	330	1503	130	935	166	105	145	723	470	179	195	1406	1124	2274	529	1812	140	3004	368	1055	136	1916	103	8288	684	1709	254	3101	187	1297	202	1467	570	1523	211	957	99	674	611	1094
ENSG00000181036	84	20	86	3	33	17	14	29	112	19	46	12	76	7	1	11	57	4	15	27	135	99	19	1	70	13	69	15	39	3	16	11	266	74	114	29	67	7	107	25	77	8	23	9	22	10	18	73	30
ENSG00000158714	6330	2306	13666	79	3964	1508	2235	1715	9354	1188	5292	743	7065	472	473	835	6605	337	1419	698	10571	4154	3871	266	7198	881	7986	680	5816	212	3916	332	29223	2565	10211	1076	10547	615	8403	1023	8210	613	4503	1033	4533	419	2445	5795	3633
ENSG00000158710	2000	4325	4114	15165	1900	14230	1924	13702	5709	25260	1548	4804	2900	24040	291	17207	4198	116616	1019	15596	13392	75006	7067	22730	4590	9387	11700	19496	4738	17638	5082	25609	51543	59739	10537	22685	11620	13282	3894	16483	3655	110379	2028	17490	2802	8430	972	4265	1728
ENSG00000162723	25	56	63	20	16	18	105	63	164	82	26	15	12	33	2	10	76	281	32	116	1143	1286	669	1047	292	135	671	497	145	147	826	390	7055	1970	1632	1160	698	300	41	130	12	108	10	38	28	23	26	48	39
ENSG00000143315	187	40	100	6	44	24	84	25	82	20	51	13	135	20	24	12	96	109	19	9	121	63	30	12	112	8	57	11	101	12	63	13	306	30	134	15	49	15	135	7	118	73	86	10	61	12	55	27	102
ENSG00000162729	2406	2509	3481	8074	1728	8064	472	5041	1573	9981	1456	2313	1035	5172	147	5754	987	30537	247	2508	2639	10636	1063	7676	1983	2158	3000	3715	1733	4740	2289	6420	12679	15691	2579	6007	4342	6668	1489	4745	1910	36135	1262	5553	1115	3208	947	2203	968
ENSG00000162734	64002	28615	81579	30352	40114	43191	18708	31887	35435	48816	30020	19422	27659	32398	3624	35165	27840	147772	5919	19118	47040	68354	10229	9156	42466	16998	42413	19554	35600	22335	39427	28026	237888	71234	50322	29592	44959	19085	35711	28616	49300	166646	37229	32542	31366	18168	19699	29633	29883
ENSG00000132716	2240	698	2639	1300	1097	938	1663	1002	1407	1489	1345	591	1464	1410	123	960	1196	6659	293	1119	2442	3531	877	819	1470	606	1696	743	1306	1095	1209	1299	8567	2586	2245	1251	2043	801	1766	1058	2132	7318	1765	1033	1461	667	1004	954	1502
ENSG00000162735	1702	700	2271	1195	781	957	850	1255	2061	2906	855	593	1194	1611	113	1244	1023	7451	396	1491	4277	5199	752	824	1221	603	1902	1073	1169	1101	1065	1315	9866	3457	2523	1794	2708	1313	1877	1538	1622	7583	1270	944	1162	781	748	1118	1095
ENSG00000122218	14235	5496	13700	4603	4385	4691	1728	5628	8598	8361	4014	2828	9177	7010	774	5694	8316	29508	2118	4972	12788	13762	1220	747	8849	2847	5814	2360	7841	4065	4031	4873	48751	13856	15478	7165	8140	2979	11565	4975	11695	29675	6326	5061	5752	3038	4907	6853	7855
ENSG00000162736	12306	3384	11842	3143	4093	3120	1055	4445	6771	6563	4505	2334	7972	4029	757	3733	6283	17313	1687	3212	10707	9214	787	607	7951	2285	6101	2127	6517	2507	4415	3069	39082	9393	11425	4680	8090	2604	10569	4005	9829	17582	6411	3196	5694	2013	4760	4982	6590
ENSG00000162739	50	17	60	25	35	59	18	25	46	29	58	40	27	14	15	104	17	10	23	74	306	408	15	5	22	13	22	6	17	5	32	35	184	65	39	19	46	15	49	13	35	65	35	25	93	69	64	69	45
ENSG00000066294	15073	7524	7933	5094	2289	4549	2811	11628	8042	7771	2347	3579	14400	12911	821	11703	10086	41374	2816	6406	12087	11438	2003	1183	5026	3662	5098	2272	7468	5890	3221	8368	29007	11986	11715	8372	5192	4301	13640	5072	9741	38715	5003	6768	5490	4416	5544	5656	6917
ENSG00000117090	1963	2160	2824	4070	1208	3670	2041	4747	1167	3466	979	1218	2177	4136	168	4854	1611	18670	230	1695	1579	8273	796	1572	1622	2146	2097	2067	1519	3186	2440	6126	11353	8829	2039	4830	2258	3501	1632	2188	1721	13116	2018	4120	1242	2231	639	1013	1461
ENSG00000117091	106	231	253	224	132	423	48	327	567	1386	139	310	146	270	4	400	103	1246	63	524	1150	3004	153	361	157	265	1013	794	105	249	156	663	1498	2089	550	1660	679	916	197	513	299	1522	64	281	107	279	97	442	131
ENSG00000026751	828	8861	1702	52751	512	27785	886	27996	2136	66419	416	21105	1348	37079	187	37967	1311	130573	340	60899	3680	138316	1732	16616	638	10676	1819	16351	898	26943	510	59067	6746	74780	1788	55123	1524	27203	1809	58177	1658	339504	441	41621	821	22749	534	18298	766
ENSG00000122224	298	20	164	18	129	137	84	80	433	555	156	183	258	107	9	73	173	184	60	242	820	596	223	199	196	80	558	255	167	51	173	60	1284	386	424	183	522	203	552	407	408	406	112	133	148	162	283	749	313
ENSG00000158769	1532	1468	2737	1235	1044	2498	1325	2185	1303	3178	972	970	1569	1829	188	1836	1320	7546	341	1075	2606	5440	1018	2038	1614	1267	2437	1633	1514	1241	1983	1820	12118	6520	2674	2775	3140	2452	1669	1820	2273	6276	1877	1549	1371	983	578	1087	1211
ENSG00000215845	249	105	422	156	357	248	296	105	203	265	175	64	174	157	32	150	187	1321	37	177	466	1243	498	726	353	120	836	370	253	174	533	316	2501	1021	373	299	853	342	337	179	386	1133	363	119	299	91	82	78	168
ENSG00000158773	3639	1028	5280	560	2945	1592	4048	1043	2584	1202	3400	587	1969	665	314	745	1775	2760	406	628	3530	3410	3633	1811	3387	633	4868	847	2408	461	2869	653	15369	3059	3204	1200	4254	871	2692	643	3596	3633	4510	904	2515	426	1868	2039	2893
ENSG00000186517	10689	4705	12690	2765	5364	4794	4525	5919	7672	9041	5315	2603	6143	5487	523	4598	6389	28184	1481	3777	13282	19458	5750	5596	8511	3682	10586	4797	6946	3449	6683	5649	59084	23990	12724	9025	12368	5830	8849	4616	9390	17636	7431	4533	6436	2648	4726	6376	6668
ENSG00000143256	1354	556	2053	548	955	738	813	752	1140	966	1111	420	626	619	65	538	733	2686	159	457	1359	2100	513	644	1055	416	1745	678	860	445	1096	590	6544	1857	1117	767	1649	594	864	585	1324	3878	1359	673	917	371	641	1075	831
ENSG00000158793	1111	377	1306	490	872	594	628	612	894	1143	848	334	781	646	88	534	720	2908	147	597	1482	2674	489	612	1055	349	1634	716	732	466	979	735	6487	2398	1327	950	2060	834	899	551	1131	3371	1136	495	844	315	536	732	845
ENSG00000158796	909	377	1149	529	538	577	547	586	636	1103	641	377	612	708	89	551	533	2932	141	502	1186	1888	339	493	800	365	930	567	578	468	668	679	4738	2167	984	700	1095	580	736	593	843	3311	872	533	662	318	448	564	649
ENSG00000143222	2630	864	4405	1223	2603	1573	2898	1379	2786	2315	3086	937	1776	1501	225	1096	1702	6961	395	1243	3539	4747	1858	1473	2788	846	4540	1445	2042	1135	2560	1208	16407	3672	2844	1386	4118	1012	2365	1234	3749	8674	3224	1334	2240	781	1531	1837	2099
ENSG00000143258	663	141	785	231	444	203	178	169	424	341	438	133	519	241	40	153	356	987	84	206	707	852	98	118	618	124	574	190	387	162	415	220	2758	698	649	264	661	205	591	174	754	1347	595	199	379	102	329	207	465
ENSG00000143224	528	102	548	138	324	132	275	101	278	153	352	61	264	131	21	85	239	622	51	107	445	483	255	194	414	73	539	117	291	101	329	129	1987	361	359	133	721	117	303	105	420	940	327	108	237	62	173	128	288
ENSG00000158850	836	246	1239	335	572	388	325	309	917	611	665	217	672	302	32	244	510	1483	142	350	1121	1272	281	250	870	178	1043	252	620	228	625	269	4282	980	1018	487	1257	365	850	344	958	1912	711	306	596	189	432	590	601
ENSG00000158864	3687	1025	5874	1457	2859	1613	1615	1533	3461	2674	3305	983	2362	1697	179	1302	2248	7654	545	1483	4306	5618	1257	1131	3586	918	4501	1411	2709	1254	3150	1478	19162	4655	4373	2127	5771	1537	2934	1427	3823	8719	3550	1499	3026	888	1844	2158	2651
ENSG00000158869	5187	2004	9982	394	5145	2870	4493	2486	6437	3171	4538	1407	2100	579	282	932	2542	1732	527	712	9745	7461	2449	1279	4312	1088	9164	1752	3633	606	7679	838	31774	5195	5780	2405	13200	2722	3529	1498	5609	2384	4118	1111	4660	852	3981	6554	5669
ENSG00000158882	932	215	1095	168	544	266	229	277	821	449	514	190	530	212	36	210	525	936	135	234	974	700	188	114	769	190	794	158	470	120	478	153	3521	545	888	204	1086	130	704	185	629	907	536	211	456	111	417	478	577
ENSG00000143252	1431	359	2069	407	821	491	756	635	1497	1073	955	365	1226	734	85	492	887	2788	296	651	2662	2130	362	277	1002	258	1458	456	1121	481	933	512	7757	1548	2012	805	1932	486	1606	633	1869	3595	1216	515	975	323	790	815	1106
ENSG00000143226	801	213	406	130	272	94	1126	151	239	29	435	24	59	9	14	27	391	544	31	17	785	306	172	46	477	41	515	29	124	41	251	94	2920	141	776	158	2131	74	268	29	113	73	209	20	402	21	424	183	680
ENSG00000173110	62	48	60	171	39	163	71	94	36	516	53	135	10	253	3	107	44	2028	5	439	84	1153	44	247	71	44	133	172	42	181	82	207	638	370	112	179	319	110	28	415	29	3034	31	628	33	460	22	284	35
ENSG00000072694	163	50	188	34	21	32	825	41	85	23	105	20	9	2	3	20	135	47	30	26	1769	552	272	99	899	34	80	4	77	18	77	21	318	19	344	45	1547	68	232	18	11	26	86	11	96	25	101	30	724
ENSG00000081721	474	177	750	233	346	327	361	303	410	354	321	191	301	324	27	303	284	1381	67	214	616	704	142	137	490	172	546	221	329	223	416	272	2245	669	436	317	551	182	332	259	437	1791	443	300	348	171	220	372	326
ENSG00000118217	3470	1269	3657	2022	1350	1774	1218	2214	2461	3544	1330	1185	2699	3021	300	2504	2269	12280	590	1862	3596	5066	618	819	2127	1079	2110	1290	2000	1660	1561	2056	11800	5241	3243	2453	2361	1584	3338	2108	3241	12241	2056	2103	1640	1250	1196	1569	1949
ENSG00000152332	7923	4399	7074	4425	1789	3263	2817	6048	4982	7977	1932	3067	7664	9825	487	7636	6277	37985	1682	8088	9471	9582	1869	1444	3481	2374	3323	1912	4336	4087	2513	5385	21918	13069	6906	7568	3377	2551	7504	6739	6500	32058	3504	5258	2821	3513	2094	2841	3029
ENSG00000117143	531	762	824	1309	397	1807	399	1233	419	973	290	528	399	2004	60	2073	488	5502	108	1081	910	2605	220	354	487	641	1232	1413	648	1418	818	1156	7355	3427	817	1327	660	651	434	1406	720	8244	539	1858	405	770	238	641	387
ENSG00000132196	174	133	376	226	125	164	70	383	104	228	76	153	99	217	10	325	103	1404	24	171	159	349	87	180	125	151	124	147	121	239	129	311	749	670	109	241	113	166	89	193	174	1370	131	237	103	171	88	201	111
ENSG00000143198	3325	953	5285	1617	3465	1786	2731	1853	2719	2456	2837	951	2267	2124	260	1290	1798	9402	475	1338	3255	5124	1416	1482	2727	883	5084	1686	2495	1555	3243	1284	20149	3817	3238	1344	4678	1330	2644	1520	4034	10172	3067	1150	2153	640	1647	1940	2162
ENSG00000143149	2799	560	2946	451	1215	524	1337	1031	1790	1372	1615	402	1868	499	244	690	1992	5087	484	753	2927	2575	322	291	1682	346	1843	508	1722	772	1120	501	10808	1604	2557	781	2168	699	3013	637	2954	3955	2082	413	1553	245	1308	888	2071
ENSG00000143183	2034	644	3224	557	1331	725	1437	902	1482	1151	1281	483	1316	732	110	795	1063	3115	268	623	2498	1973	404	333	1570	472	1529	588	1241	555	1309	680	7721	1780	1765	708	1520	508	1634	772	1892	4155	1949	616	1249	396	966	1151	1316
ENSG00000143179	1108	502	1393	476	530	561	257	589	860	940	416	315	783	588	92	565	664	2786	175	324	1096	1056	286	249	859	343	863	300	780	360	602	356	4028	998	1084	447	992	379	901	389	1049	3073	786	485	636	258	359	483	460
ENSG00000143157	5373	1844	4923	2112	1532	1688	1071	2623	3094	4028	1584	1406	4427	3200	412	2832	3114	12576	826	2118	5084	4859	550	451	2992	1180	1960	928	3061	1696	1508	2079	14398	4842	4598	2608	2511	1394	4850	2467	5039	14623	3056	2471	2377	1531	1802	1919	2705
ENSG00000152382	407	137	460	241	159	256	151	255	245	320	162	160	284	340	29	327	247	1338	57	212	465	504	44	46	270	114	231	124	265	183	192	276	1581	581	391	253	259	163	315	210	398	1477	307	250	225	138	158	179	219
ENSG00000143195	454	725	221	538	106	591	26	272	40	262	53	223	105	1004	24	386	145	1507	8	94	54	65	37	7	62	214	124	165	101	194	87	87	1700	570	88	151	43	23	85	507	437	3544	50	244	55	117	69	205	62
ENSG00000143190	884	616	658	1244	248	778	210	1121	382	1499	281	616	793	1693	53	1601	545	9329	130	1138	830	1712	187	365	392	525	383	413	442	822	280	1397	2271	2112	648	1183	449	577	612	1117	585	6860	454	1095	341	799	316	393	370
ENSG00000198821	48	15	37	27	47	52	11	12	6	12	82	64	7	18	9	10	3	68	1	32	65	217	5	14	19	14	36	26	4	15	32	43	239	146	27	24	104	84	35	19	25	160	41	31	32	20	58	121	24
ENSG00000143162	37091	13950	40875	28620	16448	20127	27701	22738	24722	47488	17060	15778	19943	30692	2185	24987	16854	126840	4882	27124	33641	77611	9207	16757	18021	13107	28348	23669	16030	21437	18214	27296	156728	70254	33719	48066	27461	26721	26150	29349	32783	166895	27374	22431	20628	15074	13236	22426	20790
ENSG00000198771	801	1178	807	3792	362	2756	405	2928	1482	5177	526	1451	1041	4510	39	3888	1207	22729	437	4015	2612	9388	384	845	704	1715	1776	1908	984	3240	895	6253	10284	12273	2861	5903	2203	2405	2141	3435	1719	22478	682	4032	476	1704	515	1388	795
ENSG00000197965	1656	827	1799	2211	805	1478	486	1621	1223	3055	916	894	1204	2320	84	2264	1017	12599	277	1335	2233	4541	403	862	1160	895	1612	1257	1170	1737	1108	2068	10913	5242	2249	2467	2248	1505	1374	1735	1620	12506	1143	1738	990	1025	691	971	819
ENSG00000143158	607	317	1130	1163	649	1201	995	658	706	1719	526	448	482	1101	90	1000	520	4875	167	1010	1373	3252	474	1027	721	514	1781	1446	658	1162	898	1089	6904	3205	1082	1095	1623	914	620	1086	1047	7576	889	906	615	567	350	720	462
ENSG00000143164	1506	2101	2053	5986	859	4844	1474	4810	1688	6854	929	2968	1501	9434	173	7540	1825	33470	480	5767	3676	12447	924	2034	1647	3342	3091	4068	2256	6575	1538	6862	17343	13464	2799	4847	2297	2212	1932	5898	2453	38783	1622	6910	1516	3724	833	2151	1365
ENSG00000143147	36	10	31	14	15	20	13	14	6	65	10	18	63	56	8	52	23	90	8	25	49	76	19	21	50	14	76	33	53	33	39	44	282	70	73	29	31	18	17	37	52	235	29	16	21	9	69	37	47
ENSG00000143155	1054	420	1450	688	590	681	578	800	780	1014	561	457	728	838	73	824	593	4626	182	660	1216	2034	198	347	770	416	813	444	633	582	662	978	4608	1938	943	782	683	479	892	803	1106	6081	1000	714	689	467	488	631	699
ENSG00000213064	10573	2234	12643	1919	4478	2493	3687	3660	6545	5817	5865	1892	10615	3952	1019	3666	7376	13224	2072	3844	9327	7262	1541	1155	8451	1825	5008	1731	6844	2353	4332	3280	29031	9003	8438	4520	4385	1873	9649	3314	11089	18025	10083	2752	6036	1744	3750	3233	6135
ENSG00000143178	958	210	908	188	439	272	279	265	375	399	555	212	555	342	54	290	431	1041	100	280	572	716	150	183	687	196	467	192	482	197	456	296	2867	889	751	397	681	281	571	311	909	2057	688	311	539	197	531	393	702
ENSG00000143153	4231	3789	5334	3597	1345	4241	630	4070	3155	7664	2074	1750	2065	4740	315	2989	2186	16955	616	4150	7142	13114	478	968	2973	2697	2477	3133	2679	3372	2413	2720	20307	12294	4769	7771	3422	4132	2486	5207	2899	18690	1782	2450	1771	1658	1424	4260	2007
ENSG00000117475	842	576	1015	184	368	486	310	490	483	361	230	310	481	250	86	674	280	1332	94	272	669	467	86	76	463	318	375	268	442	261	339	459	2523	1304	470	467	403	323	448	411	669	2062	468	257	421	250	202	416	363
ENSG00000117479	235	74	305	38	84	69	47	75	197	169	81	41	168	88	29	70	160	341	43	72	241	140	19	4	119	23	130	37	161	63	81	58	690	115	204	52	120	52	202	91	305	487	120	75	110	40	70	94	101
ENSG00000000460	172	37	156	37	50	31	20	52	66	73	54	22	112	55	5	49	105	230	28	49	132	120	9	8	93	28	63	27	90	35	68	49	437	91	151	39	69	14	141	39	137	233	131	58	81	32	44	56	77
ENSG00000188404	28	12	25	55	31	144	14	28	13	56	61	88	13	16	13	181	5	31	12	108	297	642	5	3	28	28	4	17	5	9	35	117	136	180	26	43	30	76	38	53	40	278	54	55	92	201	62	109	60
ENSG00000171806	91	28	155	42	59	47	150	34	66	30	55	28	71	39	18	45	48	184	11	39	89	92	45	29	77	39	100	29	52	31	75	53	374	91	45	24	85	24	57	32	100	224	112	40	61	33	38	55	88
ENSG00000000457	362	190	436	302	186	296	93	323	195	506	160	216	277	319	28	358	208	1596	63	445	372	935	46	51	216	180	174	157	215	231	159	465	1190	1245	335	557	192	211	297	356	328	1934	248	303	203	193	134	265	199
ENSG00000075945	524	361	663	1096	280	706	294	813	338	1019	335	396	434	1373	54	984	409	5612	92	1165	679	2766	125	269	433	431	493	511	435	1021	391	1413	3013	2453	575	921	397	359	471	899	675	5474	516	837	325	374	230	415	351
ENSG00000120370	414	241	588	397	197	426	85	425	253	382	181	213	331	534	21	509	243	2237	59	414	403	848	42	59	261	237	210	176	276	391	166	601	1445	1083	361	500	174	222	282	403	442	3232	352	516	273	273	174	296	304
ENSG00000076258	36	18	77	14	26	21	15	33	59	65	27	10	24	25	6	22	38	160	5	20	80	82	5	7	42	19	44	33	30	23	20	44	189	68	34	37	20	12	32	28	41	135	34	18	29	23	34	33	35
ENSG00000117523	10389	6026	6613	7603	1754	4357	1530	9408	4310	13796	1775	5171	8317	12936	556	11299	6496	56072	1747	8751	7837	12262	1844	1926	3404	2811	2554	1972	5048	5710	1700	8124	18841	14175	7847	10784	2552	3370	9379	7881	7255	48482	3307	8150	3011	6164	2578	3729	3448
ENSG00000117533	763	251	972	206	329	197	386	247	530	291	347	150	656	272	56	325	518	1455	170	343	1304	969	127	102	531	139	486	179	462	193	442	366	3276	768	855	397	842	277	671	219	919	1637	643	256	439	140	282	248	442
ENSG00000010165	1927	541	2318	750	1048	926	770	1002	1183	1478	915	543	1252	1144	129	831	881	3470	207	736	1595	2409	483	484	1470	505	1497	621	1224	673	1069	792	7433	2842	1504	1093	1470	533	1386	895	1718	5079	1563	1191	1120	573	811	1075	978
ENSG00000135845	728	316	1030	427	499	482	584	510	485	728	444	296	509	587	57	567	402	2138	82	356	723	1024	227	203	589	266	739	335	474	420	456	440	3111	1154	569	433	603	252	573	423	705	2738	793	535	480	282	356	414	499
ENSG00000094975	1361	1703	1258	2106	387	2001	587	3365	762	2621	329	1237	1221	4518	93	4295	1229	23724	235	2491	1360	3948	556	1113	784	1632	784	1162	1151	3103	481	3361	5258	5377	1049	2790	505	1447	1140	2466	1461	18081	791	2881	637	1919	459	995	645
ENSG00000120337	45	332	35	3838	17	1216	21	325	7	448	12	1215	4	533	7	2226	6	4328	2	137	4	39	12	6	9	343	1	43	14	820	0	1155	4	286	3	103	29	23	26	749	38	16811	16	543	3	121	20	389	8
ENSG00000117586	37	705	89	9573	22	1182	37	755	48	1502	27	531	41	2171	18	3316	68	25802	28	1135	151	1760	44	141	32	702	73	338	71	4090	17	4210	479	1613	94	506	60	103	67	1498	122	24446	16	670	33	253	37	250	27
ENSG00000117592	6350	2846	9838	5368	5230	5108	6957	2816	4473	5115	5213	2789	3671	3438	393	3340	3094	16062	838	1964	5872	5416	4690	2986	5252	2149	6716	2175	3821	2841	4276	2626	29286	6406	6300	2345	7583	1932	4701	3245	7392	34300	7023	2928	4451	1514	3478	5107	4108
ENSG00000076321	677	238	729	172	197	200	99	303	503	365	220	159	600	302	65	267	460	1234	113	223	745	579	50	47	395	144	288	110	481	167	236	207	2322	528	737	285	309	124	774	253	739	1408	418	187	341	150	247	229	410
ENSG00000120334	130	72	133	123	65	84	56	96	101	149	49	65	109	153	12	114	84	786	17	89	153	176	17	25	76	48	67	49	77	99	54	106	434	218	95	84	73	51	102	115	123	753	86	103	57	67	44	87	69
ENSG00000117593	980	509	1284	965	327	515	242	730	747	1287	332	466	824	1234	102	1116	590	5155	151	674	1114	1386	149	154	587	471	462	295	579	656	412	810	3152	1382	935	582	588	354	929	816	809	4249	552	638	502	384	412	586	549
ENSG00000185278	894	347	502	205	156	194	207	525	267	354	203	216	929	736	38	533	579	3407	165	502	569	691	98	65	329	151	235	106	375	270	167	390	1513	613	512	360	194	142	779	302	675	2115	367	246	263	221	219	199	355
ENSG00000135870	1474	702	1509	847	463	678	529	975	865	1417	503	565	1381	1668	133	1383	1050	6794	305	1046	1793	1884	264	242	916	463	670	429	876	734	508	1019	4314	1997	1257	1012	640	416	1251	970	1365	6470	989	1094	707	663	589	585	782
ENSG00000152061	1145	960	1423	3293	615	2172	753	1910	925	3489	588	1407	912	4414	129	3696	923	23775	255	3233	1813	8774	452	1260	835	1335	1174	1703	1009	2967	811	3707	7069	6334	1293	3153	1082	1591	1053	3006	1426	20003	988	2727	704	1734	394	903	628
ENSG00000116161	2700	845	4868	896	1931	986	1910	895	2294	1130	1645	394	1491	1205	301	955	1442	6373	395	1035	3787	3634	643	547	1922	556	2974	950	1691	851	2102	1015	12960	2490	2463	1046	3007	693	2071	1022	2841	6458	2854	1060	1898	642	1130	1405	1539
ENSG00000120333	669	205	1033	345	513	378	691	376	557	525	488	224	387	380	54	391	360	1655	95	272	741	914	249	265	476	205	687	290	387	285	520	340	3166	741	540	298	682	218	504	321	665	2255	653	337	417	170	359	405	428
ENSG00000235750	4345	2557	3998	3639	1618	3413	778	4392	2349	7668	1515	2767	2842	6262	249	6510	2643	24622	583	5531	3850	11573	733	1437	2735	2640	2293	2312	2481	4273	2047	7354	12794	13813	3553	6085	2407	2487	3119	5793	3912	30683	2092	4977	1934	2951	1076	3006	1641
ENSG00000143207	3135	1044	4153	981	1900	1254	2021	1280	2087	1464	1698	712	2063	1442	269	1224	1769	5617	416	990	3512	3748	953	613	2252	727	2562	871	2124	936	2111	1162	14718	3204	3160	1464	2726	847	2433	1008	3147	6852	2792	1217	1960	712	1207	1496	1900
ENSG00000120341	219	68	345	88	115	77	46	116	178	182	83	53	174	139	3	116	221	578	58	143	294	280	34	31	193	63	161	104	243	109	135	106	1411	399	271	140	144	104	257	130	357	701	144	72	96	44	77	58	113
ENSG00000075391	12066	4833	8826	3796	2241	2314	893	4176	6020	5030	2324	2472	8941	5273	599	4533	5859	19658	1643	3175	7160	5376	809	318	4671	1591	2644	1071	5770	2527	2020	2977	20322	5390	7796	3525	2791	1326	8053	3198	8039	21442	4336	2686	3589	1898	2918	3911	3947
ENSG00000116191	1084	78	409	62	260	102	316	78	160	126	221	53	670	101	55	200	314	404	87	163	781	699	53	22	317	31	206	59	223	62	203	138	1565	202	471	111	298	102	492	60	725	641	475	64	312	134	315	75	449
ENSG00000116199	1420	793	1144	771	528	1015	501	965	1016	3073	610	1223	1375	2230	80	1209	1502	8767	240	956	2125	3168	366	448	778	605	965	726	997	1069	674	1186	4113	1998	1941	1592	798	589	1174	1160	2037	9881	667	923	696	873	422	598	601
ENSG00000186283	1413	1279	2969	2303	1174	3463	1153	3056	2857	6394	1062	2030	2281	4674	196	2799	1834	11041	384	2252	4432	6918	1181	2307	1837	2087	4365	3419	2108	2448	2182	2040	19225	8574	4321	3113	5120	2587	2219	3100	2149	15973	1544	3473	1653	2178	721	1661	1293
ENSG00000143322	15291	6359	9739	2144	3300	3160	2991	6801	3936	6510	3304	2971	10201	4857	814	5823	6070	14315	2004	3633	6626	5770	1874	1042	6451	1902	4244	1602	6140	1927	3605	2878	24579	6512	8109	4717	3869	2455	9337	4087	9668	19497	6187	4073	4083	2866	3913	4747	5717
ENSG00000057252	28755	12712	29147	10183	12725	15005	12981	21017	10522	18685	8040	8271	18654	20013	2825	21053	13449	50810	3850	12728	16632	24782	4319	3962	18323	7909	11243	7953	17745	10822	14973	10943	123288	36360	17634	16063	14446	11340	17542	14880	25901	74677	18288	16764	11969	9328	11559	15566	19461
ENSG00000169905	4199	1984	5273	2825	2009	2389	2313	2102	1953	2870	1855	1481	2882	2948	360	3593	2248	13682	589	1501	3450	3454	1252	1157	2487	1413	2264	1326	2219	1590	1705	1868	12582	3930	2767	1713	2150	1187	2369	1923	3341	16100	2729	1926	1856	1230	1466	1559	1858
ENSG00000143337	3114	1316	3170	1291	1168	1352	789	1493	2066	2182	1052	805	2631	1858	225	2248	1893	9203	501	934	3023	2329	306	192	1972	960	1498	857	1855	1239	1294	1492	10126	2969	2541	1118	1243	581	2872	1247	3221	9298	2493	1097	1434	684	1094	1240	1843
ENSG00000135837	4833	5461	2821	11208	974	4611	893	8044	2033	6987	767	3836	4300	15156	287	14851	3846	67448	1014	7153	4105	7902	1102	1622	2088	3757	2012	2461	3071	6646	1140	8107	15008	10889	4237	6280	1547	2145	4140	7170	3849	67110	1655	6866	1678	4861	948	1628	1746
ENSG00000116260	54446	14435	62602	9264	27068	11932	16314	14114	38434	27849	23438	6472	30403	12986	2792	10630	29547	56529	7158	10375	58093	50193	31405	24180	39582	8029	60896	14054	34757	7647	36287	8989	229577	33407	55489	20320	71269	13013	47425	15896	43489	50980	32680	10761	32059	6283	20476	22395	22738
ENSG00000230124	848	311	1294	545	612	533	454	359	457	554	522	224	493	525	43	409	340	2139	84	401	750	1265	301	392	613	251	870	321	465	348	605	434	3527	1077	668	415	909	261	589	390	671	2912	758	453	552	259	336	403	471
ENSG00000143324	1318	338	1138	217	317	200	314	358	772	499	330	184	1019	332	36	379	771	1974	235	380	1309	862	163	68	547	135	457	142	620	212	372	307	3856	734	1060	354	610	236	1109	339	1061	1567	567	233	465	184	398	418	515
ENSG00000135835	99	39	47	36	16	44	12	44	57	86	25	32	61	54	1	33	41	234	14	91	104	198	19	46	64	28	42	28	30	35	36	46	262	200	114	138	71	71	82	60	66	248	37	36	29	34	30	42	40
ENSG00000135823	1872	598	1771	897	866	942	1110	967	1436	1808	1020	793	1383	1159	115	895	1118	5081	309	1316	2890	3711	724	825	1449	499	1527	726	1133	764	989	1086	9100	4392	2404	2307	2234	1137	1696	1214	1530	4707	1375	1288	1014	693	720	858	1196
ENSG00000153029	2257	1172	2355	2397	880	1865	717	2978	1835	6938	893	1979	1935	3262	147	2967	1930	14113	514	2995	3303	6790	504	1000	1419	1351	1574	1682	1589	2215	967	3183	9392	7164	3046	4153	2027	2481	2996	3053	2836	15565	1327	2270	1122	1673	970	1967	1389
ENSG00000162783	4342	6122	5665	13125	2689	13976	1290	10414	3951	19897	2386	6725	2955	16097	315	12236	4171	67540	706	10125	6160	35323	1104	3211	3719	5302	6758	10715	4487	9504	3507	14107	35828	34854	6183	16849	5447	9392	3572	12390	4596	76039	3700	14120	3434	6913	1754	6130	2636
ENSG00000135821	20780	4972	10572	976	4022	1065	8123	2659	6561	4732	6317	2059	11599	1815	817	2529	7916	7388	1802	2369	30526	23414	3236	1512	11322	2665	12443	4027	5604	1430	19169	4943	146462	25966	32090	10725	18558	4568	12572	2653	7656	8350	16860	3367	4524	699	8688	7888	8056
ENSG00000135828	2048	608	1739	445	628	531	613	868	928	863	682	496	1300	826	94	1073	1142	3178	240	582	1233	1074	207	122	1072	430	715	242	1111	402	610	728	4473	1362	1338	650	752	394	1700	633	1773	3695	1421	812	745	443	746	864	1101
ENSG00000143333	11	110	35	310	8	416	9	356	59	262	8	168	6	258	2	463	31	2268	4	132	181	435	41	106	11	164	56	117	11	300	15	662	253	1567	65	378	107	272	21	171	13	1537	7	516	21	183	5	69	6
ENSG00000135838	1660	129	1181	93	499	82	1274	272	960	322	840	188	664	187	71	92	604	825	177	225	2479	848	250	108	610	95	983	179	443	118	397	76	5571	517	2070	357	1660	218	1173	207	631	652	925	144	598	97	999	528	1112
ENSG00000135829	7824	2984	8015	4227	3071	3478	1671	4279	4428	4812	2519	2244	4675	4822	454	4578	3965	21193	963	3416	6699	8372	818	711	4501	2006	3516	1678	4066	3388	2763	3633	22271	7999	6059	3838	3463	1712	5979	3582	6413	25673	4596	4216	3391	2427	2738	3491	4163
ENSG00000135862	2077	698	1763	747	774	747	642	1226	1182	2108	338	342	592	732	146	1251	1025	7650	598	1251	2844	2608	548	553	1154	412	1415	716	1650	699	1272	1115	8787	2384	2527	1640	2940	1255	1777	972	2384	5644	1193	863	963	689	878	982	559
ENSG00000116698	9205	4242	9083	2690	3314	3875	2062	5408	3507	5566	3321	2984	5461	5120	569	6648	4024	17823	937	2416	5554	6117	1281	1324	5113	2232	3563	1698	5104	2660	3470	4178	25984	10304	6229	4546	3416	2191	5630	3430	8287	23338	4459	4530	3212	2443	2615	3394	3409
ENSG00000116701	35480	8031	49811	851	19160	4970	12315	6123	29872	10473	20666	2890	19154	5090	1921	3031	20548	9491	4614	4028	42310	22388	5301	2223	29796	3557	29269	5436	20434	2596	21933	2794	147246	15579	40970	5944	36282	5627	27076	5015	30670	13184	34162	4257	19453	2641	15093	14504	24004
ENSG00000162704	25868	7795	41846	6750	14613	8726	17620	9703	20011	14575	14792	5186	16761	9564	1850	9305	13240	44438	3578	7495	34951	30658	6581	4469	21113	5288	23549	8488	15253	6435	19049	8794	116554	24938	27020	12175	27176	8063	18725	9112	22245	39051	23577	8413	14997	5384	10519	10882	14662
ENSG00000143344	7031	1106	5718	332	1780	668	1593	1668	1242	1902	1382	685	3332	799	334	1081	2648	2845	301	453	2450	1303	237	148	2353	384	927	395	1668	385	1139	650	8895	1791	3612	1446	1306	879	3110	997	2910	2398	2193	664	1358	506	1779	877	2506
ENSG00000198860	968	256	1498	203	490	195	534	266	581	306	441	126	723	200	73	259	540	1001	127	191	1101	734	112	87	712	155	723	196	596	195	630	201	3749	576	857	290	731	198	760	212	886	1022	760	172	599	131	368	244	503
ENSG00000116667	2	22	7	105	3	58	5	37	7	85	10	71	4	28	0	46	7	323	3	99	115	770	8	54	6	21	14	35	9	62	3	71	265	576	16	119	27	111	1	77	11	590	2	71	1	33	6	109	1
ENSG00000116406	2435	998	2086	681	492	447	624	1080	1286	778	471	470	2230	1100	130	985	1510	5454	531	921	2848	1618	241	107	966	333	713	229	1185	566	655	645	5293	1202	2204	914	862	274	2224	781	1947	4156	989	628	803	470	650	728	986
ENSG00000135842	16578	12881	13553	17779	4706	19097	2484	20092	5984	25838	4339	14436	11445	36134	1247	32704	8455	106320	1919	17225	9592	26072	1726	2932	9167	8113	4005	5651	8924	14117	4943	24869	34292	36434	9946	19031	4547	6630	10089	20295	13533	141141	8325	26973	5741	14062	3731	9780	5721
ENSG00000121481	1168	963	1313	1519	427	1222	580	1551	570	1276	413	894	676	1881	91	2185	583	8748	170	1413	1119	2591	196	278	845	805	519	608	695	1354	552	1778	4005	3429	864	1583	562	616	844	1239	931	9420	817	1252	486	755	381	860	564
ENSG00000121486	1940	858	2399	894	738	930	851	1501	1412	1590	839	777	1639	1548	176	1436	1385	6747	344	1404	1966	2639	352	306	1280	712	1125	727	1378	1067	831	1360	7737	3369	1959	1737	1190	840	1930	1358	2219	7404	1533	1094	1084	767	751	1082	1115
ENSG00000116668	158	137	191	257	56	192	52	284	108	259	48	179	168	362	46	414	138	1833	28	360	274	593	32	68	110	131	115	133	95	273	71	386	686	745	172	358	118	160	152	293	152	2312	106	270	90	186	72	200	115
ENSG00000116679	8837	4073	8105	3693	3479	2516	2834	2838	6824	2272	4326	1573	4224	2243	345	1992	4623	31590	1530	5783	13086	6916	1199	999	5178	2276	5813	1868	5308	2438	5706	3973	44338	8181	15132	3468	12892	2434	6585	3057	8007	8543	5107	3440	3496	1553	3588	4523	4704
ENSG00000047410	5762	2835	4227	4716	1504	2824	437	4370	2163	3015	1104	2150	4450	6661	283	5688	3559	30699	933	5031	5301	9503	410	590	2691	2149	2024	1892	3547	4599	1518	6190	17370	11706	5142	6247	2394	2822	4555	3798	5200	31501	2438	3885	2073	2696	1506	1863	2544
ENSG00000157181	1207	568	1523	853	407	678	449	1075	603	731	300	540	878	1067	89	1177	735	4167	220	880	1237	1588	140	259	696	509	630	658	823	794	501	978	4177	2342	1023	1086	540	578	1061	1003	1439	6493	750	763	639	684	386	584	767
ENSG00000073756	56	156	58	461	23	78	5	82	22	222	7	50	14	31	4	104	17	2470	2	222	48	2179	15	161	12	43	12	86	23	213	32	1501	160	554	33	1839	13	650	19	153	34	899	17	109	10	52	8	85	8
ENSG00000116711	1829	684	2547	1532	551	693	74	859	1979	940	343	656	723	486	114	1040	724	3083	174	489	2516	2038	102	45	686	323	886	274	1166	513	1077	1486	5334	1019	1301	579	1369	477	1071	521	1241	7230	756	580	731	373	529	1299	530
ENSG00000150681	1326	257	1454	9	521	73	155	163	1099	45	521	65	843	49	102	89	532	46	141	23	1217	101	49	3	946	119	472	57	588	15	552	28	3042	158	937	62	758	54	806	54	676	20	1239	95	549	29	599	360	1137
ENSG00000090104	260	6770	878	20110	316	24299	319	21739	678	31585	147	14053	498	26315	182	30047	2142	161933	259	21602	3445	64253	1163	12505	414	13552	3534	26422	1178	17164	780	49992	12994	90584	1111	38844	1672	42122	717	36832	713	150762	528	28196	1447	36573	190	4961	338
ENSG00000116741	912	704	672	1037	639	2856	471	2418	708	2146	446	900	414	1321	34	1463	547	8393	99	575	1148	1442	239	1197	462	441	1312	1668	709	1556	527	1126	5134	5128	789	1738	1063	2665	392	1032	700	6925	986	2473	352	700	338	535	485
ENSG00000116750	1497	520	2147	247	660	423	482	481	1051	327	493	182	818	377	131	414	773	1558	223	259	2104	943	224	101	932	259	939	214	813	197	708	260	5634	728	1387	391	888	188	1090	337	1307	1718	957	295	793	223	565	663	742
ENSG00000116747	1958	1243	2218	1553	743	1487	624	1966	1012	1593	558	984	1804	2919	177	2643	1225	11914	364	2029	2249	3632	290	391	1150	957	931	875	1242	1656	818	2328	6508	4014	1641	2042	907	1007	1394	1617	1632	11033	1252	2010	899	1197	692	861	984
ENSG00000023572	600	197	1258	102	585	266	597	214	604	362	562	128	462	219	98	154	420	617	78	126	657	559	232	131	408	84	528	155	422	112	491	102	2619	407	414	168	602	133	465	168	605	874	767	216	469	150	320	411	400
ENSG00000134371	1880	1129	1800	1313	597	1325	512	1634	1139	1691	492	1010	1411	1908	116	2137	1087	8439	275	1429	2111	3080	227	253	1019	757	727	658	997	1150	698	2024	5926	3937	1632	1958	905	906	1583	1630	1531	9283	971	1534	842	1074	633	1025	872
ENSG00000000971	178	37	204	73	60	54	149	98	10	22	68	42	72	26	27	40	76	186	8	34	31	62	8	6	46	32	49	15	54	38	51	54	132	115	38	23	34	29	147	44	173	419	53	31	20	8	76	62	77
ENSG00000177888	641	360	470	311	140	244	175	448	351	323	159	267	689	603	71	600	475	2559	137	437	649	655	63	58	294	178	217	146	318	261	227	379	1586	705	591	476	258	182	596	353	597	2561	388	372	259	251	225	297	328
ENSG00000213047	10553	5784	7868	6230	2745	4659	2520	7797	3807	5659	2106	3732	7650	10560	506	12487	4943	44919	1489	7809	6962	8529	1111	1327	4244	3397	3184	3012	4522	4664	3082	9190	19948	14198	6048	8457	3154	3145	6775	8399	7202	49908	4786	6771	3135	5023	2382	4013	4041
ENSG00000151414	5293	2538	5410	2873	1577	2454	601	3210	2845	2585	1243	1499	3818	3671	374	3926	2898	18153	755	2642	4907	5921	305	318	2649	1545	1569	1300	3027	2544	1796	4152	15158	7246	4367	4523	1837	1935	4042	2925	4567	18592	2752	2718	1958	1539	1317	1661	2247
ENSG00000081237	21541	10068	21934	1319	5792	5481	2452	10338	11344	3673	4354	5412	15287	3746	1235	5705	12029	8071	3070	3824	23482	12933	1125	333	10360	2965	5625	1918	11961	1958	6799	2748	58417	11838	19247	7124	8011	3595	16130	4827	17249	8825	9837	4300	8275	2862	6742	12150	9188
ENSG00000162702	1650	621	1306	787	404	596	323	888	669	1030	327	443	1317	1029	162	1338	932	4455	284	772	1307	1795	158	154	745	297	493	267	852	511	598	862	4017	1445	1074	1089	310	428	1397	809	1619	4720	809	734	605	510	373	441	600
ENSG00000118197	547	643	664	326	241	614	68	491	331	505	193	271	255	443	11	618	244	2208	45	317	398	846	38	45	282	312	294	284	280	301	228	389	2146	1280	370	487	249	237	318	419	457	2490	367	399	294	304	203	630	233
ENSG00000118200	2414	3345	2616	635	552	1454	359	1683	1186	1266	409	830	1485	1267	125	2502	1064	4141	374	910	2742	1917	263	174	916	677	629	367	1435	645	741	813	7048	2776	2189	1769	805	794	1274	918	1761	4832	816	1182	546	656	557	1568	726
ENSG00000163362	98	84	79	3	96	142	14	108	29	19	23	26	134	35	12	56	108	43	4	6	8	7	27	1	77	38	23	11	63	20	24	15	220	21	51	9	10	2	39	18	149	109	22	30	37	15	19	23	40
ENSG00000116852	80	136	71	386	34	266	30	292	85	437	65	155	78	570	18	460	104	4799	19	203	213	811	27	150	34	171	82	86	51	336	26	481	464	353	170	390	161	155	118	230	59	1233	39	570	69	365	63	96	53
ENSG00000116857	1963	268	2385	99	1512	176	807	83	653	73	1552	72	985	126	89	98	854	671	163	85	826	341	631	261	1442	83	1916	156	955	97	1641	118	7404	504	1556	236	2072	137	1309	100	1726	603	1616	97	1055	46	630	240	1086
ENSG00000159166	43	2799	274	13757	55	9861	34	4131	84	6492	28	3220	44	9023	23	8966	202	39688	10	2066	103	4808	455	3706	102	3981	270	2680	121	5339	60	7820	1218	9077	142	4666	119	2307	96	4727	97	45137	68	7737	116	2309	20	984	36
ENSG00000174307	1522	418	1526	733	1326	791	1410	1065	1628	1991	928	286	834	1085	78	500	1074	4652	243	738	2999	5317	2893	4298	1309	382	4470	2045	1271	775	1881	770	12274	3850	3075	2469	5577	2489	1373	914	1399	5040	1493	760	922	291	560	616	722
ENSG00000159176	7422	4517	10375	7953	5263	8363	2622	6611	7213	9679	3917	3363	6132	9244	664	6563	5809	27318	1048	3704	8221	9732	4632	4373	6570	2834	10355	3973	6266	5282	6339	3563	41054	12890	8249	4770	13485	3924	7164	5731	10026	41217	6238	6295	5092	3198	2860	4388	3727
ENSG00000134369	521	3917	511	9596	132	5067	137	8313	540	14445	113	4326	901	18924	87	12150	1257	81031	224	7502	938	10670	510	1963	361	3567	727	2759	891	8083	231	8522	5613	15575	1148	9567	543	2738	743	7735	616	53437	307	8994	287	4741	195	1221	197
ENSG00000198700	2591	1067	2112	1432	755	1183	389	958	1366	2167	813	873	1679	1829	157	1715	1318	7243	356	1224	2207	3059	424	491	1454	667	1208	665	1344	950	841	1229	7734	3099	2207	1528	1373	869	1900	1267	1924	8451	1191	1436	967	892	841	1157	1237
ENSG00000198892	217	112	165	18	296	164	216	107	289	97	191	45	58	23	0	36	173	158	25	20	209	143	86	52	259	37	394	97	197	16	310	31	2691	373	181	37	326	48	117	34	134	195	157	57	144	43	122	266	140
ENSG00000134375	3292	1981	5526	2281	2122	3031	2960	2561	2800	3109	1741	1467	1521	2931	278	2734	1561	11518	379	1716	4402	5634	1855	1860	2276	1671	3534	1990	1811	2083	2627	1986	16628	5616	2841	2281	3543	1764	2027	2383	2726	16172	2537	2756	2209	1612	1593	2969	1905
ENSG00000176393	6427	1486	6310	1139	4286	2241	3243	2557	4236	3674	3831	889	4142	2483	491	2182	4200	12868	753	1592	6533	9655	2165	1856	6257	1425	7368	2606	4163	1656	5082	2414	31855	8710	7635	4438	7330	2445	4549	1574	7716	15497	7836	2998	5876	1876	3626	3595	4511
ENSG00000143862	2912	1536	4331	2222	1975	2663	875	2271	2463	4369	1879	1615	1804	2706	209	2409	1818	12051	420	2064	3676	7541	758	1457	2301	1176	3636	2087	2060	1868	2573	2492	15303	7551	3236	3628	3966	1927	2734	2743	2531	13689	2533	2743	2144	1479	1351	2821	1745
ENSG00000143851	7356	2106	6332	279	2795	1043	2274	1023	4715	1305	3150	415	3603	687	257	512	3386	1806	1017	578	5998	2887	4018	737	3971	603	5258	557	3322	298	2856	288	20610	1410	5318	593	4796	505	6416	786	7093	2294	3449	587	3466	357	2713	3079	3788
ENSG00000077157	679	223	497	130	149	134	207	310	274	391	206	184	584	316	3	257	426	1263	126	273	549	606	58	49	343	88	239	88	356	161	192	157	1520	391	681	305	304	128	561	205	606	1252	301	188	249	148	231	259	330
ENSG00000117139	2557	1107	2224	1595	726	1063	648	1632	1360	2453	764	811	2078	2668	165	1756	1692	11635	431	1990	3142	5282	427	533	1574	850	1356	975	1888	1612	1143	2155	12265	5274	2955	2972	2055	1829	2181	1697	2302	9019	1410	1537	1111	929	824	881	1100
ENSG00000183155	890	317	1028	413	529	465	539	485	507	664	483	283	519	560	79	537	510	2454	97	346	651	975	363	458	584	226	663	307	509	328	579	482	3226	1112	659	453	701	280	621	456	732	2755	712	430	503	283	325	442	510
ENSG00000117153	1962	563	2250	618	790	557	740	786	1225	1162	917	495	1294	873	85	740	1113	3770	265	664	1960	1934	318	252	1099	405	1196	460	1223	538	974	702	7408	1744	1946	901	1417	557	1565	666	1899	4144	1308	558	1071	422	779	846	1147
ENSG00000159346	6783	2153	8129	1972	3124	2120	3144	2261	4541	3951	3005	1246	3937	2313	438	1962	3611	11099	857	1858	7300	7038	1528	830	4043	1141	4927	1711	3682	1677	3302	1999	27560	6120	7103	3068	6607	2134	5038	2179	5437	11749	4388	2113	3916	1207	2622	3388	3867
ENSG00000159348	4888	896	6673	298	3332	682	2799	572	3500	705	4281	349	3135	631	403	436	2522	2061	505	356	3605	1402	1392	341	3659	283	4572	451	2724	250	3533	266	19713	1072	4361	470	4671	343	3267	486	5112	3686	4479	454	3012	331	2448	2524	3594
ENSG00000163444	859	233	989	354	443	309	382	306	660	519	363	143	526	353	40	282	447	1592	111	254	1017	1129	190	132	618	174	700	256	542	278	522	314	3539	949	908	444	875	242	569	322	1124	1865	586	289	468	189	285	348	476
ENSG00000163485	613	150	271	3	414	92	198	23	374	13	212	4	220	12	30	14	222	14	28	4	466	71	206	8	574	26	595	12	140	2	371	5	1665	37	428	18	669	8	348	27	354	19	458	30	295	7	139	107	195
ENSG00000133048	51	35	194	191	75	163	36	243	1882	9570	354	222	449	1866	30	431	556	6906	110	1761	2811	13337	285	1259	409	384	1369	1399	409	580	114	312	5427	4318	2076	3681	890	785	423	996	133	1058	99	161	199	118	86	396	104
ENSG00000159388	8206	4063	11178	3178	3673	3823	2311	3336	4325	3742	3493	1717	4625	2348	406	2599	3549	11445	884	2220	9346	10698	819	460	4538	1253	3898	1657	4363	1750	3687	2185	26909	7343	5663	3201	4157	1818	5562	2478	6209	13975	5681	2692	3614	1372	2676	4888	3664
ENSG00000058668	6201	3372	10548	3604	1644	3358	1044	3500	4508	5838	1816	2991	1477	4439	238	4397	4013	39303	1638	4281	8889	8604	1588	1316	4566	2905	2016	1178	3830	3111	2817	5228	9700	5157	5230	3868	4357	2239	5309	4567	4702	20236	2785	3781	4561	3238	800	1000	2509
ENSG00000058673	3278	1703	2361	1779	780	1591	577	2214	1586	2377	752	1354	2375	2793	137	2602	1815	11764	455	2144	3075	4471	369	395	1535	962	967	800	1737	1759	831	2486	8348	5084	2815	2593	1343	1195	2290	1989	2657	14089	1470	2280	1297	1482	1020	1428	1514
ENSG00000257315	261	189	20	105	3	28	1	216	46	252	2	89	216	414	0	325	178	1782	37	231	111	135	28	25	32	36	10	13	78	116	4	187	67	135	117	199	5	32	195	213	112	1308	12	138	20	134	22	26	28
ENSG00000182004	349	99	576	145	295	204	663	148	291	174	278	108	172	171	28	185	165	745	37	115	400	441	286	200	304	122	546	167	220	109	345	152	1666	341	289	147	396	109	185	123	323	1046	421	184	259	118	160	206	218
ENSG00000143850	1390	483	670	117	429	255	214	247	990	375	321	111	1112	402	57	191	857	630	220	128	1289	644	366	91	976	189	1067	170	910	184	808	152	5563	540	1456	213	923	145	1472	285	1565	722	603	234	777	167	454	305	759
ENSG00000158615	4216	6444	4634	11126	1146	10446	845	14399	2462	17152	1001	8118	3192	17182	331	18702	2974	65633	816	11487	4936	17869	677	1751	2197	5314	1915	3966	2925	8853	1416	12002	13903	22548	3780	13594	1685	6734	3246	12340	3473	75922	2221	14793	1873	9284	1251	4280	1763
ENSG00000133056	571	97	325	152	211	153	75	219	366	880	119	151	313	373	30	300	248	1128	84	376	763	1174	73	115	239	62	243	160	289	179	233	174	1929	673	634	626	320	236	336	234	412	700	142	191	148	236	107	93	111
ENSG00000198625	1359	598	1533	345	384	471	303	449	878	463	485	265	938	544	77	645	744	2342	259	478	1832	1232	194	139	947	279	519	221	643	291	483	464	4043	1210	1292	548	708	269	694	296	1168	2430	753	363	548	283	451	537	777
ENSG00000117222	986	387	1029	645	351	517	220	768	656	1184	312	407	881	1058	52	931	741	3927	213	630	1229	1357	184	166	603	344	480	300	640	519	317	588	3923	1516	1239	749	481	311	1022	733	962	4186	490	673	523	441	378	480	539
ENSG00000133059	888	304	650	547	176	351	332	580	695	1043	321	246	968	772	75	640	732	3408	205	541	1470	1472	171	177	506	206	501	254	539	438	359	553	3132	1055	1385	780	640	346	1260	557	748	2737	502	551	395	292	378	211	605
ENSG00000133069	253	768	352	5737	156	5541	341	4514	414	3477	72	971	251	4874	27	5364	510	25153	84	1685	1057	9244	396	1478	257	1237	658	1660	368	3310	238	4995	3729	10269	1093	6740	922	1588	474	2279	285	23062	150	3775	246	1512	186	605	212
ENSG00000163545	53	316	97	2790	34	1227	62	1194	141	2554	66	449	87	1943	18	1901	196	14053	28	1082	427	4374	112	816	67	454	266	1126	144	1808	44	2268	1389	5254	229	2452	186	1530	163	1612	127	7838	51	1610	76	640	35	257	51
ENSG00000117266	74	107	45	32	37	145	20	142	199	282	36	44	40	45	11	74	84	378	46	105	734	926	211	412	187	93	289	142	101	71	115	139	2257	1023	577	519	602	472	135	154	103	303	8	35	55	51	46	128	54
ENSG00000158711	2408	1146	2365	832	736	871	580	1320	1368	1384	595	762	2436	1469	233	1619	1659	6243	586	1528	2953	2638	327	219	1310	571	1028	446	1407	762	939	1188	7241	2577	2175	1407	1124	714	2066	1166	2163	6494	1218	1049	952	829	701	968	1013
ENSG00000069275	8483	3055	10242	3241	3449	2968	3594	3756	5261	4590	3741	2106	5710	4315	618	4395	4952	20227	1348	3230	9936	9267	2672	1920	5381	2142	5300	2170	5106	2924	4268	4117	31782	9514	8001	4888	5890	2906	6229	3074	7628	18498	5215	2627	4079	1781	2869	2841	4108
ENSG00000117280	1928	1346	1991	2292	988	3044	677	2573	1674	7848	710	1883	1484	3753	133	4527	1567	22897	333	4081	2467	10176	622	1604	1150	1639	2060	3136	1636	3045	1440	8007	11897	19120	2168	8438	1602	3601	1441	4312	1928	20547	1358	4761	1108	2305	670	1558	906
ENSG00000133065	239	70	147	77	64	64	27	52	74	114	58	34	109	59	13	90	136	430	34	106	296	351	45	52	125	33	123	35	154	46	105	169	914	338	213	184	240	194	122	57	297	591	102	81	111	123	101	82	109
ENSG00000174502	206	215	92	257	43	106	16	239	24	514	22	128	76	387	18	513	97	2508	9	260	42	554	18	111	32	95	58	231	64	228	15	344	233	793	56	505	6	174	31	350	46	1824	34	187	24	138	21	77	18
ENSG00000276600	11680	10282	11350	7548	5760	16272	1484	5940	4039	11802	2694	4630	2952	8853	344	9655	3032	29654	567	3001	6770	6534	1940	3844	5890	5652	5080	5927	4428	4278	4364	4483	31056	24628	5414	6132	4344	3367	2883	8353	5419	77378	5666	8053	4050	3583	3229	8484	2835
ENSG00000266028	3329	2283	3804	2814	1212	3742	1262	4862	2445	8398	1435	4083	2399	4924	180	5483	2483	17836	559	4198	3694	8721	1512	2237	2144	2335	2759	2676	2166	2472	1280	3767	13939	13857	3376	5641	2804	3031	2831	4849	2970	26422	2077	4747	2096	3100	1542	4111	1808
ENSG00000263528	338	282	451	610	76	525	320	769	539	1696	291	503	432	1116	10	765	384	3133	96	933	878	2345	561	1453	208	341	224	477	189	567	126	817	1420	3179	496	1488	458	624	540	879	195	5074	216	1006	304	425	289	949	331
ENSG00000266094	5982	2922	6813	1599	2380	2250	1255	2057	2726	1869	2058	786	3958	3381	300	2351	2985	8612	762	1454	5851	5122	632	332	3944	1196	3095	1124	3595	1434	2958	1427	21843	5245	5560	2703	3666	1920	4095	1686	4653	8937	3741	2419	2504	927	1562	2954	2878
ENSG00000143486	1011	289	1171	435	544	361	354	376	688	652	627	192	727	525	57	376	542	2208	177	412	1195	1274	182	207	817	254	972	325	659	357	642	371	4469	1103	1077	404	1087	237	1042	386	1233	3239	847	397	615	206	426	389	732
ENSG00000162889	2833	1537	3993	1378	1527	1603	775	1535	3058	2609	1440	830	1788	1571	136	1523	1755	7629	456	1244	4631	5613	1601	1341	2073	857	3390	1288	2096	949	1920	1536	15948	4412	3655	2257	4372	1623	2565	1555	2632	8646	1957	1439	1749	751	1174	2297	1594
ENSG00000136634	158	45	111	111	44	14	30	29	13	44	30	6	41	14	5	26	35	413	5	22	94	168	7	11	46	10	42	7	21	52	26	165	200	58	69	110	63	41	58	21	34	70	54	34	36	8	79	30	98
ENSG00000162894	42	42	49	24	29	76	4	15	47	82	61	44	15	28	0	91	21	37	7	49	213	309	7	13	22	10	29	15	12	9	26	42	134	44	28	23	67	29	9	25	20	101	30	33	70	73	50	83	33
ENSG00000123836	526	354	386	1120	161	459	140	443	288	1113	169	345	450	2099	27	1101	381	6368	105	1423	509	1858	104	165	214	368	247	356	378	817	132	879	1701	1349	506	734	198	253	590	946	495	7597	211	620	204	378	206	344	308
ENSG00000180667	675	272	584	227	144	222	208	354	380	312	162	209	539	511	56	383	372	2025	116	388	843	688	80	85	294	144	222	136	403	254	215	280	1676	528	612	331	322	168	456	327	534	2719	306	292	241	219	234	281	265
ENSG00000196352	370	379	432	1162	234	823	292	949	375	1973	252	533	348	1187	45	1390	296	8137	80	1082	830	3415	144	623	385	581	585	1151	387	1140	441	2255	2454	3671	710	1835	703	1276	483	1374	582	10264	429	814	216	481	230	497	331
ENSG00000203710	33	4	60	5	6	6	29	91	337	272	24	11	118	68	0	16	150	239	112	182	1581	654	45	37	63	15	107	31	82	25	12	18	343	56	776	239	280	113	421	76	38	43	22	4	61	11	73	26	73
ENSG00000117335	6626	3838	6913	6231	1858	5154	2049	7716	4685	9449	2035	3821	5668	10364	390	10220	4517	45357	1247	7038	9287	15274	903	1374	4058	3898	3873	4112	4558	6615	2768	9750	26582	19417	7294	9697	4329	5147	6249	7470	7404	55065	3998	6347	3285	4158	2382	3591	4223
ENSG00000076356	241	42	60	10	61	23	69	28	82	45	37	20	82	18	0	27	105	62	14	10	189	38	39	7	72	3	64	8	51	10	26	12	322	29	185	17	103	4	148	20	100	171	57	38	61	20	34	43	85
ENSG00000008118	14	92	15	374	6	371	10	581	8	1125	6	492	13	659	2	388	22	2512	1	637	13	1145	22	321	7	238	23	412	8	389	5	588	116	2652	23	1270	12	758	14	714	2	2581	3	542	11	451	2	163	3
ENSG00000196878	759	944	870	2207	237	1074	120	1926	328	5957	265	966	335	2601	35	1502	210	8907	46	1663	157	5319	142	2066	481	851	214	1241	255	1750	267	3062	1445	5315	295	3397	412	1969	150	1274	492	13842	158	1872	100	1240	193	1029	209
ENSG00000123689	171	1471	310	5948	46	5146	57	4113	116	21187	36	3156	50	5945	20	3977	85	34188	18	4846	142	26030	132	14713	106	2809	141	7531	62	6224	74	8073	432	25063	92	13031	149	16803	84	5687	76	48758	39	4238	40	3882	28	1089	28
ENSG00000117594	1613	478	1369	1155	278	439	131	1973	2352	9393	672	912	525	2264	50	973	545	10291	101	2343	1638	14909	102	495	735	593	555	1115	485	1768	306	1795	1892	3235	1107	4625	387	1825	236	1129	246	4296	369	1141	695	1364	408	1292	431
ENSG00000009790	1711	1334	1323	1335	631	1423	123	1766	1038	3557	791	1196	674	1863	60	1461	770	7071	140	1397	1241	3514	126	398	923	1184	814	603	758	796	923	916	5005	3866	999	1709	957	1419	800	846	1349	6746	624	2164	944	1821	382	768	972
ENSG00000162757	149	57	146	54	70	68	33	76	91	98	74	46	83	56	11	59	71	262	18	58	108	152	11	33	104	37	63	33	78	51	62	33	452	141	101	49	77	42	98	48	133	317	87	62	63	54	56	73	74
ENSG00000117597	905	336	866	326	333	337	264	473	482	573	362	300	455	366	68	374	464	1982	139	399	770	812	133	113	435	151	314	134	385	253	284	335	1945	620	761	401	457	211	582	296	592	2390	585	427	354	269	276	304	522
ENSG00000054392	125	14	116	11	55	32	42	40	144	133	95	40	117	40	6	25	109	136	16	64	103	107	9	9	65	26	71	32	141	23	35	41	422	95	122	46	55	20	154	41	205	170	76	32	57	23	50	32	79
ENSG00000117625	1175	559	1270	819	447	927	460	930	704	1483	497	527	1014	1552	89	1197	786	6013	217	1004	1425	2218	261	424	708	475	693	586	752	864	525	1029	4824	2332	1209	1076	680	605	992	934	1230	6263	863	914	584	537	447	550	670
ENSG00000082512	1717	1383	1168	2309	399	1270	617	1993	785	2072	285	1209	1262	2664	137	2590	871	11579	278	1830	1670	4675	308	606	743	806	795	885	796	1509	519	1963	5380	3204	1446	2454	711	1130	1384	1533	1568	10956	780	1939	701	1288	942	1721	950
ENSG00000170385	1677	323	2154	538	495	254	686	663	2989	1405	746	385	1987	660	126	311	1590	4115	617	1134	4729	2554	345	257	1262	321	1363	531	1216	449	714	569	7694	2518	3479	2150	1695	908	2494	680	2151	3022	1172	352	1164	328	868	883	1210
ENSG00000123684	2879	2991	3138	4219	1105	4170	1382	3349	2315	4087	911	2618	3340	8998	326	5876	2781	18452	687	4994	4137	6687	865	659	1864	2382	2319	1806	2469	3576	1744	3271	14479	6595	3545	3277	1691	1028	3490	4278	3895	29494	1903	5291	1297	1960	1047	2594	1806
ENSG00000143493	663	326	775	475	290	472	172	551	485	795	269	400	462	679	85	649	392	2557	98	428	519	709	83	99	443	243	336	227	385	342	249	353	1691	734	378	345	189	150	601	523	686	3721	417	554	293	269	279	390	370
ENSG00000066027	2951	807	3064	632	1216	966	989	1082	1653	1884	1150	604	1803	1386	159	1337	1331	5059	458	1111	2833	3082	348	322	1959	631	1772	1078	1726	857	1497	1296	9892	3020	2428	1473	1870	975	2217	1252	2633	6651	2259	925	1420	586	916	926	1509
ENSG00000065600	1512	586	1539	768	700	771	606	681	1219	1981	646	568	858	829	99	874	686	3601	188	889	1795	2480	429	421	888	502	1159	706	597	512	644	714	5583	2538	1395	1175	1381	852	1421	1263	1178	5540	907	882	773	578	613	1169	915
ENSG00000117691	1463	371	2383	756	1637	829	4315	674	1334	1555	1935	602	692	676	79	642	753	3423	190	614	1613	2293	5386	4349	1394	407	3038	1007	998	538	2014	862	8921	2562	1358	1097	3180	947	1225	752	1545	4955	2138	696	1285	481	977	1233	1269
ENSG00000162772	711	1902	826	5932	327	5958	325	5855	1351	18529	293	4465	551	8964	52	8157	725	40952	164	9667	3764	28963	440	2783	416	2966	1457	7352	715	6364	472	11967	6944	36206	1195	14042	1170	7945	701	11630	642	69526	430	9384	626	7075	353	5598	451
ENSG00000123685	4971	2771	6160	5051	4621	5935	3542	3435	2567	5966	3349	1632	2717	5937	438	5986	1918	27276	422	3870	3442	15792	3567	9219	3120	2661	6424	5356	2889	4580	5173	7194	24871	17996	2792	5625	5723	3617	2296	3833	4391	32521	5476	5590	3249	2366	1674	3174	3062
ENSG00000117697	1495	453	1796	595	815	576	1055	717	1119	912	769	292	962	845	110	730	810	3922	201	682	1720	2062	245	272	1018	364	1094	529	833	597	937	666	6518	1867	1412	858	1353	421	1092	576	1429	4128	1365	551	889	320	601	614	950
ENSG00000203705	646	209	844	318	359	239	758	281	489	472	408	144	474	473	17	333	418	2163	96	333	773	1330	268	298	485	188	615	279	390	328	452	385	3357	955	638	448	597	260	531	268	599	1601	561	220	422	154	283	302	456
ENSG00000162769	474	386	552	604	180	511	237	792	406	823	188	283	561	1293	28	1149	402	5551	77	591	510	1183	195	249	305	320	384	416	308	538	264	955	2018	1436	521	945	338	398	395	536	685	5676	352	488	358	394	158	314	333
ENSG00000174606	1021	421	1039	434	326	454	446	657	689	734	404	278	902	745	84	678	668	3549	162	527	1121	1249	206	168	669	282	522	340	546	393	447	619	3388	1232	794	669	405	302	795	463	862	3098	700	490	504	394	392	467	549
ENSG00000136643	555	464	607	791	216	649	235	833	418	1233	195	549	559	1002	49	1200	364	4164	108	762	930	1753	120	168	391	417	316	414	406	627	256	1028	2214	2016	685	963	394	537	625	900	572	6265	443	768	298	522	264	577	389
ENSG00000143499	845	173	790	88	448	204	495	309	923	466	431	156	605	197	54	189	491	1071	181	286	1484	966	218	94	789	173	1055	293	686	204	976	245	6556	904	1242	401	1130	251	731	216	843	927	822	237	581	145	357	297	637
ENSG00000136636	676	330	536	439	170	391	213	685	524	650	193	259	554	920	49	680	483	3110	134	543	896	1057	68	93	372	357	310	235	465	556	174	448	2252	1105	666	519	362	295	721	518	680	3119	362	396	306	266	216	259	378
ENSG00000092978	390	139	455	184	142	150	198	207	227	194	132	117	295	262	41	223	274	1129	63	215	419	451	77	71	260	101	191	114	234	148	166	176	1313	470	319	225	210	116	299	190	334	1326	281	179	190	113	124	207	193
ENSG00000067533	373	163	668	118	206	153	157	149	193	88	155	81	188	95	16	117	172	523	57	88	412	228	45	17	260	85	238	52	154	78	127	76	963	155	178	52	141	26	195	89	297	699	253	101	174	78	117	210	180
ENSG00000143353	423	124	755	109	303	173	676	232	514	300	381	141	312	157	35	200	306	1065	88	213	750	666	206	250	395	119	600	230	363	169	381	198	2302	508	487	211	655	155	378	169	572	1159	499	174	331	134	221	324	339
ENSG00000136628	7491	3293	8257	3309	2671	2474	1548	3395	4414	3103	2393	1482	4184	4007	519	3699	3640	19689	1057	2863	7206	7501	856	725	4131	1687	3477	1495	3679	2393	2754	2828	25576	6088	6741	3683	4456	1506	5065	2572	5791	17494	3781	2647	3110	1729	2318	2870	3656
ENSG00000162813	973	300	1466	518	527	446	432	613	929	1053	423	222	683	873	69	428	598	2136	190	737	1543	2164	451	338	741	294	1058	474	662	489	502	337	4190	849	1195	479	999	341	955	554	981	2991	634	367	649	263	519	642	692
ENSG00000067704	8585	2853	10360	3148	3600	3018	2280	3770	5557	4831	2410	1583	5876	5002	541	3252	5085	16222	1431	3305	8344	8344	1168	617	5180	1947	4745	1766	5637	2925	4029	2579	36526	6845	8272	3116	5645	1655	6820	3167	7785	19042	4722	2814	4130	1508	2808	3081	4179
ENSG00000118873	2569	1302	2056	1962	698	1045	412	1632	1258	1763	515	813	1919	2425	119	2232	1446	11102	424	1501	2414	2663	231	219	1110	748	767	509	1351	1340	627	1435	6632	2738	2154	1678	921	660	2014	1403	2167	11647	1025	1252	842	845	651	841	937
ENSG00000162817	2664	336	2288	188	1516	222	720	264	1819	340	1496	69	2419	463	163	298	1734	1214	433	167	2248	762	304	52	2547	313	2500	213	1965	133	1686	108	12552	541	2291	136	1421	135	2772	326	4044	555	1540	200	1319	103	1027	345	1496
ENSG00000117791	876	18	906	16	541	12	509	26	184	21	462	16	479	20	35	9	300	26	111	19	629	110	40	7	792	14	431	13	374	5	541	13	2058	27	456	14	321	13	613	7	1075	30	388	4	293	15	302	47	483
ENSG00000186205	276	11	509	25	159	13	136	26	224	43	308	15	414	37	11	18	174	81	44	20	429	71	31	8	398	21	232	17	197	16	180	18	1953	69	324	36	322	17	490	26	349	73	253	13	185	9	91	22	157
ENSG00000136630	5997	2840	6622	4718	5128	6723	3428	4645	3207	6975	4209	3272	4578	6197	377	5010	3510	21407	659	3924	4199	15434	4631	5557	6617	2598	8574	5415	4631	4296	5156	4796	30859	14393	7238	6190	8863	3740	3738	4522	5399	27508	5742	6640	3877	2650	2486	4020	3810
ENSG00000143507	49	51	61	195	28	113	49	105	119	366	36	140	64	137	1	82	53	941	22	268	158	1047	33	146	48	63	123	158	76	99	44	197	483	460	141	302	104	170	59	205	81	945	68	271	48	127	47	168	69
ENSG00000143498	70	35	82	59	13	26	35	83	54	121	22	31	61	80	10	74	49	347	9	63	74	131	7	19	45	27	24	24	50	47	28	48	263	113	40	69	26	29	52	51	85	395	57	66	47	40	28	66	36
ENSG00000154305	3286	1051	2906	902	1107	1007	888	1573	1490	1918	999	738	2638	1578	269	1369	2117	6019	503	1260	2612	3014	440	433	1924	715	1636	925	1995	1054	1260	1355	10451	3877	2690	1920	1566	1022	2634	1398	3429	6670	1877	1191	1516	783	1028	1304	1671
ENSG00000186063	157	111	213	209	62	190	61	242	149	447	69	176	182	297	22	340	150	1473	43	250	260	626	38	51	117	111	125	140	124	203	99	326	950	821	222	426	141	226	165	321	208	1602	133	257	119	163	68	135	101
ENSG00000162819	2180	981	2579	1025	819	986	1259	1306	1394	1336	874	721	1802	1690	154	1556	1468	7315	409	1261	2756	2968	514	368	1347	749	1262	710	1519	1162	1061	1314	7926	2868	1963	1382	1412	659	1742	1287	1930	7488	1630	1253	1197	798	745	957	1220
ENSG00000154309	51	14	44	22	23	24	26	30	44	67	20	22	69	36	0	26	32	162	10	37	69	122	17	10	38	15	41	25	36	30	19	29	227	52	65	34	55	21	75	41	92	221	24	15	30	10	15	54	39
ENSG00000162909	18335	11171	16894	4590	6840	9744	3551	7951	6225	7003	4394	5410	6305	6560	930	13914	5790	19087	1233	2464	8968	7080	1412	977	10802	5277	6072	3267	8084	3726	6316	5169	46412	16990	10491	6511	6196	3493	7354	6114	12530	39484	8342	9250	4893	3783	3942	8215	6072
ENSG00000143514	3269	3810	3805	4736	1025	5628	550	7318	2410	12028	822	4314	2605	9411	299	9846	2218	30037	651	6057	4341	11871	534	997	2075	3192	2000	3247	2724	4861	1350	6765	15407	17248	3742	7556	1946	3316	3072	8305	3581	46069	1494	8454	1701	5479	1193	3850	1547
ENSG00000143756	1695	790	1792	728	541	695	507	960	1114	1399	566	581	1435	1460	136	1246	1102	6009	306	901	2063	2112	274	245	927	408	793	423	1160	762	736	910	5878	2068	1645	1092	839	474	1620	1150	1453	5380	1044	1013	836	708	620	836	892
ENSG00000143753	4702	2843	5508	3382	2085	4032	974	3303	3363	3993	1026	1737	2368	3222	333	4311	2381	16499	693	2113	6091	5346	489	349	3653	1834	3320	1672	2542	2291	2361	3345	19455	6527	5019	3170	4116	1855	2935	3055	4168	24509	3479	3057	2690	1792	1217	2436	1885
ENSG00000143748	722	246	945	206	442	227	445	304	476	296	444	186	503	253	60	276	390	1102	111	200	751	583	289	149	577	172	529	151	474	186	391	210	2679	448	624	215	577	136	624	212	785	1707	660	238	454	125	284	287	479
ENSG00000143771	506	247	910	320	426	394	347	322	666	553	422	204	389	404	45	326	375	1489	101	370	1272	1454	228	271	611	200	919	399	476	266	503	341	3492	1064	718	526	897	284	554	386	623	2090	548	328	410	198	235	377	388
ENSG00000162923	8596	2927	8802	1965	2737	2258	1516	2690	5418	3332	2570	1379	5228	3141	534	2725	4338	12922	1240	2233	10788	7280	821	529	4639	1380	4126	1333	4777	1712	2936	2270	27584	5873	8362	3346	5301	1911	5977	2288	6386	14983	4335	2341	3466	1469	2658	3052	4081
ENSG00000143786	993	408	1663	33	507	296	353	356	1822	411	402	128	713	219	71	155	753	261	188	194	1662	1045	350	55	785	174	1556	223	1048	77	845	53	6758	479	1866	344	1723	180	919	256	1046	219	331	155	565	110	826	1684	487
ENSG00000143815	1953	686	2105	545	685	459	851	884	1415	1308	653	302	1693	1009	143	921	1170	5297	330	706	3347	2754	350	285	1094	347	822	380	1081	656	813	908	6302	1593	2014	1013	1273	665	1933	757	1926	4625	1404	553	953	397	669	615	1171
ENSG00000143742	2093	836	4129	920	1502	1189	1470	1136	1809	1287	1460	678	1340	1199	227	1245	1157	5045	302	791	3160	3111	470	463	1728	696	2062	883	1451	920	1793	1092	10632	2626	2036	1238	2101	805	1526	1039	2177	6583	2528	1052	1512	653	1071	1193	1480
ENSG00000143819	2801	851	2320	1982	1636	2344	2863	1280	1076	3334	1719	1059	1521	1589	101	1256	1037	7789	203	1018	1727	4171	749	1616	1668	618	2021	914	1221	1433	1443	2205	11448	5171	2106	1433	2897	1228	1704	1624	2021	14155	2414	2366	1185	1114	1813	2216	1392
ENSG00000196187	2011	635	1546	749	673	702	461	1314	1306	3248	723	913	1355	1200	92	1132	1335	4051	364	1436	2208	4081	858	1669	1256	537	1263	836	1129	679	727	908	6663	3454	2329	2534	1837	1555	1794	1451	1633	5744	934	975	835	696	760	1147	993
ENSG00000143811	1992	716	3508	964	1513	937	1332	894	1600	1620	1549	554	1038	895	110	909	1132	4083	265	781	2041	2908	766	940	1529	546	2673	891	1452	615	2074	823	11243	2610	1882	1400	3295	1019	1596	807	2184	4954	1839	925	1573	480	909	1065	1216
ENSG00000143751	745	462	671	611	187	450	109	662	434	1178	172	427	578	883	30	802	436	4146	104	841	851	1411	74	106	330	274	226	185	357	464	178	709	1798	1377	623	887	281	373	691	960	561	4630	351	714	286	499	231	474	326
ENSG00000163041	445	204	691	305	264	268	256	293	326	329	256	150	348	468	30	302	273	1322	83	248	672	754	62	130	392	164	453	251	225	234	332	236	2102	693	539	335	493	198	269	250	471	1529	632	336	373	168	183	195	235
ENSG00000182827	2106	984	2147	1048	643	944	515	1196	1168	1663	608	866	1282	1678	144	1527	1053	6615	242	1215	2117	2764	263	265	1038	572	754	520	1046	888	684	1263	6446	2754	1628	1565	950	840	1608	1339	1635	8162	1173	1318	867	871	683	1140	979
ENSG00000183814	97	32	76	26	38	27	14	42	62	37	33	22	106	69	30	61	66	222	17	50	118	87	7	8	68	28	35	29	59	47	38	39	391	100	83	38	62	26	87	50	91	278	70	38	55	9	37	19	60
ENSG00000143799	5936	1367	5107	2137	2692	1974	2095	2426	2825	3033	2534	1334	3735	2884	340	2706	3072	11999	651	1943	4103	5234	819	670	4068	1286	2594	999	2968	1740	1896	1956	17358	5098	4565	2270	3987	1292	5225	2066	5769	14527	4013	2094	2883	1279	2303	1727	3106
ENSG00000203685	57	13	25	12	14	13	9	67	172	290	19	46	49	78	0	31	51	132	15	42	239	172	29	35	35	16	55	45	36	60	41	30	291	89	99	25	50	59	45	41	66	217	22	46	45	79	36	45	40
ENSG00000143772	2588	1230	1675	944	752	1536	1067	3103	2835	6239	1162	1789	3040	6720	153	3514	2265	10712	718	3006	4905	6798	2097	2008	2390	1328	2373	1671	2040	2492	1271	2191	12461	4717	3354	1503	2271	1471	3980	3514	3370	16409	1691	3398	1827	2464	1353	1971	1683
ENSG00000143801	2199	997	1825	2334	1277	1854	691	1709	1296	2964	988	899	1157	2552	182	2155	1141	11879	245	1613	1909	7101	663	1116	1609	1012	1928	1378	1644	2350	1362	2307	9799	4907	1670	2090	1506	976	1485	1992	1849	11168	1620	2827	1454	1560	776	1343	1180
ENSG00000163050	2364	412	2303	867	1502	666	1706	896	1655	2222	1911	446	2301	1030	142	872	1554	5207	415	622	1783	1981	1452	1142	2106	346	2121	591	1267	799	1376	810	7530	1914	2327	911	2089	804	2262	744	2535	4407	2640	764	1902	586	1305	893	1802
ENSG00000143776	599	396	349	727	112	438	167	718	215	597	64	229	385	1001	43	765	419	6370	75	688	530	1353	127	172	191	230	229	278	251	553	156	560	1867	1431	499	557	324	301	467	504	622	5037	255	705	147	262	168	301	169
ENSG00000181450	175	82	167	36	39	58	57	97	97	61	44	57	182	111	4	147	116	406	34	99	139	138	27	17	73	36	83	14	101	44	43	58	394	131	147	92	62	32	177	64	153	437	74	72	62	51	42	52	73
ENSG00000143740	1067	144	876	361	712	348	494	277	487	492	671	156	591	347	23	289	470	1646	111	271	951	1011	239	271	844	161	964	228	529	216	566	286	4696	898	697	347	975	283	844	273	902	1988	779	255	511	121	379	244	661
ENSG00000081692	182	57	126	80	119	79	107	85	129	150	122	46	75	82	3	77	72	447	24	60	167	287	158	196	126	47	171	83	86	54	101	73	680	213	129	90	190	52	105	74	112	584	141	83	102	51	72	110	102
ENSG00000143761	21862	6767	24948	7943	13610	9957	6582	8761	14930	14028	10963	5303	14194	10572	1279	9025	11659	44964	2766	8275	19935	33741	4096	3939	15875	4699	19631	7293	12757	6888	12446	8519	88585	26608	20329	13175	22349	7544	18173	9795	17839	49342	15373	9594	12897	5074	8854	12438	11345
ENSG00000143793	1016	352	1357	499	999	727	498	466	650	732	864	319	607	550	30	445	505	1958	109	423	799	1925	547	812	1031	329	1450	636	700	391	728	405	4674	1580	862	627	1329	415	754	474	994	3065	1251	616	693	275	475	542	629
ENSG00000162910	894	303	1221	415	1037	484	1077	295	551	388	790	168	410	327	59	258	341	1437	68	200	654	1226	1384	1082	802	185	1393	398	512	244	822	271	4121	971	682	461	1376	376	566	291	842	2317	933	287	528	182	360	440	545
ENSG00000143774	6842	2198	9086	2787	6772	4028	4063	2575	4975	4891	5247	1968	3672	3021	296	2406	3379	13047	720	2852	6564	16910	8912	9628	7339	1839	13283	4595	4538	2273	8195	3313	38352	13512	7678	5788	14700	4638	4929	3081	5742	15995	6059	3325	4415	1568	3127	4837	3913
ENSG00000181873	773	216	675	320	330	293	249	350	332	534	285	211	530	482	58	370	402	1811	121	346	328	712	281	300	456	179	437	234	404	269	319	349	1862	862	503	340	288	133	541	358	577	2141	378	359	316	212	208	268	330
ENSG00000154358	580	139	257	76	156	90	32	88	194	151	146	51	247	138	7	107	237	638	48	81	361	460	148	92	371	80	160	44	231	83	143	82	1430	363	417	157	349	102	265	63	509	796	197	89	145	66	218	176	218
ENSG00000154370	1653	676	1730	1206	1062	1376	689	1283	1112	1944	1039	867	1212	1645	115	1382	929	6905	213	1239	1351	4461	932	1531	1396	684	2009	1276	1100	1159	1117	1663	7789	4890	1655	2024	1778	1191	1375	1419	1585	9845	1453	1687	1048	825	630	1048	1005
ENSG00000181218	54	50	80	189	40	134	61	125	63	267	49	99	68	194	0	87	71	836	11	99	62	349	47	100	73	54	181	201	60	181	67	119	697	575	105	170	155	133	83	182	103	1423	35	77	27	53	30	77	36
ENSG00000168159	3655	1079	4064	1487	2505	1510	3273	1864	3014	2958	2836	1159	1869	1635	242	1499	2131	7725	574	1792	4886	8705	4451	2895	3397	985	5500	2152	3039	1701	3828	2031	26567	9274	5026	3981	6982	2036	3315	1713	3421	8189	3836	1777	2785	871	1750	1743	2300
ENSG00000116574	858	80	1078	86	309	92	671	214	565	127	532	137	664	85	45	80	601	717	139	179	770	362	72	27	662	84	521	53	631	121	451	150	2818	366	988	227	816	145	837	228	878	773	767	98	313	51	491	430	581
ENSG00000168118	1244	286	1427	412	602	396	664	564	1030	766	671	276	915	633	65	504	785	2818	198	492	1617	1748	277	237	1026	283	1260	461	868	490	962	563	6137	1405	1329	648	1323	390	1047	446	1351	3076	1156	480	784	267	510	418	766
ENSG00000154429	4799	1492	4957	878	1223	822	886	1146	2605	912	1379	619	2845	1126	270	1197	2517	5349	728	1235	4258	2091	355	137	2358	698	1986	799	2533	798	1778	1592	12633	3852	3750	1770	1808	934	3645	1064	4086	6050	2752	852	1837	503	1377	1317	2178
ENSG00000143632	78	44	116	72	74	72	4	89	137	182	34	41	55	103	7	79	45	413	14	46	126	225	4	13	88	36	65	40	102	69	66	80	642	189	120	109	283	57	77	48	76	758	64	85	55	36	33	54	35
ENSG00000069248	1862	549	1839	822	702	589	797	987	947	1039	717	444	1289	1072	106	930	1037	4744	255	858	1710	2010	270	264	1122	439	966	417	1076	731	701	825	5690	1748	1442	790	989	372	1509	756	1505	4723	1290	656	863	479	635	655	1005
ENSG00000135776	1462	889	1379	1714	456	1483	525	1548	966	2085	437	841	876	2803	102	2263	914	11172	212	1425	1857	3102	265	371	752	945	794	890	943	1526	549	1859	5492	3291	1345	1436	825	661	1079	1548	1305	12557	881	1510	686	853	418	647	684
ENSG00000135801	1334	825	1373	1234	547	1232	323	1261	877	1782	491	767	879	1805	90	1677	811	7595	176	1004	1247	2767	189	211	912	628	757	654	896	1047	614	1442	5167	2755	1276	1273	722	521	1071	1307	1246	8433	835	1474	660	775	439	760	709
ENSG00000135763	479	202	395	266	109	175	67	252	292	403	120	161	360	324	28	293	235	1464	70	210	326	357	37	41	258	104	134	70	264	180	109	176	905	359	310	165	119	62	380	199	360	1683	226	249	158	139	135	187	197
ENSG00000143641	4243	927	3117	834	1650	1143	1305	1422	3025	2296	1504	555	2830	1125	212	1295	2488	5794	777	1442	6596	6587	959	839	3148	731	3414	1081	2573	908	2282	1494	20802	4492	5886	2442	6124	1598	4519	1899	3791	7082	2349	964	1986	645	1636	1703	2021
ENSG00000135775	1679	536	1944	593	773	645	717	615	1079	868	738	388	1101	760	89	738	899	3304	223	558	1574	1444	577	293	1035	337	1083	386	943	544	799	532	5808	1123	1435	521	1034	269	1278	527	1550	3781	1159	671	961	412	628	683	952
ENSG00000119280	299	74	320	79	134	112	100	137	105	231	117	80	252	104	29	93	122	584	32	137	171	295	48	44	203	51	143	60	228	78	122	112	904	279	225	173	158	90	208	121	342	607	202	108	95	67	108	120	120
ENSG00000143643	3716	531	4117	100	1415	255	1550	345	1591	256	1291	166	2342	236	209	248	1761	621	393	171	2339	840	570	89	2060	155	1588	157	1759	110	1381	139	8491	429	2091	202	1389	200	2114	196	2844	692	2756	246	1688	136	1215	622	1893
ENSG00000173409	1656	169	2434	49	927	131	667	129	1136	171	1066	53	1327	124	145	63	948	307	268	77	1473	364	162	33	939	55	1317	87	990	58	976	69	6240	217	1264	81	1241	63	1582	124	1818	338	1869	86	1208	59	738	331	1146
ENSG00000182118	140	44	89	11	44	42	62	46	130	89	39	18	26	12	9	12	57	72	18	38	243	238	66	40	55	18	79	23	44	15	47	21	583	98	136	69	100	36	109	38	107	165	34	16	77	22	29	56	55
ENSG00000143633	496	199	696	192	252	237	76	290	375	328	259	151	341	302	21	300	267	1081	73	231	583	587	32	41	371	165	343	182	356	202	336	219	1853	568	412	299	275	133	354	233	505	1634	498	274	338	156	200	274	325
ENSG00000116906	1934	701	2508	820	1036	892	1261	1366	1292	1431	980	1035	1286	2023	158	1786	1072	4973	286	1754	2629	5139	657	465	1527	1049	1881	1181	1422	1275	1171	997	9510	3539	2288	2371	1593	796	1583	2159	2084	10211	1578	1534	1087	662	777	1506	1180
ENSG00000116903	1138	498	1304	671	320	523	399	796	591	1032	325	446	1044	1149	105	1065	755	4923	192	823	1177	1460	147	154	539	342	450	330	627	553	430	781	3386	1507	949	744	475	332	1107	873	1031	5560	732	773	497	519	354	514	562
ENSG00000010072	440	170	517	184	157	156	148	269	300	314	153	137	400	328	75	291	254	1200	84	231	428	458	68	53	248	103	169	108	240	170	172	220	1371	492	408	250	195	111	454	256	448	1646	306	231	225	140	159	185	232
ENSG00000135766	1537	561	1751	443	645	403	1196	801	1564	897	906	321	1480	665	212	588	1363	3673	510	873	3112	3549	449	304	1632	578	1763	775	1875	818	1699	1614	14289	4097	3186	2077	2197	960	2055	621	1783	1933	1277	502	893	318	607	461	1149
ENSG00000116918	990	361	1845	460	627	438	1231	534	823	489	662	250	804	521	109	533	605	2755	160	435	1473	1272	428	362	825	259	786	351	642	414	690	500	4483	1216	992	555	870	339	829	489	1108	2855	1069	442	657	291	451	513	659
ENSG00000162946	257	51	298	32	122	52	112	115	181	111	131	45	351	45	6	78	236	340	59	38	295	140	30	7	225	61	164	41	243	36	158	58	753	85	250	48	186	48	342	58	277	89	212	35	131	42	98	89	192
ENSG00000116991	359	234	260	342	59	187	191	387	458	900	110	119	247	397	22	407	178	3039	83	388	771	776	111	115	172	104	211	157	212	266	109	555	1308	616	711	441	368	168	356	332	270	3212	203	307	162	304	127	295	273
ENSG00000212916	191	31	154	21	48	32	22	66	71	65	49	28	106	52	5	41	106	237	22	49	114	114	11	7	66	28	61	27	83	39	50	22	507	114	158	59	65	16	138	34	105	228	82	15	68	22	47	28	67
ENSG00000135778	791	155	909	105	383	142	587	219	417	274	382	72	485	160	105	184	490	818	106	192	746	533	176	123	467	99	730	153	372	131	488	134	2847	496	796	246	981	175	586	158	729	928	729	148	313	69	204	160	418
ENSG00000135749	80	16	97	51	41	35	24	25	265	135	34	27	124	37	6	28	100	251	44	65	489	232	92	43	109	24	194	42	107	31	44	60	906	199	393	114	285	89	188	36	149	344	52	22	78	36	32	44	60
ENSG00000143674	503	359	381	579	111	279	58	516	577	641	172	291	339	455	19	633	303	2523	124	403	1111	1142	137	153	354	182	332	203	377	449	469	868	2700	1089	1065	885	465	440	415	387	332	2602	199	344	175	294	169	342	284
ENSG00000183780	5428	647	5541	200	2438	599	1422	675	532	156	1794	336	1728	206	302	691	1230	754	376	274	698	415	201	66	3739	480	858	133	1949	230	2261	463	11000	1510	2399	560	640	145	1882	245	4326	2369	2729	365	2339	229	1392	728	1989
ENSG00000168275	978	422	1786	401	866	710	1022	549	668	506	515	229	449	389	62	424	390	1596	77	218	1083	1094	346	386	687	273	950	269	379	177	572	242	4207	1032	686	412	1161	333	678	608	721	3063	860	393	584	271	460	797	662
ENSG00000059588	1525	316	1473	244	388	171	154	413	1560	535	592	199	1157	306	55	272	1053	1575	360	380	2167	1022	145	71	951	213	1025	212	1004	262	561	184	7304	842	2225	557	1402	300	1405	236	1759	1952	806	191	766	183	455	333	713
ENSG00000168264	8231	2303	10887	1455	3545	1729	2262	2112	6066	2247	3059	970	4891	2178	452	1474	4620	6415	1274	1450	10229	6359	1243	614	5032	1036	6733	1746	5010	1078	4727	1255	37873	4577	10343	2693	10060	1693	6287	1397	6382	8117	5052	1129	4024	750	2610	2721	3846
ENSG00000173726	2991	1177	4161	1307	1736	1279	2265	1466	2516	1824	1661	719	2212	1768	171	1360	1844	7679	585	1315	4499	4483	1068	1023	2506	838	3588	1297	2206	1300	2441	1516	19318	4418	4097	2065	3900	1471	2546	1291	3186	8590	2790	1228	2025	792	1047	1465	1742
ENSG00000054267	2082	1384	1833	1909	563	1375	647	2062	1126	1611	600	1057	1862	3100	139	3001	1460	15019	388	2611	2447	4503	358	562	1060	983	863	886	1300	1922	628	3184	6415	5637	1844	3245	885	1252	1863	1993	1972	15674	1274	2071	883	1375	663	1118	1097
ENSG00000152904	896	338	1121	537	478	614	818	530	583	578	508	399	694	723	61	672	465	3089	123	518	1049	1412	263	323	721	317	710	412	578	556	643	700	4345	1692	844	620	745	401	757	540	943	4089	832	505	585	345	417	491	680
ENSG00000116957	792	325	1229	417	399	428	242	473	556	522	408	281	438	440	132	543	433	2249	86	277	755	971	132	129	490	234	613	301	530	317	504	456	3482	1016	591	342	472	209	694	467	716	3071	636	398	491	276	383	541	485
ENSG00000162885	707	309	316	145	75	98	30	347	293	431	106	228	404	283	60	578	634	2386	86	163	482	429	49	48	201	82	107	103	379	238	138	343	1404	550	468	282	125	142	877	475	401	1248	183	227	258	222	215	226	235
ENSG00000143669	9527	8162	5763	12772	1563	5926	1122	14414	5166	15750	1609	8430	6920	21754	795	27575	5923	92279	1646	11544	8887	17290	1063	1751	4604	4819	2489	4015	5257	10273	2146	14582	18525	20006	6262	14217	2731	5825	8241	13295	7888	82791	4005	11410	3435	10337	1752	3652	3167
ENSG00000116962	22	953	54	4660	6	2415	16	1188	38	2152	6	1180	49	3246	51	2992	89	7515	12	523	88	1005	37	68	13	707	61	470	111	1513	18	1813	426	2450	50	833	43	408	84	2373	51	13853	18	1494	19	721	16	335	21
ENSG00000077585	4142	5768	5431	5037	1886	7598	1312	7433	3137	8170	1602	4732	2540	7357	300	8372	2538	20673	762	3393	4989	9567	924	1177	2441	3293	3845	3258	2816	3448	2326	4128	23415	14021	4626	6210	3372	3914	2948	5404	4105	27521	1993	8259	2634	4710	1864	5622	2097
ENSG00000086619	360	262	355	134	132	182	205	203	113	128	147	106	260	217	36	282	172	939	61	165	353	358	77	112	180	87	222	104	160	98	169	169	898	396	233	190	196	146	180	106	271	922	277	238	151	145	133	215	190
ENSG00000186197	4458	2713	5828	4255	2922	5297	983	3935	3260	6580	2180	2443	1796	5502	243	4110	2292	25750	552	3630	4985	14115	1253	3795	4181	2824	6213	4947	3159	3969	5071	6942	29649	18855	5365	6692	7028	4351	2994	4598	3050	23525	3012	6192	2389	2842	1782	3726	2045
ENSG00000116977	2055	535	1737	284	712	288	455	465	1625	723	547	276	1077	341	95	292	990	1731	329	562	3062	2005	254	173	1259	254	1187	324	1168	266	1056	528	8615	1767	2711	1042	1667	661	1473	462	1376	2224	1012	317	665	301	711	886	1054
ENSG00000119285	1057	441	728	619	182	314	16	772	496	791	174	354	800	695	32	742	570	3430	144	491	865	825	65	41	466	252	215	122	528	329	172	493	1830	700	660	428	294	142	849	474	720	3479	363	540	323	390	273	383	408
ENSG00000116984	2062	1239	1220	1737	344	905	357	1780	765	2137	346	852	1560	2741	97	2118	1023	11909	314	2217	1747	3940	238	333	909	809	566	666	930	1540	394	2492	4992	4223	1506	2415	801	1214	1476	1472	1500	10959	763	1144	710	1009	499	647	702
ENSG00000091483	3495	884	5683	615	2349	972	2252	981	2741	1764	2003	436	1610	925	205	653	1546	3279	394	716	3745	2860	1456	715	2497	473	2828	714	1985	548	2223	486	13519	1484	2759	759	3501	567	2200	852	2541	3745	2627	663	2180	544	1394	1487	1924
ENSG00000117009	813	541	2145	236	552	654	165	707	594	838	282	546	375	364	67	646	425	1820	109	346	905	1166	109	153	508	260	402	339	664	252	372	272	1847	727	749	446	374	440	433	868	654	1924	417	541	321	527	312	1026	267
ENSG00000054277	1385	458	1215	766	331	438	6	659	588	1628	235	519	717	812	84	884	729	3074	177	472	1134	1216	49	20	703	228	375	303	793	470	353	558	3640	879	1024	389	622	293	1135	1006	1188	4303	613	660	448	409	349	446	423
ENSG00000203668	129	95	128	131	30	89	34	147	42	145	10	72	81	146	3	252	54	934	15	122	204	304	19	27	62	39	34	56	54	89	33	140	334	167	127	98	51	63	79	174	92	1138	50	129	41	116	26	79	42
ENSG00000143702	1818	1184	1449	685	319	634	110	1348	1001	1101	262	563	1409	1408	107	1329	976	5532	301	1167	1791	1682	160	113	648	458	474	282	897	642	311	974	3512	2072	1394	1329	515	578	1525	1088	1224	5148	589	829	523	521	499	793	643
ENSG00000054282	1131	454	1581	202	580	374	240	438	935	449	428	230	771	350	92	329	668	1572	211	336	1548	1308	141	111	676	189	874	235	737	230	587	332	5159	1154	1188	432	1399	482	979	327	994	1578	700	276	581	167	451	539	721
ENSG00000117020	193	294	127	1637	35	465	13	325	124	1127	14	250	211	1495	5	1176	138	7334	49	1185	499	3048	54	201	97	352	136	454	81	868	45	1282	1001	2066	385	1366	218	574	158	785	132	6196	72	600	46	276	59	243	76
ENSG00000179456	453	494	372	1317	160	967	357	537	430	1174	211	432	488	1380	23	1110	446	4688	143	914	1217	2260	216	277	347	467	546	532	291	597	398	957	3746	2585	810	1167	529	461	613	1001	517	6208	309	820	319	366	356	479	486
ENSG00000035687	1376	582	1586	909	578	1040	364	878	1354	1401	617	583	1036	1158	110	1187	924	5063	267	875	2033	2266	215	228	926	527	1071	654	983	825	737	1134	6971	2681	1673	1198	1178	656	1299	1192	1484	7011	1184	920	875	571	503	703	758
ENSG00000121644	1640	825	1669	941	585	1194	512	1307	921	1341	576	874	1132	1714	109	1530	927	5522	216	954	1648	1919	202	227	919	620	840	642	897	814	627	979	5399	2199	1330	954	836	516	1245	1408	1466	8397	956	1189	723	781	570	989	856
ENSG00000203667	1425	664	1665	702	693	752	775	678	892	640	742	458	856	929	133	762	684	4120	196	695	2018	2292	318	342	1035	464	1081	594	796	670	890	870	6201	2022	1358	913	1004	492	707	579	1352	5225	1267	750	859	553	670	796	1023
ENSG00000277877	61	24	29	25	8	11	10	34	34	22	5	15	52	47	1	39	35	245	15	52	92	63	8	13	16	18	11	8	33	31	6	34	104	67	93	51	13	17	34	24	54	280	12	34	15	31	17	15	33
ENSG00000153187	14601	6559	16135	8021	5440	8232	5323	9459	8654	12763	5113	5581	10233	11352	836	10985	8306	47472	2010	8211	12655	20603	2346	2592	9044	4548	6956	4674	8352	6784	5588	9310	47467	22228	12369	11285	6578	5320	11136	8727	12409	51946	9091	9504	7042	5656	5059	7082	7145
ENSG00000203666	66	17	183	43	30	19	67	51	38	41	30	12	56	24	6	25	61	149	16	35	182	168	40	35	40	11	41	19	82	42	72	34	423	96	104	50	171	54	100	28	87	186	156	41	95	25	57	55	38
ENSG00000185420	116	14	128	18	75	21	72	17	73	36	105	9	73	22	3	19	62	134	17	29	110	154	29	36	124	25	132	18	75	19	88	20	711	79	136	22	203	26	80	18	114	114	124	18	51	15	54	32	95
ENSG00000162851	316	98	519	175	215	172	197	197	258	232	209	115	250	205	19	161	182	921	50	136	394	352	73	63	284	98	234	100	195	165	208	175	1219	321	294	143	235	84	250	161	330	1095	328	169	203	131	125	180	186
ENSG00000162852	433	176	311	217	114	192	124	294	263	434	136	147	381	369	25	349	327	1822	91	317	625	687	88	88	252	119	247	149	260	201	169	243	1466	665	484	300	272	178	453	256	496	1833	303	272	194	191	145	173	225
ENSG00000143653	658	169	671	302	333	200	508	341	373	525	302	140	370	351	35	269	341	1779	108	478	1210	2081	277	362	449	157	627	311	385	336	250	283	3446	1237	670	489	986	309	608	389	452	1901	480	239	379	189	335	273	347
ENSG00000153207	807	862	829	1213	230	1218	137	1434	433	1051	177	705	623	1947	48	2149	602	8082	140	1018	1001	1893	123	203	376	572	467	605	502	958	247	1287	3004	2490	756	1118	402	521	737	1208	750	8247	406	1601	398	902	249	462	362
ENSG00000277462	93	23	101	26	49	55	43	54	54	57	50	43	94	69	12	59	81	219	11	40	133	111	10	17	87	14	55	31	83	45	45	39	413	138	85	60	84	44	80	55	102	314	78	53	73	30	52	49	62
ENSG00000188295	187	56	234	94	66	80	45	97	123	159	62	57	183	160	2	127	147	571	25	91	187	244	44	61	121	54	106	40	134	82	59	100	702	273	180	109	132	77	221	116	168	571	100	98	113	75	69	78	89
ENSG00000196418	794	388	930	544	260	622	119	813	480	1057	250	477	755	1356	66	986	669	3347	162	656	837	688	121	125	544	512	550	567	597	489	439	689	3179	1419	778	548	980	467	920	1060	1023	5471	522	795	418	626	265	413	560
ENSG00000162714	947	525	747	1669	315	1162	454	1649	597	3738	321	1023	888	2720	27	2121	663	9758	123	1445	1028	3508	385	1066	677	770	788	1247	675	1413	416	2027	4737	4931	1103	2342	800	1189	933	1865	900	12035	584	1791	465	1177	391	676	623
ENSG00000162711	95	83	83	38	50	54	67	80	448	232	134	71	102	53	5	36	163	304	28	22	457	322	103	23	85	39	202	48	71	21	40	46	1262	318	397	121	751	113	98	74	99	194	94	73	79	47	85	111	262
ENSG00000175137	2866	658	2700	810	1376	832	582	858	1774	1431	1348	550	1853	1245	139	894	1347	4573	360	838	2637	3115	600	498	2206	514	2395	834	1731	705	1357	848	11006	2560	2542	1084	2350	659	2552	1064	2671	6597	1921	992	1592	536	1156	1106	1602
ENSG00000171161	3587	979	3859	797	1861	1278	1689	1286	2039	1731	2095	831	2184	1328	159	1053	1836	3745	407	1069	2799	4865	1635	1039	2640	647	3539	1072	2435	775	2458	1202	17544	4838	3653	1915	3459	1108	2718	1121	2836	5252	2699	1448	1873	712	1465	1887	1890
ENSG00000171163	1637	279	1721	252	875	337	525	218	689	252	1019	205	522	265	70	184	452	972	130	192	946	1057	875	569	1042	203	1331	265	680	191	885	206	5009	671	1070	304	1528	219	571	135	1132	1589	1063	243	772	142	639	478	925
ENSG00000185220	491	126	480	68	233	71	118	124	272	135	232	51	290	130	32	101	261	549	67	93	374	341	55	43	407	65	274	70	309	78	288	100	1381	195	370	139	201	51	349	84	537	576	474	96	285	63	168	159	320
ENSG00000015171	1153	350	765	349	338	363	256	457	595	808	327	284	834	595	50	558	678	2443	143	496	1326	1244	94	92	550	191	385	223	606	401	397	417	3727	1072	957	587	567	296	924	604	988	2821	606	439	461	309	318	343	516
ENSG00000151240	757	123	581	39	184	45	231	157	592	317	186	91	425	89	33	72	710	266	155	131	627	296	128	50	388	47	342	81	578	63	277	35	1545	220	723	113	504	100	1017	224	446	487	222	46	258	40	319	439	245
ENSG00000107929	6410	2908	6215	3586	2533	3493	1313	3841	3527	6534	2021	2379	4612	5122	410	5075	3381	19938	908	3490	5915	8842	1171	1399	3712	1793	3389	2212	3654	2804	2565	4240	20196	10010	5652	5219	3618	2448	4799	4098	4955	23914	3414	4136	2703	2364	1833	3031	2726
ENSG00000107937	1418	799	2424	1429	640	1077	459	1042	1137	1514	643	790	865	1214	69	1278	680	4926	227	926	1670	2616	275	332	954	600	944	573	810	788	649	1099	5360	2426	1197	1160	1043	646	1041	1226	1230	8271	1006	1267	819	848	562	1103	762
ENSG00000067064	3795	2866	7003	4289	2267	3536	1408	5121	2201	3853	1719	2460	1565	5335	342	5768	1519	27073	292	3178	3969	7704	899	1646	1997	2290	1850	2350	2095	4061	2102	5533	12585	10367	2353	4351	2476	2784	1781	3966	3656	33337	2379	4109	1808	2593	1481	3197	1915
ENSG00000047056	4310	988	4458	1020	1545	957	863	1439	2731	1792	1636	735	2922	1567	271	1190	2410	6227	688	1216	3933	3770	394	301	2551	702	2145	701	2696	964	1629	1182	12979	2840	3821	1628	2559	925	3656	1143	3874	7176	2474	1312	2194	731	1416	1367	2274
ENSG00000067057	37372	7770	35195	3701	18909	7900	8202	10577	26190	16951	14461	4782	22978	7643	2310	8510	15833	27985	5071	10023	32048	42811	6129	5092	27995	5790	29532	10376	24050	6524	28600	14811	159330	49971	38985	23361	47254	13568	25641	8635	31976	34567	28018	8270	18508	4183	10591	10232	14808
ENSG00000107959	12423	4069	12176	6184	4935	4733	2375	3864	3613	5254	2540	1757	4506	4964	633	4843	3698	23457	868	3422	5894	9817	1160	1201	6051	2066	4675	2195	4504	2827	3192	4400	30732	9154	6803	4620	3935	1811	6646	4395	6442	31157	3884	3897	3992	2666	3466	4324	3632
ENSG00000067082	12803	12418	11109	21242	4128	18087	2932	20038	5432	28067	3354	14829	8565	26996	874	32467	6495	116353	1573	17265	13607	38049	1730	3752	7576	9725	5914	9731	6879	14963	5336	23832	45079	46919	12084	23749	7773	12456	8245	23985	10780	158082	6955	23845	5033	12847	3327	9400	5748
ENSG00000165568	136	60	69	77	41	69	45	86	32	104	71	52	52	112	19	122	42	506	15	52	71	186	27	82	76	70	84	63	43	69	63	99	344	194	135	160	64	52	34	45	66	372	97	90	65	35	45	54	35
ENSG00000187134	57	42	64	63	22	39	30	25	71	506	39	30	21	70	0	50	20	2019	6	68	180	887	46	116	59	25	102	334	30	180	58	117	181	72	66	70	189	169	13	50	53	2696	50	63	42	83	83	617	23
ENSG00000173848	6014	9426	5877	10410	2710	16905	2057	11554	5451	12105	2479	7225	5528	17373	790	18863	4765	78052	750	7270	4381	13026	1300	2704	3533	6707	3505	4476	4463	11346	2185	13198	24626	30527	4340	11923	2227	5607	5159	10055	7443	61543	4163	20033	2844	8781	2170	5061	3197
ENSG00000196372	1243	185	1243	314	750	312	1158	338	935	529	777	140	1119	420	82	275	778	1814	175	275	1158	1067	857	531	1118	186	1433	360	792	272	707	226	5362	906	1453	446	1550	378	1177	366	1378	1396	1106	392	875	184	488	235	650
ENSG00000108021	1575	1164	1308	1424	341	1063	278	1752	865	1937	270	911	1395	2369	111	2253	1101	9859	287	1544	1401	2191	218	212	640	619	431	402	857	1111	359	1713	3368	2720	1182	1720	390	665	1350	1634	1280	10011	636	1534	564	1191	444	939	656
ENSG00000057608	21188	8671	31203	8737	12690	12566	12672	11710	12236	13615	11931	6345	13426	14791	1627	11691	11145	49452	2888	8588	19707	23828	5810	4903	15726	6595	17372	7000	13794	9450	13995	10333	95608	25351	19349	11115	14484	5360	16387	10161	22090	58470	20089	10226	12616	5134	7212	10834	11504
ENSG00000134461	177	55	157	138	124	170	84	115	77	92	103	70	88	149	19	89	69	505	13	88	134	337	80	116	134	64	142	77	99	118	134	181	789	367	153	196	174	105	124	82	122	575	152	90	90	40	40	42	106
ENSG00000134452	2367	801	2476	1414	1265	1497	584	1287	1531	1869	1174	695	1600	1732	115	1247	1328	7245	255	1163	2395	4118	627	843	1759	671	1747	902	1662	1242	1261	1540	10527	3890	2357	2045	1875	1052	1666	1134	2042	8236	1670	1304	1218	693	883	1131	1319
ENSG00000134470	65	654	62	2400	26	2605	39	2107	26	3180	18	1671	26	2048	7	2680	84	12886	8	2627	85	8381	79	1861	31	1219	116	1755	62	1748	40	4518	694	12258	76	6112	89	3864	52	3351	81	19029	59	2811	76	1681	21	1313	32
ENSG00000134460	43	2965	63	14775	15	6381	32	2230	36	1007	13	1931	17	4975	20	9529	60	56058	6	3282	107	6258	126	863	25	2155	71	991	23	3472	40	12361	649	10151	35	6471	87	2592	89	5227	72	57626	29	4044	55	2433	20	719	32
ENSG00000134453	2267	1212	2526	2108	1268	2277	1181	1443	1313	1680	1184	1063	1115	2214	157	1853	980	9476	257	1497	2149	4930	585	1116	1418	1032	1810	1247	1181	1562	1363	2395	9573	5075	1659	2622	1696	1385	1424	1657	1980	13291	1875	1965	1359	1219	870	1369	1337
ENSG00000170525	1930	1055	1837	1533	605	950	279	908	1100	1278	529	419	1390	1040	65	802	1064	22242	256	1073	1966	8321	205	590	1505	821	1127	1664	1334	1874	1103	6334	10696	12233	2208	12705	1021	2545	1405	1062	1549	4851	1065	953	809	537	596	822	937
ENSG00000198879	455	691	419	492	103	769	95	1238	731	1688	170	793	468	1246	39	1467	527	2454	201	1477	1766	2397	140	174	218	418	366	406	348	443	90	702	3230	3628	670	1310	440	654	624	1375	329	2622	221	1551	437	1107	172	740	165
ENSG00000151657	565	174	810	207	324	234	295	284	382	266	336	137	354	297	47	313	330	1150	76	245	760	642	88	110	451	132	494	201	335	197	348	262	2462	612	554	302	497	198	435	238	528	1602	556	252	343	170	221	259	362
ENSG00000165629	5495	1792	9891	2220	4170	2863	5123	2811	5331	3852	3864	1418	3452	3112	507	2719	3240	12050	841	2039	7837	7770	2793	2174	4405	1587	7599	2335	3952	2157	5124	2347	31970	6968	6074	2850	7652	2226	4588	2555	4946	14491	5314	2411	4111	1388	2565	3362	3575
ENSG00000165632	432	162	493	142	196	161	240	243	281	349	174	112	385	267	47	202	293	1060	77	190	478	602	191	144	313	89	241	97	262	146	199	166	1579	474	421	232	305	119	437	234	436	1120	401	239	273	125	193	237	256
ENSG00000048740	5349	6645	5556	9619	1640	8421	1053	8555	3125	12978	1459	5791	3763	12497	337	13917	3305	50006	834	8649	5779	16243	899	1795	2791	4631	2503	3717	3326	7161	1832	10048	17334	21508	4554	11007	2287	4680	4041	9095	4128	52473	2685	12820	2604	7137	1612	4238	2417
ENSG00000148429	874	462	1064	202	311	362	175	560	474	647	182	227	501	264	20	443	520	1233	136	479	1121	1490	90	58	508	208	328	192	604	201	318	428	3108	1696	829	954	621	522	618	467	826	1334	413	444	383	218	274	717	275
ENSG00000134463	779	220	481	122	274	208	295	286	350	323	389	153	317	185	34	270	356	854	92	386	814	1885	228	357	409	111	850	291	597	298	509	296	5246	1914	606	412	1115	547	509	383	574	1206	409	254	344	120	188	329	240
ENSG00000148426	78	49	81	89	29	64	33	54	50	74	31	41	25	43	0	73	45	347	7	40	42	95	35	39	57	40	47	33	62	71	31	50	355	222	18	59	88	40	76	85	65	565	64	90	16	29	34	41	19
ENSG00000151461	2500	1266	2279	1309	784	1560	497	1376	1166	1202	582	852	1361	1930	115	2158	1117	7838	300	1407	2189	2629	250	227	1112	688	830	619	1021	959	763	1650	5633	3738	1684	1492	734	701	1564	1732	1699	10950	1475	1795	932	946	694	1042	1147
ENSG00000181192	3383	813	1932	589	793	630	324	575	930	1048	745	437	1937	1021	90	788	1163	3540	254	990	1345	1757	145	103	1409	291	711	255	1324	484	893	937	6795	2688	1619	1136	1326	642	2157	906	1747	3821	1651	677	1123	364	832	721	1224
ENSG00000065665	299	90	220	147	95	109	94	67	120	125	105	63	122	100	11	119	118	728	26	92	146	262	25	66	127	51	124	86	95	75	82	154	818	340	171	155	148	115	128	78	199	737	156	81	104	47	97	83	144
ENSG00000165609	2096	545	2886	461	1357	611	986	482	1479	679	1380	285	1017	595	157	483	952	2510	264	459	2499	1715	506	369	1421	287	1926	435	1065	332	1113	353	8664	1239	1865	577	3024	514	1397	450	1792	2915	1682	464	1205	290	816	906	1010
ENSG00000151465	2643	1098	3750	1478	1827	1697	785	1202	1942	1637	1497	723	1421	1664	154	1414	1310	7546	321	994	2663	3316	550	612	1855	740	2155	888	1544	1045	1529	1231	11232	3045	2124	1232	2624	850	1911	1334	2246	9144	2404	1476	1729	857	1075	1483	1372
ENSG00000183049	10245	4060	7264	5225	2796	3738	2828	5684	3432	6020	2625	2023	7579	9646	648	6639	6055	31623	1397	4792	6005	11521	1089	1276	5359	2672	4040	2482	5594	4660	4163	6006	33001	11067	9054	5978	4260	2303	7399	4551	7636	28578	4362	4943	3494	3065	2595	2515	3903
ENSG00000123240	1146	2629	3156	5342	854	8137	910	7240	1139	13556	406	4510	2058	8548	107	8719	1354	31052	276	8142	3362	23141	2017	9893	1076	4634	1202	6526	1851	7334	960	11483	12519	36775	2312	14441	3607	9106	1620	11907	2530	52527	412	8576	803	5114	626	5108	127
ENSG00000107537	1979	779	2524	1871	1450	1329	1557	1695	809	1588	1084	922	940	1887	134	1774	850	7302	195	1266	1538	3787	439	872	1812	1048	1493	1065	1094	1436	1500	1562	9880	2989	1628	1556	2347	1332	1178	1495	2007	10578	1621	1379	1054	774	670	838	931
ENSG00000086475	5360	1102	5724	2972	2727	1134	2610	2029	1876	1502	2614	882	2892	1554	462	1503	2480	8869	546	1633	2181	4674	1524	1583	4490	1001	3625	1128	3196	1680	3176	2054	14958	2896	2373	1741	2502	778	3780	2144	4707	9521	4436	1882	2884	789	1868	1318	2809
ENSG00000165630	332	131	436	141	156	166	258	168	218	163	133	99	203	193	17	163	173	796	36	138	431	426	98	76	223	96	210	111	170	137	198	173	1313	428	310	195	247	102	254	165	243	1045	258	181	157	80	100	142	147
ENSG00000282246	146	26	145	39	35	34	23	32	76	29	54	21	86	29	20	18	64	144	23	22	127	101	14	33	91	9	55	24	72	19	36	23	316	63	89	36	50	24	69	14	120	174	78	28	73	24	43	30	60
ENSG00000151474	7142	1089	7769	73	3475	717	1190	526	3675	211	2406	130	4271	248	385	450	3026	351	661	153	3326	408	615	34	4647	236	2644	196	4226	110	2603	144	15469	630	3377	212	2451	117	4184	218	5567	407	4740	329	3170	160	2268	1069	3134
ENSG00000065809	829	942	626	1504	228	1241	120	754	599	1610	96	393	260	1321	22	1180	364	6682	73	1185	938	2837	139	230	483	494	425	737	547	770	290	992	2664	2395	653	1488	693	780	425	1397	323	7571	354	1610	553	1131	296	920	107
ENSG00000187522	1123	427	1585	424	615	461	656	503	773	626	502	270	735	662	97	559	624	2656	140	467	1177	1171	252	166	778	251	808	276	707	379	651	462	4221	1179	931	518	815	265	866	526	1072	3430	887	462	675	296	457	516	636
ENSG00000152455	288	96	277	66	88	66	68	122	154	81	74	51	245	124	20	113	163	535	52	96	260	188	36	26	145	57	112	28	144	69	90	72	633	171	190	100	129	34	199	98	221	639	140	64	122	52	93	86	143
ENSG00000152457	797	324	926	63	267	224	399	337	416	231	285	146	742	255	80	339	450	813	120	216	829	491	547	165	478	153	360	129	421	121	425	214	1927	504	620	216	289	97	747	226	578	845	551	186	341	155	247	292	489
ENSG00000152464	316	84	512	170	250	196	442	172	273	294	253	97	229	205	24	194	184	922	47	198	441	608	197	218	303	143	495	190	230	157	316	182	1810	615	309	173	354	126	299	205	303	1146	432	195	268	122	132	181	212
ENSG00000152465	317	127	339	143	124	132	70	83	63	67	159	117	143	133	30	170	154	726	32	119	291	262	49	46	140	39	135	40	113	67	143	103	756	215	313	170	68	25	153	129	232	807	127	104	132	112	158	293	128
ENSG00000148481	348	155	409	165	166	179	207	268	261	406	168	130	297	279	30	219	230	1269	45	228	528	724	66	65	229	110	216	116	206	131	159	220	1294	462	324	308	265	208	311	190	357	1258	286	155	185	125	146	169	232
ENSG00000165983	613	203	687	127	250	180	137	240	498	287	268	165	619	285	64	207	360	934	143	264	954	519	57	54	373	102	333	93	335	147	201	165	1989	434	554	214	266	106	545	172	478	767	342	186	259	160	249	249	313
ENSG00000148484	7689	2289	9207	3092	3344	2993	1317	3016	5702	3661	2842	1649	4743	3259	564	2907	3939	13576	993	3441	7468	8274	637	427	5433	1962	3951	1186	4721	2203	3765	3100	26410	11793	6331	4400	4640	1443	7194	3329	6851	15291	5492	3567	4547	1546	2874	3640	3998
ENSG00000107614	194	68	248	69	68	49	59	52	166	57	51	18	124	61	20	61	124	385	33	51	299	136	25	13	127	27	143	35	122	51	80	56	854	140	195	66	127	30	155	41	139	262	112	46	132	37	50	51	108
ENSG00000026025	311552	111978	430640	117462	214077	151611	191849	120864	287256	189617	192592	55271	195808	145436	21201	135483	188574	649622	49761	101465	489850	533001	93960	84684	353021	75879	594384	177041	259737	112223	382306	148298	2492450	481471	531880	201159	709746	161647	260103	113298	299589	573547	291428	162839	212215	71379	121424	130475	184616
ENSG00000148488	273	251	67	165	8	88	11	150	24	84	22	74	128	363	2	271	206	1470	43	168	63	108	26	16	57	66	83	60	44	103	28	87	533	247	74	86	42	27	224	177	64	679	32	187	47	142	85	109	52
ENSG00000165996	240	138	287	146	134	286	385	212	189	154	144	124	166	266	33	184	148	691	34	103	282	207	151	62	220	98	387	179	138	73	242	74	1998	363	285	109	350	70	197	155	231	681	204	185	214	154	107	200	143
ENSG00000136738	829	401	979	466	268	434	208	533	524	729	270	237	581	717	71	521	466	2746	116	405	939	1036	98	78	507	204	396	221	482	326	291	403	3159	974	834	486	447	265	663	474	715	3030	522	412	357	251	325	423	435
ENSG00000148483	4155	848	3836	48	1146	272	1214	475	1799	128	1056	192	3390	194	254	182	2150	184	587	80	3117	327	302	26	2006	137	1126	87	1897	68	966	72	8930	432	3271	172	1431	81	3246	168	2280	180	1880	160	2013	126	1350	674	1715
ENSG00000260314	97961	22548	86062	4003	22088	10372	40455	29686	77948	16676	38125	14115	75239	16856	3865	13060	46773	12133	21687	11065	187368	45782	14911	2137	47838	7674	40026	5343	57832	6464	19492	3220	297529	19178	139343	15080	67406	6528	99018	15442	65852	18370	36446	8984	38154	5413	46532	26953	63921
ENSG00000241058	264	134	321	81	114	198	77	143	158	170	104	114	161	148	7	205	108	461	37	103	251	221	34	31	157	99	125	86	119	78	125	126	899	434	188	137	161	48	126	87	233	701	182	150	128	138	85	130	141
ENSG00000165997	547	681	523	585	137	1022	105	1006	332	1094	140	737	597	1031	22	1485	345	4548	107	1087	817	1749	58	166	271	429	200	415	271	627	146	1342	1408	3224	483	1968	278	652	467	1298	480	6357	342	1184	225	1013	171	535	281
ENSG00000120594	10516	2724	9011	440	3024	1103	2470	1536	5902	1236	2792	652	8248	1205	629	1082	5413	2309	1841	894	8723	1820	1114	158	4729	631	4097	490	4771	514	3091	335	20759	1331	7080	585	4948	357	7655	702	7284	2542	4951	842	3327	451	2861	2187	4068
ENSG00000078403	1520	731	1277	1014	466	894	130	1173	756	1481	428	705	1112	1678	102	1422	865	6633	217	1092	1280	2082	117	114	738	559	545	430	757	928	430	1172	4420	2708	1291	1358	564	561	1258	1068	1355	7229	831	1345	641	753	516	652	771
ENSG00000136770	1373	537	1656	821	991	912	1071	682	852	916	953	425	740	782	58	722	676	3480	165	759	1359	2617	397	633	1086	460	1527	582	885	670	1089	919	7049	2582	1217	1131	1551	718	1030	688	1518	5069	1451	746	872	389	608	950	973
ENSG00000148444	563	251	1101	337	555	399	1738	357	443	411	625	214	327	380	76	323	345	1517	92	268	747	861	564	539	460	187	827	309	346	281	656	323	2909	752	510	299	713	180	436	239	627	2019	837	341	464	218	329	389	409
ENSG00000168283	1243	560	1658	683	558	614	341	763	748	566	503	418	827	758	64	783	691	3921	169	547	1303	1412	114	114	766	337	681	305	689	555	593	768	4525	1110	977	517	589	313	830	555	1255	4328	967	540	612	364	466	555	631
ENSG00000150867	5056	2000	5039	2856	1792	2133	2151	2448	3505	3416	1757	1110	3796	4706	351	3102	3128	16607	868	2348	6903	6145	1079	624	2924	1161	3085	1267	2867	1997	2357	2335	21472	4139	6064	2302	3962	890	4679	2214	4087	14888	3233	2296	2723	1317	1967	2072	2745
ENSG00000148450	53	13	34	18	41	21	281	32	35	52	38	7	14	21	7	20	25	182	4	58	54	135	170	215	35	18	106	31	37	27	42	33	433	222	46	58	158	54	52	22	49	165	63	14	30	11	19	41	26
ENSG00000165312	1085	1058	1129	444	479	1206	456	1508	526	2491	552	1069	627	1170	70	862	606	2107	141	1398	1212	2524	151	256	692	361	694	874	724	566	567	668	6066	2411	1091	1092	707	592	890	1462	1194	7366	747	738	571	546	630	1518	786
ENSG00000107863	2466	1087	1605	506	527	717	443	888	1135	1100	363	484	1481	1318	95	1096	1219	4345	371	697	2256	1359	338	134	1029	400	767	285	1204	541	803	729	6774	1528	2670	849	981	358	1812	804	1543	4235	843	730	808	426	634	694	949
ENSG00000185875	145	13	186	8	44	10	63	23	81	18	65	10	81	20	5	15	82	113	28	14	135	73	27	15	50	17	61	11	102	22	76	17	647	50	128	13	61	12	116	21	150	110	113	6	81	8	52	31	60
ENSG00000077420	12176	1677	14320	417	4256	692	5122	2143	7247	2001	5520	249	7579	1439	831	788	5796	3333	1463	1097	10352	6225	1518	478	8627	683	8592	1467	5924	606	5493	845	40533	3116	7586	810	9039	799	10793	1077	8898	2672	12696	1216	6973	610	4722	2405	7288
ENSG00000148459	463	191	886	767	305	353	134	684	453	1152	225	281	303	1017	87	494	251	3439	102	682	555	1562	56	160	318	212	486	391	312	673	270	474	1898	776	501	673	345	365	403	651	480	3390	360	465	340	566	207	318	280
ENSG00000136754	4934	2505	6077	4498	2159	3914	1702	4716	3746	7267	1930	2497	3747	6254	354	5600	3071	30685	834	5193	6517	14278	672	1311	3383	2150	3190	2945	3447	4393	2926	6970	22898	14841	5679	7355	3704	4586	4481	5394	4883	29917	3678	5351	2759	3380	1888	3239	2885
ENSG00000107890	224	74	159	76	51	46	56	111	120	74	56	61	228	150	21	244	236	1106	61	148	344	284	32	32	156	70	79	29	125	92	52	120	713	261	229	153	95	77	203	66	233	831	155	99	78	52	63	48	118
ENSG00000136758	7109	4315	8192	4553	2610	4506	1528	6459	4696	9216	2124	4120	5128	6676	508	7491	4072	27070	1011	4604	8205	11056	824	1200	4146	2788	3386	2932	4128	4291	2615	5884	25045	14941	6638	6834	3795	3998	5475	6070	6490	36050	4102	4701	3178	2897	2264	4067	3492
ENSG00000120539	359	313	465	517	123	632	106	874	268	1499	162	612	304	688	29	1494	187	4273	58	528	507	952	46	165	230	405	153	619	180	908	190	1487	1786	2705	318	2001	313	774	276	1394	412	4379	258	657	153	828	166	345	237
ENSG00000107897	1751	948	1907	1240	475	1080	376	1535	1045	2036	444	929	1217	2115	140	1627	1039	7694	272	2005	2035	4228	185	295	897	742	727	760	935	1114	593	1967	5803	5159	1656	2579	803	1161	1517	1793	1495	9690	860	1524	644	789	658	1229	820
ENSG00000099246	2987	1515	3873	2415	1280	2282	1226	2097	2002	2287	1231	1721	1716	2642	228	2777	1482	11816	400	2490	3748	5716	440	533	1708	1119	1751	1353	1722	1713	1504	2604	11556	5615	2541	2964	1978	1560	2034	2410	2500	16901	2158	2793	1595	1646	1198	2483	1638
ENSG00000095787	6542	2992	6959	3520	2337	3520	2020	3970	4041	4942	2320	2370	4770	5267	390	4866	3669	20730	969	3491	7260	8901	811	966	3423	1816	3202	2013	3793	3029	2651	3933	22872	9419	6060	4678	3725	2457	5348	4049	5990	24957	4144	3887	3169	2404	2217	3066	3380
ENSG00000197321	2720	1469	1974	688	671	720	634	1360	772	739	601	555	1752	1274	159	1257	1391	3512	264	703	1393	1241	226	132	1390	416	715	295	1153	420	903	732	6591	1335	1846	693	901	281	1914	765	2343	3939	1002	931	968	535	616	702	1171
ENSG00000165757	98	55	177	149	34	63	10	60	12	99	6	22	141	252	18	86	151	566	11	68	59	117	36	26	31	14	51	68	49	99	22	55	82	68	139	170	29	54	446	319	44	358	46	177	36	115	84	200	78
ENSG00000107951	806	357	1118	392	337	367	341	482	557	538	342	278	589	442	65	576	471	2027	173	431	932	901	132	131	529	214	509	208	507	339	411	373	3371	964	797	468	483	253	1225	707	938	3241	703	493	497	298	285	385	454
ENSG00000107968	1148	589	1049	2041	547	1649	310	1307	518	2234	523	986	690	1806	51	2142	521	10147	141	1645	1033	4311	112	324	693	633	554	824	493	1542	431	2751	3013	5512	1045	2856	728	1569	1059	1817	1061	13959	844	2552	623	1306	417	794	871
ENSG00000183621	647	204	760	330	444	337	353	458	390	597	407	301	347	387	23	309	292	2520	72	431	578	1190	220	312	315	185	562	358	333	307	315	411	2527	1447	608	761	651	375	473	453	601	2462	413	401	352	257	313	519	443
ENSG00000148516	462	959	346	1213	159	1255	109	1706	143	504	64	506	361	2375	76	2645	537	10317	67	1053	350	1629	126	188	375	935	281	397	615	1370	343	1553	3279	2603	461	1200	137	322	417	943	758	12511	186	1738	190	840	52	190	154
ENSG00000165322	921	382	780	334	251	369	363	550	677	591	247	252	983	905	47	626	702	3221	196	633	1290	1391	153	150	543	297	601	303	677	522	412	608	3894	1261	1129	757	653	399	868	475	1006	3581	593	488	514	338	420	471	630
ENSG00000170759	14925	8411	15297	8279	6300	9394	8281	14236	6633	7906	4633	5811	11618	14205	1518	17294	9084	55208	3116	10221	15954	19173	3083	2531	7499	4612	5407	3614	8429	7153	4918	9508	52211	20696	15166	11944	6141	4563	12673	9253	16433	64241	7754	10291	6302	6454	4854	5969	7246
ENSG00000120616	1387	569	1436	865	468	778	540	966	743	1198	499	574	1031	1192	57	1235	792	4713	165	785	1089	1488	168	214	877	420	542	405	803	691	556	924	3883	1698	1032	884	528	395	1044	933	1184	5475	862	990	676	611	518	622	743
ENSG00000216937	127	54	229	58	67	46	24	77	102	100	52	42	81	86	8	78	56	357	12	59	168	190	14	8	92	48	72	40	92	53	62	66	570	131	128	84	97	46	104	74	148	406	119	59	78	24	66	64	94
ENSG00000150093	15659	6035	11772	2444	2143	3189	265	6616	9359	6136	1952	3182	11243	5194	840	5405	8651	19159	2544	4057	14343	8237	754	176	6042	2042	2508	1165	7467	2559	2493	3144	33129	7479	13044	5012	3583	2580	12503	4687	12259	18697	4149	3409	4976	2192	4079	5150	5459
ENSG00000099250	17347	7683	15931	745	4283	2793	1405	2313	10986	1997	3928	1555	10438	1524	888	2960	8103	4759	2261	1253	10803	3022	1546	252	6552	1248	4846	855	6690	695	3633	1069	31474	3555	15731	2581	7512	998	11235	1960	7966	4834	6552	3398	6806	1945	4572	6900	5727
ENSG00000108094	1932	805	2692	1366	872	1419	560	1751	1568	2246	715	1054	1376	2367	209	2054	1792	13889	321	1665	2593	4502	316	444	1268	827	1268	1024	1286	1285	972	1684	7828	4578	1849	2172	1246	968	1624	1987	1791	12637	1330	1449	980	1100	726	1206	1047
ENSG00000095794	881	1245	890	2350	416	2333	521	1038	378	1653	376	819	286	1906	43	1510	471	11356	56	829	714	1796	156	505	344	654	659	1004	266	868	351	1012	5159	3422	626	1069	551	587	393	1943	527	12752	512	1532	366	777	455	1031	608
ENSG00000108100	6652	1682	7788	2055	2996	1879	3457	2172	5444	2827	3247	1092	5643	3031	476	2374	4042	10395	1240	1921	11198	6916	1612	880	4994	1160	6418	1429	4878	1929	5313	2160	36695	5151	10425	2548	8050	1302	6402	1883	6163	12169	5488	2082	4190	1093	2619	1979	3929
ENSG00000177283	166	34	95	21	67	55	16	45	39	73	69	34	63	40	5	54	89	191	14	39	88	138	11	5	105	18	75	32	49	20	54	29	447	93	109	61	63	18	69	39	166	288	81	43	64	25	42	52	65
ENSG00000198105	731	243	740	170	257	113	239	178	304	112	245	71	420	170	39	151	295	617	66	118	521	389	92	48	377	85	301	94	353	123	288	127	2282	366	586	167	375	110	354	92	792	1120	398	109	334	80	227	167	327
ENSG00000175395	928	467	914	384	296	358	355	570	442	351	267	278	545	520	58	568	439	2267	113	367	966	1181	104	117	509	263	427	235	454	304	414	490	3078	1048	808	568	538	413	553	334	757	2084	498	314	375	264	298	372	463
ENSG00000189180	915	474	753	582	243	498	396	586	321	362	244	298	629	1010	52	947	439	4154	140	597	741	1130	133	198	401	298	327	263	440	536	330	848	2689	1343	673	648	302	268	499	483	658	4414	430	559	419	413	349	289	526
ENSG00000075407	1293	597	907	285	239	311	183	579	558	435	205	273	871	648	72	659	659	2730	180	564	1121	1128	113	92	588	250	367	209	567	337	350	515	2779	1064	866	562	268	241	656	351	982	3267	482	424	342	264	300	372	448
ENSG00000196693	118	93	63	107	60	173	71	196	57	157	60	101	190	456	10	333	99	1590	31	247	116	416	42	88	142	142	80	107	110	226	89	266	938	662	108	211	83	88	116	194	192	1905	118	211	88	147	47	52	104
ENSG00000165733	1824	787	1935	962	768	872	683	969	1097	1032	644	538	972	1179	97	1057	857	5178	224	697	1646	2000	632	570	1011	549	1056	424	974	658	812	851	6048	1944	1483	857	1148	427	1279	893	1492	6294	1127	985	894	598	603	883	836
ENSG00000169826	3880	1568	3456	902	1087	1074	1263	1733	2622	1933	1032	958	2854	1698	158	1335	2223	6704	610	1506	5322	3411	541	293	1991	590	1657	940	2346	924	1404	1275	13423	3035	4080	1716	2022	1176	3416	1862	3331	9122	2637	1499	1899	1022	1266	1704	2057
ENSG00000198915	106	65	112	159	52	114	34	76	41	124	41	94	95	210	1	171	101	1244	13	140	199	417	48	129	100	93	121	115	59	98	78	167	1103	988	162	227	246	178	54	103	106	839	39	57	25	24	49	73	25
ENSG00000169813	8734	3411	10458	5911	4261	5992	3626	5675	5767	8763	3714	3566	5755	6598	664	6069	4610	28347	1127	6168	8324	15326	1314	1197	5892	2985	4809	2906	5260	4231	4031	6432	32327	19721	7378	8448	5574	3541	7353	6919	7806	36954	6812	6848	5055	3763	3367	5234	5116
ENSG00000243660	73	24	69	73	20	55	60	64	30	63	30	23	48	103	3	67	34	290	13	67	94	297	40	72	30	31	71	62	39	57	39	63	451	321	65	108	76	66	45	85	60	428	60	88	45	50	25	47	37
ENSG00000169740	645	118	1101	123	634	223	1189	237	586	285	761	127	382	168	53	153	405	717	78	165	812	711	945	401	685	141	1157	230	473	135	812	122	4042	591	723	182	1198	207	544	147	791	823	878	146	439	65	346	325	495
ENSG00000107551	14410	14957	17724	18705	9046	35560	7239	37771	8766	39899	9098	24811	11123	37865	1090	33062	12220	140011	2276	25881	17388	87870	8363	27364	13535	18196	18476	24539	12423	21775	7919	30491	73353	88840	17794	44205	17422	30550	12471	30929	19213	200301	15660	45480	9624	20787	5389	14588	9301
ENSG00000165507	414	934	451	7067	310	2933	214	2640	185	6459	337	2218	335	5506	45	4957	585	28663	97	4498	521	10564	1113	6578	242	1981	966	3470	553	4569	976	6363	4859	13117	1183	5423	271	2162	331	4408	687	35626	265	3689	244	2208	120	971	151
ENSG00000165512	728	538	997	885	368	834	275	880	337	784	333	500	506	1030	42	1231	459	4924	90	758	661	1530	111	206	517	546	399	509	467	788	426	1124	3196	2484	580	988	395	523	476	854	633	5626	624	951	455	568	283	527	458
ENSG00000012779	281	25	204	32	95	66	139	23	320	83	74	25	252	25	4	96	177	38	46	82	1659	1350	150	61	461	28	430	58	155	16	590	68	3370	184	1124	126	2299	135	647	24	182	111	361	19	226	78	109	59	472
ENSG00000165406	2226	806	1733	566	681	734	1005	1015	1289	1889	858	788	1997	931	84	655	1431	3967	447	1135	2791	3217	435	267	1800	516	1668	652	1839	751	1202	776	11906	3063	3129	1306	1969	788	2608	1154	2734	4069	1216	799	1132	565	1107	1481	1963
ENSG00000172671	136	46	126	49	49	68	63	84	60	94	64	30	138	78	0	73	101	334	23	74	141	216	22	26	107	36	68	48	78	43	77	73	604	183	104	70	94	61	135	59	130	281	70	56	60	36	57	64	92
ENSG00000172661	1059	316	1215	520	568	630	976	735	815	1351	526	448	1016	959	66	716	799	2847	127	602	1549	2097	217	262	778	336	653	341	655	476	631	710	3819	1579	1369	909	872	449	1229	796	1206	4177	876	786	686	507	529	647	720
ENSG00000265354	1151	470	1789	761	810	767	906	643	907	947	779	439	570	681	85	724	497	3356	129	487	1162	1683	473	464	772	322	1126	501	622	535	770	566	4781	1621	960	714	1082	415	745	601	873	4404	942	769	796	450	481	811	676
ENSG00000266412	7414	2490	7795	4836	2552	3202	1970	4140	5864	7742	2870	2484	6007	6042	625	5004	4934	28433	1257	4637	8557	10956	597	674	4585	1967	3668	1972	4645	3518	2765	4090	25695	7974	7262	4859	3931	2316	7006	5071	7342	29475	4997	4188	4067	2722	3050	3510	5073
ENSG00000204172	494	49	158	43	96	33	14	54	65	52	38	22	114	68	10	53	57	201	13	42	109	197	19	16	97	21	103	62	15	7	5	4	650	120	151	57	135	49	146	56	297	628	183	59	134	39	202	104	243
ENSG00000107643	940	850	1000	1853	316	1221	298	1357	648	1790	380	673	809	2112	62	1836	620	10687	133	1313	1070	3361	200	423	522	704	568	843	624	1562	328	2162	3052	3385	824	1760	481	865	844	1425	973	11340	567	1225	461	849	467	748	549
ENSG00000128805	1281	4084	1986	6590	844	11325	920	7126	1394	16581	924	8641	1201	10566	84	9294	1259	23002	253	5306	2240	18605	2208	8516	1302	3979	3694	8003	1494	4722	1056	9297	13237	28338	1728	9489	1365	5741	1091	6257	1716	55784	997	12483	1235	5436	964	5299	963
ENSG00000128815	79530	22624	42304	22289	20744	18350	10571	28368	23981	28644	15347	8205	77324	59509	4462	46065	54156	159386	13429	24906	50266	52848	9589	7160	48428	17742	41703	13334	51311	23348	34127	30476	262434	62308	67384	25347	38075	9086	85829	26152	88430	170010	33083	33792	30116	15760	19120	11677	35238
ENSG00000204161	10837	2743	10884	987	6753	2350	4327	2184	7261	912	8965	1122	4949	930	790	1447	5723	7435	1434	1510	11569	4868	4621	1009	9725	1237	10558	1662	6968	941	11555	1886	68136	7228	8930	2134	11686	1402	8196	1347	8915	10543	10476	1249	8745	916	3821	3587	10064
ENSG00000225830	2037	416	1670	430	679	412	497	487	1289	668	622	336	1618	690	116	634	1462	2217	413	555	2063	904	311	99	1122	246	858	199	1152	236	767	306	6600	837	1980	422	893	147	2065	472	2275	3293	1156	346	1171	305	773	454	1072
ENSG00000227345	715	258	821	405	310	340	354	399	443	406	275	213	529	559	47	413	448	2452	126	349	817	840	120	97	440	207	389	193	446	343	300	334	2721	733	650	360	428	200	622	363	655	2537	497	365	388	214	271	282	376
ENSG00000204152	95	61	75	82	32	62	13	92	49	110	22	45	82	92	8	120	59	602	14	83	72	119	19	15	56	23	19	28	42	48	16	72	207	134	76	88	37	40	86	68	69	665	34	65	36	55	26	49	36
ENSG00000204149	180	77	242	139	77	96	64	97	113	102	96	65	74	104	6	117	84	619	15	80	160	297	27	33	145	57	93	60	86	83	68	107	525	230	159	101	105	40	88	71	169	968	140	98	113	70	74	114	124
ENSG00000099290	981	336	1137	679	419	650	488	648	588	1215	490	644	612	835	61	700	594	3286	139	1029	1112	2088	233	353	699	408	602	397	517	592	382	681	3653	2513	914	1069	807	572	853	963	931	5592	753	970	599	604	423	653	721
ENSG00000198964	843	222	758	185	288	210	400	257	472	361	344	191	619	224	33	287	439	1332	145	326	1054	835	90	58	549	126	345	112	533	170	383	261	2729	600	824	375	448	184	687	248	684	1597	685	229	368	166	285	329	491
ENSG00000177613	1479	638	1983	1133	718	740	556	1141	1046	1161	705	482	1252	926	64	919	1031	6142	214	721	1495	2278	190	181	1066	452	957	490	1023	873	636	828	6585	2335	1640	1343	1010	600	1579	668	1609	3867	1344	811	905	561	672	758	959
ENSG00000122952	251	27	315	31	119	31	105	67	197	102	160	27	179	36	4	15	62	65	27	36	180	109	23	9	185	26	120	22	150	33	79	19	697	73	172	23	134	17	213	40	248	215	183	37	156	31	130	95	98
ENSG00000151151	609	226	548	102	119	116	82	162	324	182	172	94	622	245	44	160	355	877	111	213	790	640	35	26	300	85	185	110	356	122	258	246	2301	618	673	351	284	181	564	186	555	983	408	174	257	116	150	155	294
ENSG00000122873	568	173	1016	40	604	173	1083	143	556	158	513	72	315	80	35	88	314	369	61	86	698	367	417	141	504	77	669	103	395	58	583	57	2932	272	531	124	815	104	387	78	613	608	541	105	411	71	266	325	366
ENSG00000072401	747	263	1153	322	390	321	449	427	667	693	429	267	613	442	49	387	537	2065	144	446	1109	1504	115	169	515	208	554	297	525	271	433	441	3086	1058	774	672	671	397	679	359	889	2567	796	408	487	278	291	435	509
ENSG00000108064	813	286	1117	219	360	221	317	319	610	319	342	196	637	386	40	327	512	1537	138	265	889	642	139	94	530	153	413	137	493	216	305	239	2311	607	703	271	448	138	670	235	776	1833	738	245	512	157	282	267	480
ENSG00000165449	25	17	18	67	10	30	18	74	6	114	5	34	27	190	0	52	91	812	10	130	82	448	86	109	17	48	85	90	52	144	5	38	448	215	25	94	6	34	29	290	61	680	9	17	13	23	10	51	25
ENSG00000108091	3183	1039	3286	1390	1178	929	1097	1447	2952	3409	986	600	3215	3413	298	1861	2857	14167	824	1849	5319	6625	617	532	2019	809	3350	1616	2829	1610	1493	1564	21336	5776	4534	2067	2794	829	3793	2341	3640	10232	2116	1058	1558	647	1030	1002	1625
ENSG00000150347	627	464	220	1279	102	680	265	1132	243	2567	101	665	325	2181	42	1300	405	7312	143	1894	955	3519	93	337	99	458	243	591	282	1014	87	1223	2052	3000	572	2051	244	797	380	1642	164	7561	215	1232	209	857	215	484	221
ENSG00000138311	96	27	82	19	25	19	28	40	90	55	46	33	41	31	3	24	31	126	27	82	190	168	53	22	47	11	67	28	25	22	27	35	256	51	102	51	42	27	58	45	63	129	45	9	40	12	41	78	39
ENSG00000181915	6088	1945	8244	1373	2626	1570	2938	1918	4305	2800	2259	1038	3152	1715	340	1775	3292	6361	987	2174	6309	5206	1517	736	3897	929	3888	1131	3547	991	2887	1274	19743	3781	6024	2531	4168	1481	5138	1722	5697	10542	3623	1111	2881	734	1742	2531	2440
ENSG00000122877	29771	6290	30034	881	10533	3082	3081	3065	12460	4328	7337	1538	13280	1816	1605	2153	9228	2145	2693	2616	18044	10041	1580	393	16229	1520	9119	1443	13660	812	8987	756	65692	4997	16744	3520	12648	3088	15617	2009	20513	5452	16705	1915	10586	1081	6211	7550	7918
ENSG00000148572	1248	501	1836	533	905	762	619	608	987	1038	716	381	852	815	169	893	671	3107	232	678	1457	1539	230	188	936	343	955	464	847	475	751	653	7064	1984	1309	786	950	478	1087	748	1270	4465	1362	677	776	436	557	796	796
ENSG00000171988	2063	1039	1375	875	424	715	213	1067	895	818	383	609	1730	1475	62	1702	1184	7452	325	1178	1972	1797	124	125	838	429	474	308	986	728	399	1143	3799	1909	1352	1240	515	502	1749	994	1588	7472	845	1101	657	818	525	788	897
ENSG00000165476	2519	1044	3318	779	1059	920	680	966	1751	1244	901	591	2063	1216	242	1276	1439	5604	467	930	2761	2151	308	285	1555	527	1254	640	1489	753	1101	1031	7389	2038	2180	1068	1274	536	2025	1003	2329	5848	1609	894	1206	599	803	984	1093
ENSG00000108176	28	4	93	7	50	20	65	28	120	28	59	13	58	18	2	3	48	17	15	28	223	84	68	27	92	10	167	16	62	17	94	2	581	27	114	25	99	6	65	13	199	90	25	5	79	6	35	51	30
ENSG00000096717	1588	530	1432	509	464	506	190	765	954	785	460	466	1364	944	121	841	1061	3491	266	615	1749	1198	114	68	1004	292	483	236	924	454	585	624	5003	1133	1493	683	636	267	1430	695	1488	4147	1070	750	824	479	529	529	971
ENSG00000148634	2982	972	3366	1317	1252	1204	1123	1508	2005	1575	1063	855	2694	2187	271	1762	1951	9000	524	1742	3588	4197	365	402	1977	842	1559	876	1983	1363	1535	1870	12241	4166	3089	2113	2026	1127	2487	1398	3317	9564	2241	1544	1531	821	1164	1297	1725
ENSG00000108187	327	115	273	192	110	96	138	187	121	253	160	109	228	228	27	223	230	1148	37	214	179	260	29	39	212	87	153	74	145	139	113	175	837	309	213	181	111	69	316	171	324	1076	186	132	147	91	82	63	182
ENSG00000096746	3924	1937	4429	2003	1952	2607	1774	2195	2007	2072	1605	1355	1809	2269	183	2407	1591	8649	380	1436	3448	4570	595	717	2103	1127	1954	1285	1654	1512	1781	2077	11609	4180	2601	2216	1801	1325	2219	1660	3210	13296	2944	2286	1879	1264	1466	1998	2061
ENSG00000204130	396	167	385	378	113	210	122	285	219	275	121	167	277	422	20	401	252	2028	81	329	538	652	52	85	218	119	178	160	231	288	146	351	1396	719	365	352	186	179	296	263	312	2386	230	245	159	178	144	147	186
ENSG00000138346	89	40	121	29	20	26	20	44	60	33	20	24	53	38	1	38	50	146	20	44	125	84	14	4	57	26	34	8	61	17	23	28	196	52	92	42	39	14	76	29	111	249	58	38	41	22	36	33	52
ENSG00000122912	410	152	621	156	214	169	208	234	377	278	210	129	331	226	36	195	262	1020	76	193	577	588	134	94	277	99	302	146	240	151	208	174	1702	415	435	166	321	121	367	185	369	1055	312	163	199	96	156	162	217
ENSG00000060339	4369	2185	4759	2414	1269	1982	845	2727	2250	2443	1151	1498	2803	3678	276	3025	2367	13261	657	2233	3753	4425	524	440	2137	1210	1534	947	2396	1917	1366	2243	10704	4292	3068	2365	1437	1072	3074	2207	3463	15276	2255	2139	2063	1420	1587	1876	2312
ENSG00000107625	876	395	1085	530	463	507	392	545	582	625	424	314	593	676	64	614	513	3248	142	471	1018	1607	166	223	643	368	740	393	591	464	612	735	4690	1672	951	714	840	413	675	557	868	3677	777	508	482	279	379	426	531
ENSG00000165732	3666	2463	3453	2800	758	1594	414	2714	2299	2599	684	1675	2331	2660	203	2726	1889	14320	496	2037	3301	3725	318	204	1495	1056	819	508	1607	1737	707	2162	6838	3359	2291	2027	861	790	2692	2355	2565	15581	1470	2336	1227	1832	1052	2185	1531
ENSG00000198954	1340	810	1751	1268	684	1303	348	1155	893	1821	506	636	800	1632	77	1621	780	8550	168	1035	1460	2634	152	240	888	625	753	659	830	1045	569	1300	5299	2993	1179	1297	744	642	950	1256	1184	9047	846	1198	780	760	462	676	694
ENSG00000122862	24950	29609	30161	59646	12900	64326	16893	51173	21931	92467	9200	28947	13842	74132	1725	75836	13081	363529	3456	34997	46697	133003	8059	38645	14171	29496	28988	50211	14398	65999	13870	91439	144853	222346	29131	82566	28619	86696	21832	60648	21483	384114	14246	45221	10753	26454	12093	33234	14822
ENSG00000122958	3276	1271	4605	1556	1533	1877	1960	1997	2263	2389	1620	1190	2196	2468	270	2073	1739	10081	493	1573	4822	4833	720	792	2247	1001	2138	1205	1811	1608	1655	1993	13216	5391	3138	2280	2370	1554	2358	1963	3074	12129	2536	1904	1774	1257	1489	1892	2015
ENSG00000156502	674	194	904	273	377	285	486	283	430	475	391	182	386	362	35	286	366	1434	114	243	671	662	445	344	452	146	468	174	374	216	369	238	2527	632	581	224	483	165	524	270	544	2351	573	260	406	178	299	373	369
ENSG00000156515	9692	2620	8286	2204	3774	2577	3243	2769	6008	3623	3435	1535	5565	2289	489	1992	5461	13069	1215	3691	11786	14979	4317	2070	6517	2078	7839	1997	6105	2109	5104	4774	47149	18007	11382	7723	11771	3354	7928	2857	7495	12511	4847	2937	4685	1289	3822	4623	4722
ENSG00000099282	9094	1435	9080	1249	5933	2236	1482	1159	1007	1141	4305	451	3159	1384	263	1565	2367	4944	294	456	724	1299	354	511	4021	942	3146	1062	2527	744	3340	1650	12838	2943	2129	871	1791	407	2687	751	6814	9162	5744	1435	3507	554	2437	942	3652
ENSG00000099284	73	23	144	311	43	59	161	205	31	287	30	111	144	287	3	127	31	584	11	176	101	577	45	149	136	80	131	230	43	115	69	312	634	739	95	221	227	663	135	391	151	533	75	221	30	167	56	68	54
ENSG00000042286	972	759	1406	1401	534	1558	380	1391	545	2126	283	856	436	1624	40	1415	326	6018	92	1151	909	4174	615	1587	447	624	890	1155	241	459	419	1219	3459	4090	901	1945	1163	1311	518	1648	509	8758	424	1661	403	1012	418	1766	439
ENSG00000156521	854	125	1014	145	596	164	458	259	664	437	653	144	608	244	49	158	511	918	150	212	921	859	507	303	834	110	962	191	566	153	653	175	3881	658	943	347	1039	270	936	247	1011	1190	934	186	620	124	408	298	576
ENSG00000079332	2319	1173	3001	1833	1158	1804	1586	1599	1640	2376	1220	1009	1420	2006	184	1901	1002	8933	301	1508	2837	4331	1119	1795	1623	1013	1788	1291	1189	1514	1259	2074	9261	4947	2092	1992	1864	1374	1508	1784	1984	12613	1813	1888	1213	1071	1047	1597	1382
ENSG00000180817	711	498	1388	1245	537	1148	604	960	784	1626	414	782	465	548	100	1509	394	4641	167	770	1047	2621	208	697	855	724	915	841	572	766	770	2230	5020	6662	873	2541	1103	1269	585	1082	1062	6605	580	770	474	564	322	753	449
ENSG00000172731	96	6	87	8	57	9	32	9	65	14	72	3	68	10	7	3	56	75	9	7	96	35	74	19	93	3	107	10	56	8	64	12	431	31	115	13	143	5	59	7	127	24	50	3	45	6	47	12	52
ENSG00000148730	4895	1528	4723	2005	1858	1693	3371	2654	3163	3842	2248	1234	4386	4106	388	2674	3430	13300	907	2388	6080	6745	1850	1303	3382	1175	3193	1480	3128	2220	2419	2339	16450	4376	4920	2363	3689	1523	4643	2850	4892	12606	3426	2419	2590	1416	1907	1841	2987
ENSG00000107719	18743	2366	18283	75	7879	1077	2031	916	7417	155	6795	217	9891	512	846	569	6983	321	1499	165	6896	636	1510	48	12502	622	7872	348	9960	203	7447	147	41995	1153	9348	234	6742	104	11083	379	13524	418	11460	732	8295	291	4474	2247	6993
ENSG00000138316	198	323	184	39	14	76	12	789	71	178	14	146	105	267	1	77	37	226	10	50	19	125	43	90	421	198	33	65	258	61	188	82	559	484	538	606	67	145	26	135	82	227	20	260	19	209	48	361	13
ENSG00000166224	11232	4897	10902	6126	3182	3349	1880	8366	5552	11390	2753	2549	9166	11058	798	7819	7175	43469	1558	6296	7908	18692	1039	1243	5746	3454	5175	3599	6990	6933	2960	7130	30585	13506	9782	7708	4451	2978	9453	7248	7913	33045	4431	5345	4374	3307	4294	5305	5405
ENSG00000166228	2547	551	3706	682	2264	899	1213	912	1929	1238	1812	419	1708	1025	226	751	1440	3943	330	669	2696	3536	770	663	2147	507	3370	816	1728	742	1933	831	12590	2246	2791	845	3631	755	2114	761	2767	4667	2229	729	1699	435	1213	1300	1446
ENSG00000107731	1524	79	503	38	325	22	72	91	450	142	476	53	825	65	40	29	405	179	97	65	465	132	47	5	547	22	294	48	392	31	286	80	1306	105	923	76	404	17	776	48	638	248	434	33	216	27	364	131	601
ENSG00000198246	1735	290	1454	496	648	225	1488	836	1710	2039	731	372	1492	1079	100	184	951	1720	246	738	2293	3023	1785	935	1258	273	2342	694	756	241	785	208	9678	1381	2235	632	2423	525	1637	759	1985	3371	665	229	756	190	648	758	1228
ENSG00000107736	600	145	721	172	155	128	297	466	1747	2800	151	111	635	788	15	133	519	1328	285	824	4792	5670	1397	1284	253	78	1638	715	553	291	243	167	10362	1822	2811	1484	2206	585	773	498	823	1511	123	213	309	212	185	270	283
ENSG00000214688	807	17	648	0	916	29	1061	3	172	2	542	2	700	3	74	4	226	8	38	4	207	18	151	6	643	4	325	4	299	6	754	3	2927	20	146	3	324	2	397	7	571	4	1014	6	355	1	99	7	287
ENSG00000107738	8546	1027	7196	217	6047	989	3650	711	4421	1057	5786	270	6436	682	472	461	4288	3677	782	587	4996	4219	3505	1333	7413	467	8568	1291	4602	423	6633	505	33254	2602	6086	1240	9207	978	5191	432	6364	1174	7745	614	4053	227	2470	1317	4555
ENSG00000197746	212780	83773	249004	90210	97497	106837	107155	187044	194430	328134	110825	79557	206772	354677	13060	172830	158110	765756	41246	142662	288801	510112	155966	175793	201519	93179	343954	202422	163561	104480	191809	147708	1607645	461443	396308	276587	347677	140902	225928	219907	196630	933327	136444	212843	116764	93749	113913	178963	150803
ENSG00000122863	43	58	47	559	16	128	18	742	150	3644	16	318	154	2308	24	2433	216	6299	20	222	253	2144	83	208	31	97	316	735	85	117	85	1344	501	417	54	163	69	354	80	415	214	8428	46	2323	89	795	32	437	50
ENSG00000107742	44	13	25	11	66	94	5	5	11	28	131	95	2	9	1	13	2	37	11	41	161	302	9	14	37	20	12	17	8	5	37	42	328	199	45	42	73	50	23	29	13	76	81	72	40	46	161	242	55
ENSG00000138303	359	175	391	378	158	265	120	372	295	675	186	201	230	592	21	483	256	2522	57	364	539	1023	67	116	294	179	387	299	288	319	219	436	2849	1210	465	458	423	263	298	313	380	2937	273	410	201	224	149	237	229
ENSG00000166295	1375	705	2354	1720	1051	1417	1970	1337	1471	2185	1307	914	982	2108	134	1741	1165	9344	309	1256	2548	4097	1336	1309	1575	925	2843	1579	1326	1363	1614	1697	12974	4309	2133	1715	2251	1123	1386	1278	2109	11839	1665	1446	1264	818	701	996	1213
ENSG00000168209	31	114	79	214	14	68	22	41	105	198	23	17	20	53	0	43	68	1332	27	140	632	2607	15	137	198	113	359	454	177	174	344	849	4593	2319	880	2195	749	772	34	68	32	256	11	43	24	28	18	36	18
ENSG00000148719	2489	1114	3112	1615	1430	1759	1199	1520	1666	2684	1314	892	1850	1936	191	1679	1319	7352	343	1389	2260	3906	1087	1306	1902	827	2414	1361	1710	1186	1357	1570	9945	4487	2177	1869	2146	928	2033	1691	2399	11020	1929	2145	1419	1051	1014	1773	1304
ENSG00000107745	1668	523	2146	579	1025	870	598	854	1310	1731	1030	556	1249	1092	126	703	1123	3478	286	844	1872	2522	414	320	1466	512	1557	720	1226	625	1314	689	10860	3371	2069	1208	2037	782	1574	924	1986	4395	1427	885	1232	547	602	1021	1055
ENSG00000156026	640	283	887	331	296	326	150	429	710	720	283	236	480	406	31	360	441	1740	151	475	957	976	85	110	540	204	556	281	479	264	436	382	3360	1313	842	599	546	323	592	395	745	2221	433	366	390	218	264	379	448
ENSG00000122884	2402	2038	3837	2165	1126	1786	1660	2394	2660	3358	989	1255	1420	2703	193	2465	1923	14730	705	3032	7343	11240	1089	1648	2980	2196	4484	3368	3027	3298	4105	5673	32082	13323	7185	6340	5355	3724	2298	2694	2522	15306	1562	1569	1105	939	1136	1950	1394
ENSG00000166321	186	56	161	33	95	59	91	70	126	94	110	41	76	55	12	55	129	282	27	58	190	168	47	46	166	52	147	44	109	68	101	81	623	101	142	75	147	34	133	44	190	314	158	46	109	22	69	74	143
ENSG00000122882	781	277	890	249	336	277	234	294	514	434	343	155	556	313	42	344	465	1429	116	243	875	828	91	77	553	165	457	167	415	236	372	267	2778	700	675	306	525	180	674	262	772	1535	612	262	444	142	292	364	489
ENSG00000138286	501	217	492	269	207	238	216	388	402	609	221	213	431	493	35	450	367	2563	108	415	751	1149	133	140	345	225	399	233	396	419	281	453	2368	958	658	553	519	329	511	360	600	2249	399	307	312	233	185	201	284
ENSG00000213551	570	148	586	191	241	207	25	195	310	248	206	113	309	232	33	206	279	1090	83	171	479	498	35	20	389	128	254	131	359	191	177	181	1423	426	425	204	250	118	394	191	550	1285	383	248	370	154	246	180	322
ENSG00000182180	2406	771	3363	980	1515	1025	2169	1006	1702	1727	1196	574	1551	1166	218	1008	1259	4907	314	904	2494	3052	1896	1497	1720	524	2158	802	1323	765	1449	883	9289	2516	2039	1114	2358	741	1727	955	1957	5587	1674	833	1162	531	921	1204	1261
ENSG00000156042	128	128	67	142	40	172	64	144	27	42	49	135	41	141	4	171	46	676	9	90	38	90	22	21	36	62	48	42	51	91	36	165	263	234	51	89	24	19	47	87	90	1221	59	222	30	99	56	80	73
ENSG00000138279	7270	4093	8624	7552	3921	7212	2804	7186	3992	9821	3311	3974	4704	10517	532	8826	4092	39858	844	5983	5756	16244	1025	1582	4619	4056	5189	4631	4430	5958	3906	7880	31475	18468	5662	7281	5329	4529	5438	7350	7201	44487	5450	8169	4268	4653	2782	4948	4211
ENSG00000166343	102	64	104	80	35	101	44	77	46	100	64	38	41	99	3	91	47	316	10	55	94	156	22	26	53	44	95	36	52	60	56	56	401	115	83	54	71	19	40	53	112	396	73	106	68	51	50	75	70
ENSG00000107758	2182	1154	2831	1516	918	1335	858	1621	1592	2087	923	758	1574	2048	196	1794	1355	8585	396	1264	2905	3779	477	471	1579	862	1582	809	1417	1192	1248	1617	9546	2999	2351	1552	1720	761	1787	1410	2053	8294	1581	1606	1312	911	869	1254	1269
ENSG00000166348	191	276	204	1190	45	424	33	532	142	832	67	333	175	1414	2	1237	206	7228	48	560	235	895	50	106	127	431	127	218	167	900	48	811	703	780	189	416	88	149	224	677	219	8293	114	568	118	306	69	139	103
ENSG00000177791	63	20	98	84	60	76	23	50	188	193	54	33	29	149	1	70	47	641	19	87	190	334	90	113	50	44	118	91	47	101	47	95	322	214	77	78	155	40	43	95	37	827	47	60	121	40	38	37	57
ENSG00000172650	61	20	67	55	19	29	15	40	43	39	18	16	41	46	1	41	38	230	10	41	47	98	7	7	47	10	20	19	42	32	20	40	184	72	67	33	33	27	34	25	40	235	28	30	23	18	21	29	56
ENSG00000176986	6831	3022	7161	3602	2704	3533	1365	4160	4040	6082	2744	2453	4487	5013	372	4574	3505	20327	844	3224	6189	9191	1795	1771	4171	2070	3557	1905	4015	2970	2345	3661	20169	9290	6038	4684	4430	2281	5306	3451	5073	21591	3851	4152	3081	2219	2704	4179	3485
ENSG00000196968	1184	408	1097	578	438	443	450	579	687	843	412	313	926	831	71	725	956	4422	307	786	1719	2431	277	296	1032	385	1162	520	992	678	907	1105	6696	2687	1760	1460	1113	506	912	545	940	3267	748	448	501	297	340	356	555
ENSG00000172586	1199	368	2044	518	1280	799	2000	565	1140	883	1193	346	695	643	144	545	645	2641	146	439	1500	1876	1169	1031	1117	308	2099	648	828	509	1302	559	6351	1499	1095	606	2099	457	935	574	1235	3792	1478	612	1010	341	604	715	885
ENSG00000214655	3249	1453	2346	2091	815	1557	112	1792	1376	2951	757	1279	1718	2838	89	2118	1407	9014	329	1798	2101	5102	306	462	1578	879	1239	976	1529	1444	733	1903	7379	4448	2617	2727	1531	1053	1968	1780	2170	13437	1215	2187	1190	1148	1044	1716	1384
ENSG00000166507	97	29	64	52	23	28	15	30	31	59	22	32	47	40	2	37	53	201	8	49	52	119	30	30	20	13	36	26	45	39	21	51	202	134	78	94	29	20	82	33	68	246	48	39	38	22	28	44	47
ENSG00000148660	1538	332	1335	272	671	421	352	473	980	526	646	270	1030	692	99	494	1032	2372	256	514	1901	1383	209	133	1174	303	1293	305	1116	364	921	445	7793	1208	1990	525	1773	366	1551	520	1695	3553	927	382	819	232	538	490	863
ENSG00000122861	7005	2316	8440	993	3695	1425	2125	1099	2930	473	3794	480	2912	679	345	653	3131	3638	667	289	4761	1526	850	144	3510	474	5372	599	2663	418	3146	300	25454	1438	4495	480	5799	476	4367	537	6325	5250	4668	708	4038	449	2525	2966	3908
ENSG00000035403	38989	7766	28745	1994	8583	2915	4367	5555	16117	3002	7009	1171	26612	3856	2287	4498	20744	14198	4587	2051	22030	5834	2223	347	19125	2290	10602	1548	20751	1852	11605	2117	82525	5707	23272	2612	12333	1673	27805	2671	32182	9405	14752	2516	14472	1609	9071	5285	14227
ENSG00000185009	2773	1226	3196	1499	843	1161	680	1749	1909	2029	985	1046	1972	2294	211	2080	1574	9622	451	1583	3495	3230	307	259	1429	766	1252	599	1645	1249	897	1417	7890	2961	2534	1495	1486	738	2356	1666	2621	11101	1650	1583	1345	1065	986	1398	1416
ENSG00000156110	1056	219	2525	879	815	445	812	406	1800	726	1069	289	1074	865	105	471	745	4196	280	705	2555	2401	645	439	1005	323	1347	483	838	702	738	830	6917	1544	1526	612	1841	290	1450	526	1429	5496	1502	497	805	218	614	474	986
ENSG00000156650	1234	441	796	627	249	469	154	694	485	743	220	418	866	1164	71	928	789	4509	178	785	761	1368	106	87	529	316	268	226	687	666	254	839	2623	1256	953	796	252	247	1012	612	1004	4777	380	593	340	359	293	311	446
ENSG00000156671	1272	1091	1135	1509	407	1133	352	1614	784	2128	312	990	971	2561	57	2347	843	11833	229	2060	1741	4308	206	459	646	804	631	855	738	1440	493	2184	4533	4617	1201	2273	672	1131	984	1721	1103	12163	580	1449	451	987	400	751	608
ENSG00000165637	965	530	1440	751	602	942	870	642	768	1206	588	491	664	1056	111	725	548	4365	126	689	1417	2476	482	593	826	452	1380	810	587	656	937	1002	5606	2642	1111	1123	1239	648	694	807	848	5280	764	985	641	458	330	687	546
ENSG00000165644	729	205	1161	368	837	515	723	257	580	544	780	260	404	384	17	275	341	1333	69	300	594	1772	2753	2082	888	209	1566	553	544	334	891	371	3999	1441	759	478	1432	370	490	323	624	1985	815	449	589	183	304	384	441
ENSG00000165655	185	35	39	19	77	40	34	43	51	53	35	9	159	53	4	26	78	203	15	21	122	130	28	10	76	8	99	48	66	35	38	24	320	55	165	41	37	15	136	43	204	213	69	26	40	19	30	24	66
ENSG00000148655	184	26	320	26	348	65	644	75	373	158	249	31	286	103	25	34	269	208	61	101	408	262	262	90	196	26	512	37	356	58	361	30	1974	154	373	72	1032	78	361	59	481	281	399	65	235	25	193	133	64
ENSG00000151208	168	37	86	33	23	36	56	72	26	81	18	22	96	59	2	49	35	206	14	34	63	138	12	6	67	27	44	20	54	35	32	29	413	132	101	62	46	23	127	49	167	522	25	38	32	30	50	39	37
ENSG00000148606	802	268	806	411	292	323	225	444	521	858	276	302	567	535	31	421	483	2486	106	413	814	1057	294	264	478	214	371	180	446	310	283	370	2258	1047	716	488	508	192	748	447	654	2765	426	401	371	257	275	393	358
ENSG00000138326	9077	2742	16384	4834	10034	5545	28399	4731	9877	5559	11941	2639	6887	6395	829	4653	6361	26045	1866	4797	15014	18574	16709	12176	10819	3287	24555	6783	8773	5887	16280	6210	83768	16953	13607	6205	20337	4170	9412	4404	13127	33062	18451	5119	10501	2735	4454	4423	8250
ENSG00000108175	36387	12786	21828	9244	9193	9095	2154	10352	6409	10110	5879	3734	15935	15875	1421	12802	8530	53554	1618	6011	9312	14424	1394	924	13222	4771	4281	2975	12382	6980	7213	9932	56605	18138	14338	11392	5731	4060	14472	8391	15517	47778	11599	10552	7738	5489	5500	7221	7148
ENSG00000108179	1923	1874	3603	2059	1258	2520	1062	2186	1901	2982	1221	1702	1265	2199	108	1785	1126	8917	285	1619	2878	5193	1327	1681	1522	1128	2662	1679	1236	1309	1349	1662	9374	5523	2888	3077	2879	2019	1676	2483	1409	13927	1383	2721	1384	1811	931	3768	1180
ENSG00000165424	707	135	559	106	288	200	188	218	386	188	290	108	641	297	38	128	417	922	102	220	741	402	246	112	632	119	475	124	482	177	488	234	3158	609	813	214	738	208	690	199	727	1156	412	156	256	98	180	142	279
ENSG00000253626	410	173	642	354	341	391	102	311	349	438	287	242	232	319	16	328	255	1578	66	321	520	1089	200	293	440	206	563	260	319	288	298	379	1949	994	523	403	542	265	373	340	411	2055	324	375	312	235	216	480	267
ENSG00000133678	677	193	1076	393	398	262	477	425	713	811	522	186	710	492	57	402	601	2861	154	398	1187	1294	181	269	664	241	686	278	644	429	466	452	4042	1045	770	320	844	394	868	435	1059	3055	709	290	544	195	338	234	557
ENSG00000189129	164	43	163	45	40	61	6	75	109	57	51	28	145	86	5	51	70	291	43	63	272	123	20	7	128	25	115	42	122	59	45	43	362	55	163	43	68	18	173	67	211	913	104	56	104	28	87	85	115
ENSG00000122359	34683	10107	42279	13400	21485	17886	15697	14560	24600	24302	20851	8546	23508	18932	2100	16100	17999	87669	5131	13401	40657	45286	12851	10512	28884	8517	35969	13176	21419	13929	24336	14449	140346	33843	35081	15499	40378	11338	31154	15634	32712	130317	28857	15041	19126	7735	14092	17199	19009
ENSG00000122378	38	32	141	75	39	46	21	97	94	138	42	58	25	164	4	68	29	1050	12	130	293	424	30	72	37	53	62	79	60	139	43	143	747	462	134	104	450	192	38	78	74	865	20	51	25	29	30	80	28
ENSG00000108219	5677	1847	5703	960	2211	1374	992	1337	4686	2201	2170	731	3335	1171	232	1321	2602	7118	787	1513	7225	6004	1034	572	3633	765	3483	1003	3162	1019	2713	1601	18478	5124	6318	3054	5469	1555	4584	1654	3510	5960	3284	1274	2585	739	1910	3010	2742
ENSG00000165678	12969	5221	17411	5564	6575	6544	5121	6679	9509	10328	6577	3895	7689	8151	762	6794	6803	28635	1787	5976	14877	18453	2211	2188	8676	3580	10373	4861	7594	4826	7599	5217	57876	16595	13040	8288	12240	4549	9215	6760	10954	43394	9139	6466	7765	4299	5207	8430	7043
ENSG00000107771	1557	1577	1785	3127	431	1989	432	2518	973	2543	331	1427	1480	4491	177	4724	1321	17982	347	3107	2346	4337	255	443	938	1139	833	898	1142	1888	619	2884	6092	5304	1777	2901	930	1057	1573	3389	1618	22374	737	3246	646	1887	480	1232	664
ENSG00000062650	4844	2062	5027	1972	1458	1856	1123	2485	2777	2866	1300	1364	3810	3088	268	3144	3007	12688	716	2096	4842	4559	665	525	2586	1200	2016	950	2864	1607	1505	2235	14062	5083	4042	2640	2321	1249	4113	2439	4097	12841	2655	2399	1918	1434	1602	1954	2097
ENSG00000107779	104	64	125	51	48	101	44	78	85	118	37	64	101	113	3	81	81	365	21	76	209	229	37	14	74	44	77	55	76	56	45	66	583	207	202	120	114	74	116	72	173	644	64	72	29	29	46	69	79
ENSG00000148672	4343	1405	6013	1370	2180	1555	2620	1922	3431	3073	2401	1190	3228	2283	383	1935	2728	9366	721	1685	5268	4720	1162	721	3264	1107	3163	1087	2995	1388	2539	1632	19396	4513	4503	1994	3866	1161	4024	1732	4609	10431	3654	1552	2806	980	1833	1994	2751
ENSG00000122376	659	244	726	304	261	263	459	340	398	263	245	225	417	425	29	345	315	1827	102	327	567	497	183	120	347	161	304	138	362	283	282	301	2001	596	491	259	256	161	468	360	490	2189	365	313	251	203	251	262	326
ENSG00000107789	849	261	998	312	409	335	289	448	663	509	325	170	707	381	49	399	606	2103	154	334	1079	1119	127	97	635	202	534	254	486	295	451	276	3341	860	967	416	728	287	809	326	835	2097	743	300	469	199	255	318	465
ENSG00000198682	71	39	51	77	20	83	108	143	125	189	31	30	89	188	1	53	107	1422	45	202	382	374	44	66	41	40	118	84	86	102	63	199	1043	454	238	202	162	87	274	166	110	401	45	144	33	72	74	43	69
ENSG00000138138	1517	676	1729	355	594	498	839	568	1061	474	619	322	1145	522	131	512	957	2575	275	431	1719	1243	361	172	819	311	757	252	922	380	779	538	5376	1210	1246	583	910	350	1247	436	1568	2744	975	400	780	279	488	610	797
ENSG00000171862	2755	1624	3233	1571	1244	1837	1289	1607	2151	2116	1118	988	2242	2370	225	2579	1981	10375	568	1386	4642	4117	536	413	1896	871	2401	1006	2037	1278	1733	1647	14028	3640	3910	2038	2856	917	2462	1468	2932	10225	2023	1747	1424	956	947	1181	1386
ENSG00000184719	118	50	121	42	52	79	47	82	49	107	39	51	73	96	0	73	64	349	12	59	107	136	9	19	67	45	78	32	53	39	56	66	465	163	63	57	66	24	87	75	92	447	67	69	50	32	40	60	55
ENSG00000152766	26	270	36	122	34	923	65	651	40	516	17	747	21	309	2	994	49	519	9	496	29	305	183	508	30	628	119	259	54	113	30	408	597	2764	54	728	10	178	31	498	79	2057	10	648	38	454	11	534	12
ENSG00000138134	564	233	439	49	477	469	221	310	396	288	384	522	349	185	100	537	200	240	83	408	253	418	109	43	410	223	518	173	248	41	556	249	1663	991	293	230	158	70	648	307	483	938	623	375	708	270	311	699	399
ENSG00000107796	440	80	376	43	302	168	711	343	380	578	686	236	282	160	21	155	497	580	133	403	1490	1517	572	433	395	135	1317	355	456	125	561	284	4041	1158	1202	663	2000	489	990	388	831	951	949	391	458	198	252	365	198
ENSG00000026103	600	362	613	670	300	1075	242	1297	745	2161	320	818	472	1427	43	1476	604	5232	163	1787	1453	2921	135	371	467	712	648	860	509	861	297	1797	3855	6442	1194	3282	826	1722	848	1642	810	9783	621	1768	455	1029	237	649	338
ENSG00000138135	680	304	426	10	236	246	800	986	1340	920	246	579	316	187	10	52	497	112	219	199	4698	2824	1064	261	663	459	1928	511	763	100	552	47	6206	392	2089	378	3171	538	1115	637	548	173	316	128	846	139	723	1274	375
ENSG00000107798	448002	102527	471001	11140	179747	77225	76011	95276	382375	171233	184297	63474	349164	71363	36123	64997	258507	104260	74799	55907	570698	179377	31012	13222	327562	46176	260908	57818	254945	27741	211377	23416	1803610	185755	479735	87275	318492	60227	357217	85664	444074	157617	298526	62456	231346	39855	154581	150925	230016
ENSG00000119922	121	721	270	976	28	2042	92	6175	377	20348	115	5636	82	1825	8	6621	130	5428	22	2697	343	4111	63	1008	62	2611	86	4007	75	3020	48	7803	384	20205	148	9543	150	8593	361	10194	213	24239	124	2493	50	3886	61	1857	86
ENSG00000119917	427	2801	778	1734	123	5469	187	9026	565	18130	282	8236	108	2484	14	11470	160	7579	33	3925	404	5125	193	2281	137	5199	152	6658	184	4262	120	10320	712	29901	222	11644	278	8736	469	11955	326	37429	267	4323	123	6474	142	4767	170
ENSG00000185745	216	1394	625	384	98	3331	156	5104	551	13284	249	4820	62	984	16	5640	147	2080	23	639	282	934	108	1127	90	2636	186	4087	106	1292	97	2896	731	9933	120	3954	207	4994	395	5261	201	10006	153	1480	77	2925	96	1885	96
ENSG00000152778	777	1275	946	1170	310	1932	382	2198	575	2806	222	1375	579	1550	49	3504	478	6318	127	1521	812	2071	162	398	348	1089	295	968	190	1094	250	2479	2425	5921	577	2287	328	1120	827	2651	768	12930	514	1968	379	1609	209	1540	487
ENSG00000152782	128	43	136	46	53	26	75	81	85	81	50	22	158	59	10	57	129	490	19	53	116	88	33	25	85	32	81	29	99	55	75	53	586	151	171	65	100	29	192	38	200	272	90	32	70	22	68	44	85
ENSG00000138182	285	68	182	30	66	53	82	53	86	12	52	39	219	59	13	73	152	355	43	81	179	108	19	2	148	38	56	24	114	59	54	60	510	111	137	51	54	18	207	31	271	384	126	50	98	62	100	61	187
ENSG00000148688	772	224	1288	231	678	336	874	296	850	530	568	195	551	299	97	253	388	1218	87	243	931	712	519	289	647	190	818	243	450	224	612	245	3591	699	619	235	749	183	551	259	812	1799	908	293	513	204	327	396	522
ENSG00000180628	2474	1240	2655	1780	936	1899	916	2071	1301	2386	705	1636	2230	3198	163	3165	1626	11099	431	2752	2660	5039	335	554	1576	1155	1244	1171	1476	1631	1208	2585	9359	5658	2287	2739	1169	1278	1915	2550	2207	14089	1438	2477	1047	1650	747	1440	1231
ENSG00000165338	291	225	156	187	54	149	30	143	113	155	33	133	151	243	5	251	176	1245	38	191	219	238	22	18	107	107	97	53	147	194	45	149	683	253	166	99	47	56	138	109	149	1386	94	211	68	96	171	220	205
ENSG00000107854	6239	2543	4621	2452	1320	1887	822	3226	3211	3875	1298	1735	4983	4400	437	4101	4033	18748	1052	3309	6327	6247	416	420	2824	1366	1853	1110	3315	2264	1706	3413	15887	6795	5517	4354	2033	1519	5412	3045	5407	17509	2957	3002	2104	1897	1651	2187	2906
ENSG00000095564	6143	3009	3383	3790	1024	2111	413	3497	2165	3577	874	2041	3987	5419	241	4856	2999	25011	913	4148	4890	7101	390	401	2134	1543	1293	1183	2745	3291	1109	5150	10543	6780	4886	5817	1224	1807	4090	3242	4590	27263	1903	3141	1734	2615	1271	1600	2241
ENSG00000107864	343	219	223	399	126	321	169	350	134	539	83	194	380	742	29	659	255	2480	64	522	312	862	72	101	183	171	154	185	225	334	118	501	1195	873	322	510	114	157	401	456	453	2818	206	369	159	253	94	153	161
ENSG00000198060	1336	707	1727	1488	663	1401	609	1295	944	2112	567	765	1113	2040	125	1591	936	7209	231	1470	1574	3882	236	351	864	651	959	926	1019	1295	815	1496	6882	3443	1453	1727	1128	815	1291	1530	1514	10231	1004	1389	782	806	519	856	785
ENSG00000119912	2196	919	1935	816	655	701	788	1113	1246	1185	564	550	1639	1493	137	1487	1158	6354	347	1078	1993	2100	451	308	1021	528	878	461	1049	729	642	883	5440	1841	1722	1033	967	442	1618	981	1718	7559	1152	927	909	730	679	1011	920
ENSG00000138160	253	25	84	32	60	19	92	46	50	42	37	16	100	58	6	38	71	339	19	65	88	124	28	8	108	12	53	26	80	28	55	44	379	101	74	43	46	19	131	33	172	284	118	21	61	19	39	22	62
ENSG00000152804	920	59	982	8	427	28	572	37	916	37	508	15	664	18	57	39	612	64	158	38	1236	238	197	12	691	19	707	26	600	15	576	25	2650	64	874	31	909	37	1054	29	983	65	1044	25	571	31	384	173	567
ENSG00000138190	970	283	1665	86	475	169	462	300	904	232	372	122	771	134	82	219	601	611	173	123	1449	416	144	72	772	175	672	109	848	81	591	125	3619	462	1112	221	858	126	1082	235	1208	675	766	131	569	92	277	360	416
ENSG00000138119	7649	5927	8984	4802	2649	5747	493	9705	11056	18422	1684	8477	8070	7334	522	11043	5158	10770	1891	6315	19404	16464	831	675	3861	3852	3933	3293	6881	3353	1956	6102	29731	18363	10096	7575	8168	4516	7087	7569	6912	22120	2121	4073	3991	4197	2235	8138	1383
ENSG00000186188	4646	945	5779	62	3203	928	1381	628	2612	286	2361	317	3871	388	279	541	1790	150	375	129	1917	401	513	18	4373	517	2670	326	3019	146	3273	155	17374	1353	2732	188	1998	116	2805	326	4159	357	4298	455	2385	152	1683	1346	2347
ENSG00000148690	246	146	271	185	143	141	380	164	84	122	214	148	109	148	34	218	98	1120	22	161	285	547	163	248	390	249	197	140	153	227	230	275	1382	473	590	427	609	228	91	120	286	1285	220	125	145	104	97	135	155
ENSG00000176273	24	21	36	123	9	34	3	42	50	118	8	41	20	42	1	71	14	527	6	72	65	179	10	21	12	33	15	42	17	57	6	95	122	101	22	59	35	68	49	65	26	444	7	39	9	21	6	25	11
ENSG00000173145	456	304	558	479	179	382	162	466	284	482	126	290	297	537	32	685	231	2835	66	542	496	845	95	120	268	328	221	243	252	399	196	692	1500	1510	352	631	193	310	342	495	387	3872	255	420	183	318	140	307	236
ENSG00000108239	879	405	921	518	265	443	123	493	706	708	190	268	711	708	34	593	514	2915	112	604	1140	1211	76	88	531	350	392	269	473	365	295	589	3134	1324	982	597	491	429	705	497	658	2899	426	372	328	237	272	349	409
ENSG00000095637	111	664	117	504	21	676	6	204	124	967	18	209	47	363	0	535	104	1344	18	291	251	972	38	112	40	299	66	125	65	189	25	336	293	784	163	421	72	135	62	317	108	1403	15	611	30	388	19	310	26
ENSG00000059573	322	120	359	89	130	125	64	93	159	130	80	43	141	102	3	95	142	446	32	94	259	345	95	33	281	98	169	55	252	93	113	112	1765	466	222	151	240	71	183	56	210	361	130	74	121	70	111	162	95
ENSG00000119977	882	268	1336	328	495	344	486	348	668	472	461	115	597	306	50	261	548	1288	142	212	1184	755	283	133	686	151	701	155	507	166	448	136	3432	427	1006	224	878	166	865	213	861	1213	645	234	521	130	404	511	549
ENSG00000138185	1962	2918	2759	1046	1145	2822	932	2214	2238	1711	674	608	1209	2242	104	2743	1387	4403	355	713	3421	2089	2318	761	1615	1361	2495	887	1490	715	2193	1314	15732	4466	2558	1567	2587	816	1176	1438	1696	3446	741	1436	1302	804	737	2276	975
ENSG00000188649	37	42	88	15	16	46	5	16	56	10	16	13	22	25	12	23	31	67	10	9	113	51	42	8	48	19	70	25	53	9	45	16	456	96	78	42	115	24	22	16	41	55	14	14	33	13	16	29	17
ENSG00000107443	795	371	812	233	248	286	176	462	463	670	232	223	617	331	26	477	471	1218	122	259	717	588	57	41	474	204	265	176	456	239	346	310	1934	714	583	412	270	154	659	510	714	1844	461	287	367	234	225	307	391
ENSG00000177853	2200	1024	1865	749	526	797	429	1058	1075	744	445	660	1848	1540	113	1501	1407	6116	351	1175	1792	1723	201	154	948	535	640	353	1173	750	539	934	4404	1744	1491	1040	517	412	1674	837	2002	5909	1008	923	879	812	605	712	879
ENSG00000095585	8146	891	10393	219	4212	476	3363	435	2730	367	4024	220	4030	194	555	305	2970	426	489	157	2562	527	501	26	5438	249	2675	144	2701	123	3282	139	17678	518	2808	145	2678	77	4181	253	5319	819	7800	437	3705	276	2384	1360	4041
ENSG00000077147	9637	3559	10889	2415	3455	2910	4199	3789	6013	3492	3397	1825	6432	3878	684	3637	5317	14765	1438	2659	10509	7129	1559	1017	5365	1702	4634	1606	5218	2203	4137	2983	31765	6986	8044	3839	5114	1872	6964	2875	7977	18381	6428	2980	4408	1799	3304	3634	4706
ENSG00000155629	2021	362	1384	284	394	402	1056	1418	5910	5541	924	1389	2066	905	69	686	2774	2566	1485	2753	20181	10096	1180	622	2075	654	4113	1161	2593	761	2016	1457	26088	6036	14654	5676	7898	2648	4587	2273	2122	2482	611	474	1173	852	1248	1835	1605
ENSG00000196233	791	506	457	385	148	387	112	632	446	857	116	408	651	886	49	908	459	4328	173	946	1046	1419	100	124	315	242	268	214	393	422	175	842	1714	1806	699	1010	241	370	603	677	530	4052	248	548	241	442	214	337	284
ENSG00000155640	454	213	207	142	64	130	37	280	173	582	46	185	472	493	36	458	276	2000	114	428	323	521	90	63	156	98	134	97	171	158	105	240	927	695	323	408	150	135	368	311	278	1650	115	252	92	181	81	143	91
ENSG00000187122	153	26	140	22	86	40	77	25	118	121	98	36	86	29	3	30	101	136	18	74	132	157	101	67	129	33	225	56	115	30	76	23	760	152	147	62	123	31	212	45	228	267	125	44	74	17	60	46	86
ENSG00000213390	679	107	684	123	305	127	167	149	336	198	339	77	494	162	37	163	317	919	91	163	605	519	78	73	439	108	470	135	401	169	309	204	2337	462	661	206	592	173	536	145	581	831	509	140	325	84	227	189	356
ENSG00000165879	77	2	34	9	70	19	216	18	91	36	112	15	141	33	4	11	86	127	29	30	197	103	81	37	171	10	179	39	82	17	139	28	738	101	205	36	322	38	179	24	223	146	249	22	95	9	54	12	134
ENSG00000181274	1429	141	1652	126	1042	177	1442	265	1546	369	1501	129	1422	310	98	149	1062	954	256	200	1776	898	722	216	1692	146	2307	295	1259	218	1678	156	9033	713	2178	341	2432	244	1734	192	2344	1308	2060	183	1227	106	690	282	1300
ENSG00000052749	873	297	924	240	580	303	388	293	742	736	624	341	558	384	77	275	369	2113	116	259	835	1205	535	456	625	183	774	209	402	250	518	242	3546	699	861	328	861	229	546	437	828	4337	685	331	418	262	360	571	378
ENSG00000171314	682	263	911	509	478	541	90	483	710	1282	335	402	401	477	52	526	384	2655	112	540	1240	2313	60	173	739	379	1184	849	608	618	794	1102	6962	4164	1334	1640	1626	1145	544	638	785	4261	405	455	381	326	296	467	362
ENSG00000171311	678	234	955	410	545	436	816	418	560	655	551	233	437	534	72	432	433	2570	97	414	834	1403	448	570	621	242	978	405	451	389	570	402	3837	1174	756	435	1095	332	618	502	1058	4570	674	385	474	243	303	445	434
ENSG00000171307	1143	372	1227	814	658	751	374	565	717	920	555	367	542	773	87	675	501	3455	111	533	1061	1652	461	450	780	357	912	431	502	456	588	672	4640	1808	913	645	1161	367	701	688	1097	6172	718	701	601	372	537	663	560
ENSG00000155229	3831	1394	4231	2518	1757	2020	996	1654	2261	2630	1873	1524	2281	2799	141	2168	1900	10649	471	1711	3653	5215	757	900	2745	1233	3276	1311	2420	1691	2053	1961	16029	5137	3849	2149	3381	1224	2803	1654	4238	17933	2486	2067	1924	989	1594	1884	2090
ENSG00000165886	1184	212	954	124	926	283	368	196	1103	493	740	178	618	235	34	148	544	810	150	245	1773	1332	1000	600	1045	127	2013	389	607	144	1056	189	6125	961	1433	355	2898	414	900	213	1147	1262	800	159	541	92	441	567	576
ENSG00000155252	4115	3885	5478	10361	2481	10623	1743	9987	4571	26914	2363	7198	3044	14855	233	15039	3199	70644	784	11795	7401	37574	2854	11949	3350	5536	7612	11076	3667	10461	2956	13371	29774	38306	5704	15991	7023	10747	4419	14259	4154	72415	2625	9891	2834	7082	2200	6161	2534
ENSG00000119986	1309	358	1622	496	1121	685	941	690	1193	2473	1024	436	1032	952	61	344	806	1846	183	570	1919	3636	686	1275	1526	362	3127	1817	1200	600	1567	412	11927	3134	2358	1483	3778	1925	1207	1195	1362	2276	1405	866	718	386	755	1214	1045
ENSG00000155254	2481	915	1330	847	1577	1760	1259	1923	2195	3004	1178	902	1759	2854	192	2412	1690	7230	405	1395	2796	3597	1069	1075	2649	1126	2576	1453	1640	1311	2257	1427	16686	5314	3326	1460	3846	1368	2422	1957	1282	5808	2167	1529	1159	555	1069	950	1831
ENSG00000155256	1582	563	1742	624	933	779	559	728	1225	1341	1020	502	1080	864	91	745	946	3892	244	652	1637	2351	776	795	1331	448	1551	671	1014	540	1093	888	7085	2639	1789	1088	1743	757	1480	705	1612	5172	1349	692	1012	424	702	897	1176
ENSG00000166024	1295	737	1285	898	616	1060	486	1192	765	1093	494	740	846	1434	90	1516	783	5587	192	1052	1224	2470	352	491	839	693	925	692	774	877	605	1187	4888	2954	1141	1294	705	611	1017	1245	1185	7519	999	1269	689	754	454	837	714
ENSG00000119943	231	32	306	40	146	67	129	25	159	28	172	34	98	37	2	22	122	134	22	35	218	130	41	28	199	33	311	44	102	27	243	58	458	54	164	41	367	39	150	30	204	253	143	32	98	25	89	83	142
ENSG00000107521	10552	3191	10557	3281	6346	4770	3242	3829	6679	6938	5690	2656	6807	5143	580	4357	5862	17142	1745	4780	10782	14115	4737	3702	7846	2116	13724	4480	7051	2987	6882	3128	64749	15975	12165	5315	12165	2543	8858	4464	10611	23816	8177	5653	6996	3018	4612	5866	6840
ENSG00000120053	1193	269	1869	225	751	336	597	365	1026	473	687	143	725	375	72	178	749	1305	162	230	1132	949	573	263	870	198	1447	287	808	222	820	175	5648	626	1197	298	1649	227	1056	278	1088	1418	827	235	831	136	569	602	690
ENSG00000155287	910	485	1170	1455	634	1583	722	1012	538	2320	682	1025	512	956	69	1169	479	6347	111	1507	943	4947	726	2266	802	720	1281	1434	573	947	707	2119	4149	6619	864	2825	1236	1676	687	1727	978	8081	930	1440	611	645	453	1243	629
ENSG00000198018	464	550	269	665	74	398	23	802	231	1181	56	570	296	1001	8	1049	304	4766	99	706	359	892	52	65	178	250	114	186	199	372	73	515	921	1024	314	685	96	199	412	845	319	3464	84	671	110	309	156	483	125
ENSG00000119929	561	167	655	229	323	260	407	210	318	225	321	123	262	248	20	210	259	1206	61	186	532	654	127	155	329	126	463	180	253	169	335	206	1942	543	432	224	509	152	383	172	415	1287	500	212	278	123	221	274	323
ENSG00000014919	1260	562	1846	697	546	552	837	786	966	1158	633	375	1079	999	89	754	948	3709	261	669	1642	1829	755	514	975	406	1240	515	993	552	826	637	6539	1842	1577	877	1409	503	1386	692	1297	3748	1117	637	811	388	529	635	801
ENSG00000107554	175	41	70	22	28	24	64	31	135	93	46	24	145	25	14	40	95	148	34	32	266	117	38	8	66	12	70	9	99	10	36	18	377	25	202	23	109	11	145	30	92	219	63	26	78	39	78	110	97
ENSG00000107566	1414	512	1381	822	480	551	295	722	879	1177	456	443	999	1053	95	812	760	4968	221	1433	1481	3296	279	241	843	410	774	434	817	652	456	1017	4091	2137	1170	1095	815	553	1282	810	1285	5416	824	687	674	365	541	869	734
ENSG00000213341	1838	858	2316	1045	633	829	585	1162	1338	1480	586	596	1357	1560	119	1381	1048	6218	313	1144	2121	2613	253	220	876	534	814	461	1063	837	637	987	5160	2024	1629	1296	829	560	1444	1083	1627	6832	1103	1203	889	756	655	1116	953
ENSG00000095485	1151	469	1234	521	830	640	547	520	712	1045	496	265	780	658	99	604	521	2449	105	380	1010	1621	318	329	748	281	754	401	542	413	433	405	3324	1242	1207	869	884	391	874	698	779	2600	793	595	695	417	428	656	784
ENSG00000196072	2651	1165	4553	1279	1854	1587	2058	1376	2426	2569	1724	1121	1510	1660	202	1500	1360	6510	356	1497	3437	4497	882	951	1888	834	2708	1580	1507	1083	1703	1704	13128	4476	2534	1946	2903	1362	1952	1724	2575	11557	2937	1612	2089	1054	1109	2112	1752
ENSG00000099194	5049	5513	6657	8111	2009	3887	1337	12868	2850	12190	925	3178	2417	13654	438	11272	3302	69844	671	7837	11849	24979	2080	2539	2292	4729	3179	5105	3830	10995	2772	14883	28966	23937	8163	13417	8748	6731	2750	8760	3457	51254	1080	5734	1753	4030	1541	4963	1703
ENSG00000075826	372	47	471	219	170	133	111	56	216	118	316	113	233	165	9	73	191	646	53	151	553	632	172	174	280	85	272	93	216	104	189	152	1293	345	509	199	384	90	237	88	420	791	286	96	236	100	195	94	458
ENSG00000166136	472	129	840	221	549	274	1358	221	426	354	474	132	264	238	39	159	229	1070	53	200	620	848	1083	842	469	146	886	248	295	162	556	203	2511	568	523	269	796	202	357	224	437	1213	530	207	358	129	252	333	380
ENSG00000166135	3469	1262	3368	2123	1388	1590	1226	2252	2392	4211	1443	1308	2804	3240	205	2585	2597	14735	573	2130	3784	5867	954	1077	2296	1211	2221	1334	2421	1870	1593	2499	13742	5833	3869	2986	2473	1453	3339	2410	3695	15685	2187	2137	1845	1314	1251	1561	1929
ENSG00000119906	2670	627	2446	438	760	437	658	955	1584	896	709	424	2421	826	147	729	1720	3698	497	733	2892	1730	334	205	1263	344	1065	295	1535	524	873	511	6506	1248	2507	770	1231	407	2671	707	2542	3670	1416	566	1087	386	881	765	1424
ENSG00000055950	1206	302	1510	480	971	482	1186	443	829	691	1024	261	778	557	111	425	615	2385	153	440	1150	1798	673	634	1092	259	1660	473	736	353	944	473	5164	1335	1042	544	1827	464	1046	499	1104	2853	1319	458	806	248	529	593	701
ENSG00000107815	314	113	418	188	146	185	108	174	264	253	152	147	204	210	37	179	170	772	47	122	299	220	133	81	248	104	224	77	219	101	134	95	973	290	273	99	203	35	304	193	328	1321	242	168	173	135	165	198	180
ENSG00000107816	2337	496	2279	653	1407	859	492	655	1276	1634	909	374	1261	879	62	510	1009	3186	262	940	2895	5422	532	953	1707	425	2534	1234	1224	641	1767	930	13042	5215	3273	2339	3569	1357	1399	775	1726	4291	1585	630	1008	339	824	803	1040
ENSG00000186862	167	15	154	8	137	23	70	12	170	30	77	7	68	16	12	9	72	34	16	20	205	83	67	36	139	16	254	47	87	8	123	10	1280	90	231	32	447	55	102	10	163	35	155	22	53	6	51	20	75
ENSG00000107819	7178	1436	6450	906	2804	1317	2028	1708	3704	2576	2805	1039	3488	1626	290	1230	2968	5651	706	1331	5639	5100	1541	981	3849	848	4158	1363	3303	990	3230	1374	25082	5486	6419	2419	5795	2144	4520	1614	5485	6300	3968	1581	2973	882	2500	2242	3615
ENSG00000166167	994	332	934	416	350	407	207	531	549	1087	348	326	824	614	72	551	638	2533	177	548	938	1232	131	174	608	201	512	332	659	360	385	450	3241	1411	902	617	576	392	952	612	1128	4373	581	472	459	291	341	372	526
ENSG00000166171	196	33	503	32	222	34	159	42	229	46	216	13	103	32	6	20	107	135	31	24	309	201	324	73	278	15	441	60	177	23	314	43	1822	158	320	62	588	45	166	35	240	238	176	16	115	17	90	70	91
ENSG00000166169	824	270	972	568	572	533	583	555	590	851	615	311	597	726	26	510	527	2955	113	508	876	1904	863	1213	806	309	1325	544	598	460	646	575	4628	1918	977	788	1393	587	748	551	894	3798	886	606	564	312	383	471	529
ENSG00000107829	1033	261	864	420	738	523	951	472	606	853	845	308	585	539	56	483	522	3089	133	524	876	2111	1009	1143	805	289	1464	663	686	445	913	635	5871	2186	869	751	1395	503	762	461	1013	3107	1079	463	649	262	394	414	633
ENSG00000107833	876	168	1148	141	792	265	785	168	449	217	687	95	455	255	62	134	384	672	60	135	520	539	564	227	752	124	943	156	426	95	616	111	3114	316	524	98	913	80	570	155	763	1143	834	139	513	116	351	308	388
ENSG00000198408	3807	2864	3902	5232	1310	4489	1982	5232	2526	7721	1546	3586	3155	7555	258	7968	2655	35372	781	6004	5576	11182	1021	2211	2674	2943	2562	3265	2670	4904	1901	7414	17422	15299	4551	8004	2497	3524	3334	5974	4014	38029	2899	6951	2071	4266	1427	2416	2257
ENSG00000120029	2135	1143	2159	1336	811	1624	809	1745	1250	2684	741	1194	1196	1988	221	2153	1073	7151	257	1212	1851	3242	657	798	1189	831	1309	865	1187	1189	852	1564	6771	3723	1851	1681	1284	727	1626	1769	1576	9072	1164	2008	1015	1128	758	1366	1029
ENSG00000166189	3006	963	3800	1409	2172	2082	777	1480	1981	2708	1701	1211	1743	1920	149	1680	1552	6787	352	1440	2345	4991	709	920	2533	914	3266	1443	2053	1096	2233	1652	13124	4835	2622	1930	3142	1108	2481	1837	2723	8860	2641	2193	1896	940	1183	1749	1591
ENSG00000198728	4548	1030	4171	1391	1754	1369	437	1289	2103	2007	1657	772	2668	1775	254	1140	2115	6283	540	1342	3203	4277	447	568	2918	690	2162	875	2411	1079	1630	1331	13623	3931	3905	1861	2959	1162	3031	1104	3840	7803	2547	1273	2055	645	1505	1466	2362
ENSG00000148840	1921	934	2007	1379	668	1062	500	1325	926	1726	621	881	1169	1491	71	1507	962	6304	258	880	1236	2036	466	533	1069	610	741	458	1030	726	620	989	4830	2251	1317	1117	825	558	1369	1195	1394	7660	989	1531	813	888	632	1086	902
ENSG00000166197	2246	1109	2536	2479	861	1937	576	2436	1447	3275	859	1436	1608	3634	190	3167	1269	14692	313	2318	1904	4967	353	572	1375	1096	916	920	1242	1914	705	2716	6092	5056	1770	2037	859	782	2069	3088	2275	20990	1452	2979	1114	1933	726	1306	1156
ENSG00000107862	4938	1873	4662	2611	1693	2073	674	2601	2530	3897	1541	1637	3434	3680	234	2866	2735	15231	657	2325	3730	6023	660	653	2762	1269	2559	1138	2670	1723	1514	2336	13468	5177	4054	2630	2762	1242	4009	2391	4080	15556	2436	2779	2190	1494	1774	2462	2230
ENSG00000077150	2576	6422	5399	18673	2148	18882	874	13549	2321	23666	1723	8173	2992	20875	247	17258	3354	95214	458	11912	4142	47995	2805	18159	2966	8340	6281	15048	3173	14276	2144	21401	25797	51976	4465	22724	4392	14238	2512	15906	3374	103622	2511	22033	2492	10162	1153	6668	1596
ENSG00000059915	718	110	540	87	397	107	76	46	111	63	167	31	115	49	18	39	124	227	19	45	130	210	82	126	512	47	309	92	190	35	436	68	1999	227	243	82	303	90	149	44	326	298	210	56	99	27	172	119	132
ENSG00000107872	1284	297	1502	518	1475	809	1354	371	723	648	1194	246	633	472	49	351	483	2044	115	359	899	2390	3964	3548	1190	263	2426	818	702	341	1294	457	5648	1786	1023	754	2347	665	940	428	1018	2535	1423	535	821	224	480	498	714
ENSG00000107874	966	254	1330	459	857	484	882	418	695	734	808	199	531	496	73	398	465	2369	110	405	1049	1814	841	1328	941	286	1714	542	584	360	950	427	5240	1579	967	563	1971	494	763	418	954	2767	947	413	559	205	424	454	630
ENSG00000138111	229	45	206	143	103	83	150	111	115	191	187	80	177	112	12	79	125	617	49	161	244	584	95	192	294	66	305	159	200	119	137	141	1160	467	335	293	309	151	245	126	276	755	215	117	85	42	107	105	107
ENSG00000138107	6445	2746	7894	4677	3754	4716	2859	4261	3840	6799	3711	2822	3719	5565	318	4753	3136	22834	808	3532	6246	11793	3616	4707	4686	2549	6203	3283	3841	3183	3765	4200	26578	11855	6028	4855	7134	3432	5132	4659	5612	29129	4490	5096	3891	2679	2854	4241	3801
ENSG00000107882	8430	1780	7203	760	3049	1621	1406	1158	3543	1455	2926	531	5622	1482	541	1133	4272	4011	925	833	4659	2860	960	307	5379	648	3672	637	4715	683	3237	671	23116	3466	5613	1476	3954	909	6541	971	6993	4834	5291	1404	4106	606	2549	2000	3771
ENSG00000171206	4322	1588	3740	2598	2333	4730	1811	2904	3439	3513	2051	1180	3313	4810	199	3789	2509	16444	754	2028	4530	4895	1354	1082	3605	1459	3412	1699	2588	2556	2389	3403	19061	9422	4044	2442	4297	1477	4123	2392	4052	19376	3621	3699	2800	1469	1742	1604	2923
ENSG00000138175	642	107	979	129	601	144	1307	133	455	145	626	65	380	166	46	118	317	817	81	123	879	624	529	237	553	81	1015	142	379	106	705	155	3875	331	606	141	1186	172	475	107	598	806	894	215	463	52	319	163	474
ENSG00000166272	2937	846	3082	1173	1589	1229	1413	1258	1867	2217	1708	768	2480	1906	93	1309	1896	7283	419	1238	3128	4388	986	765	2274	712	2447	1105	1892	1075	1680	1274	12721	3608	3082	1691	2845	1009	2619	1293	3048	6958	2149	1326	1545	752	1230	1232	1656
ENSG00000166275	293	126	606	190	302	254	491	224	249	165	257	129	292	299	25	241	271	1317	50	180	568	584	148	129	321	137	356	175	168	128	267	189	1510	482	318	195	280	114	366	237	328	1375	512	233	347	181	203	244	164
ENSG00000148842	242	54	181	60	79	57	87	78	142	168	139	48	283	137	21	77	208	491	56	75	251	223	77	36	194	38	151	53	154	63	128	48	904	169	301	93	194	50	279	98	277	441	137	77	117	65	123	97	165
ENSG00000076685	2212	1037	1476	1036	289	773	22	1586	1146	2582	246	791	1663	1944	61	1673	1261	7358	326	1448	1894	2233	83	66	795	527	367	328	1124	1075	286	1404	4140	2425	2041	1744	370	484	2059	1748	1808	8787	651	1331	726	1019	625	969	856
ENSG00000235376	177	49	152	63	48	42	15	97	111	117	51	47	108	89	17	62	109	321	27	70	210	179	5	15	77	45	76	31	80	44	56	62	516	181	167	103	91	44	158	80	158	472	80	54	74	31	61	84	96
ENSG00000156374	279	67	294	56	110	87	102	80	187	114	87	35	131	76	12	93	91	343	32	66	246	184	49	25	183	51	127	53	120	53	94	44	860	224	193	89	174	76	178	73	175	401	147	41	94	38	85	91	113
ENSG00000148835	202	55	218	47	68	54	83	64	151	91	104	30	172	81	11	64	134	338	45	55	273	216	33	17	137	37	133	42	124	57	109	50	799	158	207	88	146	42	187	60	186	392	176	62	125	42	100	90	125
ENSG00000173915	1993	578	4204	691	1953	1021	4568	841	2013	1173	1975	490	870	920	215	755	1041	4106	271	644	2700	2523	2815	1759	1537	490	3101	789	1257	695	2418	709	11646	2118	1675	925	2787	692	1064	738	1804	5011	2459	750	1657	503	969	1289	1177
ENSG00000148843	3582	1117	4580	867	1664	917	765	1031	2207	1217	1535	704	1940	926	135	784	1579	3898	445	641	2274	1754	1370	466	2470	529	1585	300	2207	546	990	504	9752	1290	2500	608	1455	251	2410	714	3125	4581	2177	937	1739	515	1200	1456	1433
ENSG00000138172	1171	74	1234	29	1578	209	480	296	1142	261	1102	97	882	74	100	57	791	449	176	92	2941	1282	398	196	2331	125	1503	227	1753	193	1592	202	8928	1157	2384	315	2623	291	1764	237	1746	400	2219	194	1059	92	748	395	714
ENSG00000107957	1765	1015	1474	4318	464	1883	288	2269	1087	6013	548	1647	1583	9029	74	4249	2303	41203	546	5825	2064	5940	684	1255	606	1347	1055	1675	1798	5049	373	3619	6578	7267	1585	3000	1382	1525	1588	3803	1367	27117	853	4159	471	1814	724	883	731
ENSG00000107960	455	76	415	124	258	110	251	162	299	218	255	90	320	191	31	135	273	838	68	131	529	536	191	135	396	105	464	112	317	122	361	161	2414	428	454	150	682	120	418	129	494	870	379	113	258	68	169	133	218
ENSG00000065613	4016	2871	4012	5055	1308	4042	981	3830	2347	3056	969	3051	3100	6457	276	6321	2487	24476	722	5559	4262	7301	453	544	2153	2093	1642	1720	2410	3553	1508	5110	11838	11464	3541	5684	1749	2157	3354	4770	3838	36382	2242	5114	1656	2792	1150	2177	1915
ENSG00000156384	85	45	135	108	68	81	85	111	88	151	71	60	79	120	8	111	71	682	18	117	157	280	21	35	95	58	101	99	85	109	93	122	608	358	140	119	119	100	79	97	97	687	137	84	64	83	47	78	75
ENSG00000148834	2898	1004	5179	835	2833	1593	8361	1501	4754	3214	3015	1073	1882	1304	250	1030	1911	6846	625	1935	7066	8502	12176	5149	2936	959	8375	2302	2091	970	3789	1795	22822	6463	4613	2675	9178	2315	3284	1993	3101	7815	3656	1581	2850	977	2031	3656	2578
ENSG00000148841	1296	540	1411	83	467	300	302	308	1476	635	469	186	922	153	68	179	787	595	240	306	2601	1445	365	120	986	186	1000	179	930	111	697	197	5193	864	1875	716	1551	380	1326	330	1256	694	709	225	592	159	455	921	718
ENSG00000108039	4549	2213	5550	3534	2176	3551	1963	3697	3009	6041	2080	1936	2864	4989	206	4216	2558	19861	625	3623	4444	9952	1379	1885	3246	2239	3813	2741	3087	3476	2672	4370	20300	12532	4390	6060	3965	2932	3920	4402	4077	23259	3339	4167	2506	2098	1885	3154	2612
ENSG00000148700	4061	783	1676	958	793	819	1660	1473	1566	1057	869	362	4208	5584	366	1824	2752	11112	774	2279	4109	3731	354	317	2587	944	1802	1248	2802	2776	1255	1246	14501	3699	3634	2068	1343	727	5266	1943	5052	10012	2191	938	1531	449	1653	619	2749
ENSG00000119950	455	141	602	317	233	151	226	217	841	480	288	130	474	317	35	203	498	3028	232	769	3101	3955	191	260	649	247	987	528	634	504	786	973	7313	2686	2607	1408	2491	1201	872	325	714	2175	349	174	322	99	225	146	393
ENSG00000119953	1282	684	2103	1236	693	1093	489	1049	1012	1784	722	698	1033	1582	147	1565	850	6573	228	1121	1847	3049	145	271	925	595	982	797	942	972	754	1648	6678	3543	1330	1652	1160	971	1197	1309	1516	8502	1300	1340	901	773	652	854	903
ENSG00000138166	3584	5882	3769	11857	1765	11826	1807	10893	1387	13212	1251	6031	1417	10807	271	12369	1593	71444	265	8417	2735	33433	820	4589	1718	4593	1820	7451	1792	8107	1336	18936	13519	48575	1696	24940	1840	16844	1625	11444	2871	74560	2240	12152	1636	7720	1107	6428	1371
ENSG00000108055	2010	958	1926	1043	570	956	112	1206	921	749	433	588	1486	1715	115	1738	1073	7259	308	1255	2080	2768	95	89	1112	683	688	541	1180	1000	660	1439	6280	2684	1642	1288	745	632	1476	1004	1995	8201	1076	1186	842	737	586	711	930
ENSG00000150593	2612	755	2676	1181	1343	1484	2483	2075	1588	2442	1139	1032	2634	2518	218	1809	1931	7926	607	1850	3520	4731	845	876	2236	1010	1830	1741	2154	1570	1486	1812	13037	4639	3070	1868	2385	1219	2543	1765	3666	14101	2268	1476	1634	933	1125	923	1655
ENSG00000214413	296	125	407	135	163	144	160	193	197	170	205	111	270	203	11	178	191	1124	55	168	403	524	95	100	257	110	260	113	182	135	199	242	1260	474	279	245	240	142	201	137	361	1374	322	156	218	105	123	185	209
ENSG00000108061	2996	1581	3254	1708	1128	1751	1042	1965	1833	1955	995	1266	2171	2919	261	3064	1751	11927	499	2420	3915	5498	465	605	1760	1145	1635	1298	1873	1772	1357	2547	11690	5743	2813	2518	1764	1248	2288	2280	2751	12003	1923	2460	1387	1340	982	1524	1541
ENSG00000119927	282	45	274	42	91	35	105	77	153	88	84	49	281	94	14	64	184	283	58	79	269	139	43	19	129	30	109	30	156	59	86	40	737	113	244	53	111	27	314	70	331	364	139	50	123	42	102	75	136
ENSG00000197142	3899	1785	4555	867	1931	1744	2041	2720	2479	4085	1643	1148	3460	3057	273	1137	2207	4039	701	2844	3045	5825	1241	1258	2294	959	2607	1750	2526	1423	2102	978	15768	3048	3182	1575	1851	1023	3385	1996	5106	5795	2385	1710	1877	1127	1456	2768	2263
ENSG00000023041	1167	504	1579	786	616	731	560	810	743	1062	552	441	658	913	64	696	567	3369	154	674	1453	2121	189	257	630	339	618	461	597	578	570	687	4107	1650	976	777	701	321	777	674	948	5387	911	824	704	461	532	768	784
ENSG00000151532	1749	893	1659	862	669	939	544	1081	1052	1704	560	637	1177	1588	100	1283	965	5140	236	988	1637	2468	427	458	920	481	971	601	948	807	684	953	5564	2284	1469	1084	951	458	1357	1015	1349	6813	1028	1175	776	656	540	841	816
ENSG00000148737	60	26	106	27	40	31	23	54	118	200	48	43	92	60	6	29	69	229	23	113	184	306	57	78	64	33	80	67	78	57	52	125	687	498	150	326	148	134	72	90	70	174	90	33	50	33	24	50	39
ENSG00000165806	900	2875	1299	6533	434	5874	353	5914	1269	11674	451	3941	716	8242	101	7830	794	31484	175	6358	1531	12904	446	1373	725	3453	1001	3106	910	5891	327	6453	6518	17816	1013	7454	670	2672	1077	7345	1023	37671	755	7106	706	3940	730	5327	691
ENSG00000198924	270	214	334	306	62	211	46	275	207	304	68	146	147	257	11	249	207	1216	47	244	300	429	31	21	141	136	129	90	184	202	83	188	1003	430	216	230	115	100	249	260	279	1668	116	174	113	126	91	200	127
ENSG00000196865	1049	901	1035	1083	293	841	320	1092	562	1162	316	725	1124	1866	146	1740	797	6888	240	1203	1185	1695	168	164	559	507	433	410	593	813	354	1050	2974	2109	905	1092	403	400	959	1163	1107	8573	500	1083	421	724	368	570	491
ENSG00000165813	798	441	604	437	189	349	120	584	389	405	131	281	772	953	66	849	582	4048	136	786	728	1207	101	91	344	253	244	177	488	428	211	660	1847	1179	670	813	198	280	658	502	764	3779	342	513	274	355	235	260	294
ENSG00000099204	45	69	36	665	20	121	12	61	56	267	32	85	60	558	15	248	170	5067	48	480	362	859	48	38	29	50	116	88	119	262	28	279	548	330	79	148	38	62	54	206	61	1976	25	123	61	179	48	106	47
ENSG00000151553	1502	667	1312	917	376	657	450	856	798	1283	375	583	1176	1376	88	1262	931	6325	252	1186	1559	2041	310	279	649	382	512	422	865	736	494	1237	4596	2344	1301	1362	625	600	1199	1058	1271	7508	735	819	592	627	379	553	599
ENSG00000165832	512	228	613	186	150	141	78	295	409	313	134	149	438	284	37	240	317	1227	86	204	622	481	36	24	258	104	179	104	362	207	175	198	1573	497	459	253	181	88	487	213	503	1308	300	194	225	140	164	209	217
ENSG00000187164	3343	2581	2684	2952	1149	3302	1375	3789	2334	4257	1300	2067	2856	5866	231	5987	2169	18335	676	2870	3607	3848	475	377	2181	1836	2122	1342	2288	2691	1694	2754	13656	6872	3721	2400	2097	931	3709	3533	3879	22360	2822	4231	2167	2084	1596	2054	2133
ENSG00000165646	143	28	164	23	14	15	23	36	158	34	51	72	618	195	10	20	263	111	153	45	457	53	39	3	145	28	103	14	355	37	13	11	333	36	282	21	109	17	344	16	223	64	62	44	97	9	132	55	106
ENSG00000165650	1008	429	810	448	231	320	343	568	466	532	238	275	1136	777	69	541	554	3568	199	474	902	876	134	86	505	208	357	159	599	367	263	431	2756	917	1026	607	380	239	1010	469	848	2659	484	398	369	233	343	330	491
ENSG00000107560	868	279	768	244	219	219	214	428	444	357	229	181	764	455	58	392	559	1867	149	356	767	596	63	53	404	143	262	134	443	256	265	319	1945	608	655	340	248	124	795	330	696	1914	442	299	331	200	255	263	426
ENSG00000165669	829	314	1243	297	509	345	775	323	590	367	481	166	527	347	48	362	455	1599	136	284	1199	970	253	203	593	225	684	243	504	266	506	348	3653	784	710	318	712	217	619	280	839	2016	765	287	535	169	394	376	558
ENSG00000151893	2543	1271	2857	1811	1047	1885	1599	2962	2079	4238	1380	1771	2641	4467	171	2816	2304	12211	697	3069	4371	6212	860	963	1683	1234	2276	1700	2148	2201	1234	1981	15043	6485	3906	3187	2396	1707	3162	3332	2883	14948	1814	2504	1394	1531	1363	1862	1938
ENSG00000107581	16099	7432	14965	8666	4176	7023	1095	8983	9918	9393	3385	5064	10986	12599	867	10012	8832	50655	2377	8410	15413	19596	1113	783	8100	4468	5465	3251	9174	7272	4702	9121	50479	17529	14525	9099	6055	3382	13189	9156	13493	59778	7643	9971	6683	5668	5328	7131	7778
ENSG00000119979	361	112	353	171	171	147	309	164	243	238	206	95	196	218	25	198	170	1000	46	143	449	487	257	295	250	97	308	134	220	160	246	221	1630	516	347	246	358	166	252	177	326	1099	270	142	196	100	146	151	194
ENSG00000183605	413	162	709	447	220	336	328	310	372	468	311	179	271	408	34	285	234	1538	51	238	450	556	429	414	280	179	424	183	274	297	183	220	1447	509	326	267	462	251	367	195	285	1910	265	242	265	163	233	283	259
ENSG00000165672	5766	1816	8457	3507	2982	2872	1695	3285	5474	4333	3068	1709	4236	4082	444	3219	3518	18475	900	2959	7941	8442	534	573	4318	1747	5011	2026	3927	2848	3483	3305	26196	6979	5885	3344	5586	1950	5228	2821	5617	21505	4814	2748	3689	1807	2772	3238	3954
ENSG00000198873	97	16	65	16	63	58	70	18	44	82	88	33	77	21	6	36	60	71	17	51	160	233	12	19	93	28	72	28	43	24	54	74	302	177	111	39	199	69	116	44	95	293	69	23	68	37	49	44	77
ENSG00000148908	7013	2211	11370	1168	6885	2600	7539	1740	4224	2161	5557	953	3979	1940	680	1973	2531	4760	605	1182	5105	5525	2073	1328	6229	1197	8773	2057	3748	1150	6878	1447	35728	5505	5318	1759	7078	1288	3523	1366	6428	9701	9043	2129	4459	886	2604	3243	4178
ENSG00000151923	3572	1282	4743	1345	1955	1648	2059	1451	2309	1836	1786	861	2121	1764	164	1577	1750	6950	521	1240	4047	3961	1007	899	2246	858	2454	1095	1999	1169	2176	1488	13989	3798	3096	1795	2698	1011	2128	1374	3288	9442	3059	1533	2048	929	1400	1588	2305
ENSG00000151929	586	282	917	595	366	620	138	558	579	2219	293	631	426	1165	33	644	374	3790	78	1406	939	3803	107	216	450	291	551	445	431	437	383	635	3631	1791	700	821	1054	613	568	1629	486	7126	395	1365	291	1142	214	1362	326
ENSG00000198825	168	120	196	389	61	304	98	476	232	1123	88	492	210	799	9	747	196	2761	65	904	574	2327	66	255	154	197	186	368	172	379	122	670	1530	1653	336	632	226	498	270	759	300	5767	150	521	123	468	94	329	169
ENSG00000197771	2473	1131	2981	1611	1084	1744	746	1975	2093	3571	1027	1157	1961	2296	170	2617	1621	10561	438	1784	3178	4681	303	449	1738	927	1402	1027	1721	1708	1170	2618	10417	6074	2861	3060	1858	1612	2394	2177	2306	12227	1843	1959	1322	1325	962	1275	1571
ENSG00000107651	2571	1104	2981	1253	772	1148	567	1635	1703	2331	780	896	1786	1867	168	1758	1489	7515	381	1374	2706	3019	254	280	1357	706	989	639	1420	1065	762	1396	7630	2967	2314	1747	1148	762	2128	1535	2043	8361	1373	1506	1162	1015	924	1245	1251
ENSG00000120008	4441	1465	3568	1428	1222	1319	694	2306	2298	2559	1356	1252	3208	2631	292	2077	2481	10173	661	1990	3870	3984	286	280	2150	996	1510	768	2342	1458	1408	1739	12329	3742	3487	2019	1835	1111	3599	2004	4239	12553	2319	2094	2122	1287	1257	1380	2255
ENSG00000107669	954	328	853	347	269	273	564	467	511	473	286	194	766	552	64	413	546	2377	162	372	992	924	173	121	473	193	417	168	533	260	291	331	2692	631	832	451	423	191	867	380	876	2339	468	312	390	218	374	377	513
ENSG00000107672	1376	556	1731	708	814	811	1021	688	867	960	762	441	734	808	79	724	643	3393	188	715	1137	2199	369	431	933	387	1390	588	838	556	997	756	5688	1876	1061	918	962	443	907	624	1398	5264	1370	779	897	474	575	796	877
ENSG00000107679	698	664	775	950	219	769	259	985	520	1417	268	605	820	1518	43	1193	660	5521	154	887	1260	2146	134	193	419	490	436	536	462	794	280	980	3143	2023	873	987	499	624	742	1129	783	6018	495	929	383	628	339	529	397
ENSG00000119965	229	106	359	90	116	114	136	181	199	204	126	68	184	147	19	137	139	651	44	151	358	378	66	66	205	62	185	84	152	77	134	116	1007	284	238	156	208	99	197	132	207	710	192	126	152	81	111	181	171
ENSG00000179988	130	49	197	64	98	70	217	66	103	64	114	58	82	65	5	56	83	371	19	61	98	123	66	36	115	32	127	35	99	48	106	69	522	123	75	57	88	28	153	72	180	559	165	63	80	47	56	35	103
ENSG00000095574	850	375	924	367	271	371	267	446	437	518	286	273	616	644	60	500	444	2323	129	427	793	851	80	89	493	218	333	186	466	299	264	367	2284	750	667	348	327	203	652	424	772	3017	566	460	391	312	277	380	466
ENSG00000196177	580	106	937	404	230	162	210	247	513	390	257	86	767	427	70	234	394	1439	137	325	906	856	117	100	433	121	379	157	633	396	331	374	3770	874	457	210	298	95	1073	370	838	1577	415	155	259	76	181	107	300
ENSG00000154473	2332	899	2560	1838	1187	1450	1018	1312	1537	1935	1081	838	1510	1816	116	1500	1279	8824	307	1136	2336	3426	394	516	1499	730	1408	848	1214	1070	1048	1321	7677	2935	1953	1573	1691	799	1633	1353	2037	10627	1885	1422	1266	1023	878	1349	1335
ENSG00000182022	95	106	91	156	42	75	26	78	226	208	36	85	187	160	2	44	131	1754	40	213	801	3040	64	164	33	83	546	627	149	478	178	984	2733	2235	1076	2174	502	629	149	125	23	196	23	127	31	95	32	66	26
ENSG00000065154	2014	431	1905	427	1078	618	588	561	1727	951	866	345	1653	777	137	370	1247	3424	395	714	2544	1753	204	123	1444	385	1490	435	1586	611	1176	484	11334	1888	2456	991	2249	577	1767	552	2029	3463	1097	411	1056	332	553	481	1087
ENSG00000107902	381	36	328	35	392	88	364	60	514	213	248	22	241	69	62	54	273	493	68	81	534	605	478	294	413	34	659	113	242	38	556	128	4004	593	695	214	1131	205	375	51	419	298	374	39	302	51	153	92	185
ENSG00000189319	2066	379	1455	607	951	680	614	499	1226	1609	945	477	1263	1333	118	728	898	3574	191	933	1804	4422	881	805	1422	494	1512	963	1117	692	1017	937	6842	3552	1474	1324	1416	971	1317	750	1385	4441	1271	763	929	443	714	913	1061
ENSG00000203791	190	64	352	114	109	99	129	86	158	131	112	45	145	109	13	87	97	464	38	108	284	347	87	87	132	50	182	105	149	78	137	93	786	235	195	117	192	76	162	87	191	558	192	78	112	55	68	104	111
ENSG00000165660	2154	1105	2577	1725	922	1424	570	1330	1328	1604	731	805	1225	1901	166	1906	1090	8447	267	1368	2339	3490	311	364	1053	683	1092	758	1162	1129	983	1663	8313	3797	1849	1806	1394	950	1516	1574	1816	10500	1336	1522	999	977	668	1225	987
ENSG00000019995	677	300	490	432	134	311	15	498	340	742	157	230	502	692	24	557	382	2711	100	436	786	1084	43	35	348	217	197	234	424	424	189	601	2188	1142	734	632	305	341	546	491	567	3247	318	465	239	279	218	326	310
ENSG00000175029	728	367	672	509	287	679	381	869	405	880	240	317	702	1220	50	923	500	3943	93	524	952	1773	120	168	559	373	463	413	441	520	378	685	2689	1796	1021	1000	696	537	856	679	566	5003	656	846	273	334	309	356	398
ENSG00000107938	660	231	607	309	204	231	227	445	402	428	206	212	477	489	31	435	377	1981	102	331	723	829	85	88	349	182	305	150	352	267	217	332	1726	650	558	373	281	145	562	316	619	2468	433	357	285	265	227	303	363
ENSG00000188690	1614	295	2045	376	891	392	991	398	1422	727	1255	240	1137	407	78	325	725	2051	178	408	1583	1341	2815	1019	1026	186	1457	300	879	339	893	279	7301	973	1457	400	2454	259	1231	320	1234	2176	1552	320	1073	233	689	573	1101
ENSG00000107949	1038	329	1756	411	647	487	479	402	873	404	699	268	606	419	63	331	547	1892	145	318	1227	944	183	189	813	247	918	256	561	282	660	345	3974	821	883	341	872	170	691	371	1012	2907	1044	416	695	246	448	581	635
ENSG00000089876	1118	257	1401	247	368	226	180	321	922	514	589	183	815	404	66	199	593	1745	104	290	1206	1080	118	111	737	151	534	212	622	252	526	307	5201	1130	1148	437	1242	369	899	288	990	1787	901	226	531	148	423	424	794
ENSG00000148848	30086	12066	19724	8446	8948	7219	4658	10915	8561	4081	7380	2870	13059	8110	2171	11999	10388	36585	3900	2846	14628	3809	2757	508	8201	2767	9262	1460	13572	4672	4003	4592	78672	7735	13745	3983	11825	1655	16071	3652	13267	31245	10877	5927	10974	2782	12491	8464	10536
ENSG00000150760	8305	1472	5995	849	1858	1168	565	1710	3397	2143	1449	758	6382	1792	391	1846	4550	4278	961	937	4064	1914	323	129	3708	595	2199	518	3619	721	2341	830	19392	3079	5096	1160	2702	663	6289	1250	6145	5526	3497	1453	2780	681	1876	1110	2736
ENSG00000132334	38525	12954	35726	1310	12137	6746	3242	7232	22493	7031	10760	3742	22924	4752	2136	5016	16936	5950	4508	3937	29790	15406	2335	479	19281	3124	14098	2645	17947	1525	11582	1660	90957	10694	26783	6457	17907	3800	25777	4615	29215	10933	18772	6036	15654	3126	11502	15515	16783
ENSG00000170430	378	45	777	83	564	109	670	69	296	125	593	51	321	91	39	44	272	393	62	135	605	720	1086	482	623	69	983	140	328	69	576	55	2758	440	540	120	1252	96	385	91	520	415	458	57	350	54	169	117	306
ENSG00000108010	1774	664	3187	925	1190	1031	1500	853	1674	1605	1057	632	921	1089	122	922	951	4549	262	921	2828	3092	909	660	1307	509	2046	771	1121	688	1367	891	9155	2374	1783	942	2140	541	1269	1098	1634	7210	1464	1076	1207	716	839	1600	1131
ENSG00000175470	1500	629	2197	966	986	1110	637	836	993	1289	855	508	992	1269	75	939	832	4744	199	824	1654	3087	822	851	1271	497	1683	845	1063	770	1247	1024	7065	2745	1507	1371	1478	722	1069	853	1535	6084	1353	1104	931	539	628	958	932
ENSG00000176171	468	263	717	464	239	195	249	263	567	473	191	132	268	251	22	176	432	3047	139	664	1652	4907	157	487	1003	663	1776	1574	828	1060	1489	2639	12237	7343	1897	2877	2010	1501	410	446	410	1830	278	198	262	125	199	235	257
ENSG00000165752	9621	1397	9827	309	8207	1012	3607	698	4521	564	5371	389	4366	675	441	540	3221	1349	691	319	4037	1637	5561	1177	7327	399	7654	638	4799	406	9012	304	40333	2356	6507	669	7669	317	4674	506	7197	2751	7928	673	4332	269	2358	1351	3694
ENSG00000148814	423	88	495	104	228	106	280	106	305	141	309	93	290	181	29	126	190	488	61	160	339	423	427	317	363	85	348	112	247	130	360	128	2114	510	435	183	588	69	392	120	351	797	436	109	238	43	174	134	273
ENSG00000171813	2134	313	2315	302	1810	521	714	360	1108	529	1129	254	1120	436	54	296	863	1282	222	305	1687	1654	1095	648	2000	239	2234	464	1228	245	1790	375	9661	1760	2057	643	2934	454	1428	445	1659	2516	1538	441	905	188	680	661	774
ENSG00000068383	342	102	399	114	157	107	65	119	215	207	131	86	240	155	10	128	207	514	53	108	431	340	45	38	309	59	243	89	218	94	174	81	1379	283	387	165	305	93	317	103	296	637	243	146	156	69	141	102	195
ENSG00000151650	473	174	213	2	193	61	189	56	110	7	70	8	51	8	25	26	144	31	37	7	299	57	190	15	481	47	479	53	283	1	582	28	2396	130	599	44	1126	55	119	14	132	12	465	57	492	29	47	30	194
ENSG00000151651	3090	8633	3448	16627	2347	20500	1495	12365	3102	14654	1384	6661	4584	18847	275	19356	5731	65204	761	8304	7443	36146	3860	10238	7788	9254	13231	16121	5699	13425	8137	21518	65196	66914	16359	30603	16485	17807	4792	13256	5886	94594	3350	17992	2271	5553	921	4083	2459
ENSG00000130640	5591	1967	6361	2842	3025	2358	2688	2158	3362	3202	3943	1389	3501	3023	302	2588	2178	9881	712	2223	4874	8508	4970	3633	5546	1496	6344	2227	4016	2239	4991	2964	32643	9050	7057	3889	7824	2020	4786	2426	5081	15642	4553	2393	3123	1236	2352	2540	3322
ENSG00000198546	238	78	322	136	250	174	311	104	153	128	220	45	134	107	7	116	107	529	25	76	271	422	347	276	256	65	402	137	116	95	299	97	1307	380	208	138	375	87	179	96	170	686	251	104	159	72	107	145	151
ENSG00000148803	1527	392	2109	571	1788	1023	1860	587	1303	1078	1312	479	700	540	75	609	613	2284	140	495	1250	2319	3963	3415	1468	432	2704	948	840	440	1426	622	7792	2864	1159	912	2811	967	1018	609	1107	3400	1493	593	914	317	606	796	800
ENSG00000127884	4827	987	8982	1491	5056	2121	5805	1752	4564	3730	4790	1208	3246	1413	445	1508	2810	5964	817	1677	6621	7521	8971	4367	5414	1200	9503	2297	4243	1703	5149	1425	34018	8383	6313	2713	10781	1909	5112	2270	5206	9063	5779	1481	4115	916	2493	2728	3610
ENSG00000148832	1032	265	770	389	486	444	394	314	606	714	331	183	421	285	33	386	434	1530	101	298	673	1492	511	532	664	201	776	341	339	259	416	406	2595	1140	914	755	1098	484	579	378	553	2548	583	317	498	181	282	302	509
ENSG00000148824	250	81	196	79	135	147	42	111	172	191	102	69	98	117	6	92	84	426	23	132	164	438	57	57	167	67	184	113	117	100	121	138	762	380	189	157	120	53	95	100	154	591	181	122	191	113	93	114	123
ENSG00000203772	106	23	139	26	77	77	128	45	80	102	115	42	50	35	5	41	39	146	7	65	71	210	373	258	117	33	180	67	50	33	102	72	452	261	68	66	96	31	54	57	95	366	159	82	101	40	68	84	73
ENSG00000177951	2828	1078	3097	1761	1365	1489	803	1473	1782	2469	1493	949	1682	1886	192	1764	1421	7301	337	1322	2587	4312	685	896	1902	868	2248	1086	1971	1225	1372	1596	11586	4826	2555	2095	2662	1728	2309	1611	2625	8976	2058	1790	1536	923	1211	1598	1698
ENSG00000177963	4608	1700	5230	2884	2608	2832	1528	2709	3297	4645	2631	1838	3077	3840	283	3089	2608	15085	641	2424	5214	8996	1043	1391	3571	1651	4415	2307	3233	2168	2694	2994	22105	8673	5014	3761	5519	2600	4116	3278	4313	19379	3346	3110	2822	1733	1835	2706	2655
ENSG00000142082	461	109	346	148	206	117	286	124	208	238	353	70	330	215	19	150	243	983	60	147	384	747	179	233	421	114	513	223	253	138	301	218	2376	760	476	275	678	261	378	185	345	665	499	184	295	69	197	111	350
ENSG00000185627	2845	1212	4228	1715	2522	2321	2875	1960	2465	2997	2453	1319	1587	2001	234	1856	1321	8681	348	1589	3570	5890	4592	4164	2525	1326	4481	1787	1800	1296	2291	1719	14321	4994	3039	1891	4624	1568	2082	1927	2664	14727	3085	2088	2006	1249	1470	2873	1930
ENSG00000142102	20	16	32	50	85	160	12	26	4	38	70	93	6	7	2	43	3	69	9	57	151	536	31	54	15	14	19	61	10	15	25	58	295	322	23	82	79	113	12	22	17	217	23	56	48	54	44	78	63
ENSG00000185201	211	223	288	88	228	923	423	706	149	2422	579	1338	125	127	39	1364	83	254	30	260	146	495	68	649	221	454	402	1088	166	131	430	735	2486	6473	157	1525	897	2991	335	1122	608	2557	815	592	189	318	252	431	559
ENSG00000185885	55	436	83	243	29	1419	25	1038	30	3180	46	1798	10	211	1	1962	20	571	1	519	46	955	24	532	31	765	42	1383	22	296	29	1616	232	10562	10	2430	79	2968	32	1639	34	3782	59	794	19	855	25	634	31
ENSG00000142089	2032	5026	1740	1258	651	8496	1542	8103	411	13394	996	8256	511	3267	47	11717	504	5127	31	1793	288	3661	595	9897	1122	5956	1256	11390	972	3221	716	5986	3888	34669	137	6703	1322	12430	248	5134	709	20465	1868	8496	467	3934	578	5417	557
ENSG00000185187	568	104	666	138	824	302	735	165	670	238	810	109	584	226	41	110	411	820	88	127	903	903	974	618	1036	166	1593	330	512	141	843	151	4709	703	959	223	2053	304	659	169	868	762	850	191	513	83	261	138	508
ENSG00000185101	568	987	995	3260	627	4978	152	1981	419	2236	354	1523	249	3618	25	2425	509	12129	78	1386	496	3744	901	4620	760	1624	1418	3383	765	2737	657	3810	5316	9524	376	2294	531	1906	275	1759	813	15030	561	4293	414	2511	184	763	329
ENSG00000174915	600	199	554	260	386	351	227	226	383	397	359	160	310	370	32	152	260	1275	61	240	607	1081	867	759	437	127	761	220	306	211	325	192	2407	744	563	273	972	190	351	250	439	2032	455	287	302	158	289	362	335
ENSG00000023191	33177	10427	43376	18091	29668	23871	13523	13646	21356	23574	23119	11361	20448	20189	1849	15930	17567	68207	3755	12512	26597	48510	19803	20013	33223	9332	48789	16598	21750	12242	32729	14474	153608	45631	28898	14573	46967	10298	28734	18301	29503	101074	30916	22798	22927	10923	14150	18745	19258
ENSG00000174775	901	339	1229	621	788	757	685	360	570	644	627	324	321	549	36	439	348	2360	73	354	903	1845	2115	2099	733	328	1307	543	453	387	870	534	4489	1581	742	606	1485	318	462	479	660	3288	897	652	504	242	391	658	456
ENSG00000161328	181	30	105	51	73	81	21	27	51	74	96	46	84	52	3	32	59	245	3	37	91	179	58	70	113	33	108	48	40	29	51	41	426	135	92	54	101	34	81	34	199	540	108	52	56	27	49	58	107
ENSG00000185522	168	41	172	56	139	93	70	42	97	92	136	40	90	62	6	46	101	379	26	137	198	598	154	217	187	32	431	175	109	83	267	152	1580	582	221	203	472	170	86	24	171	347	174	60	106	42	69	55	140
ENSG00000099849	3593	667	4231	478	4061	1044	1933	491	2170	719	2844	352	1549	635	202	545	1600	2040	350	510	3155	3587	4694	2127	4814	528	7041	1188	2750	484	6092	773	23094	3364	4226	1097	7237	781	2532	639	2989	2584	3617	774	2259	300	1203	1089	1667
ENSG00000070047	4880	1592	4649	2270	2238	1919	589	1717	2728	3069	1804	1130	3262	2731	173	1500	2557	10788	569	1739	3961	7490	780	1054	4042	1106	3776	1578	3134	1784	2690	2046	19144	6579	4953	3169	4113	1701	3556	2210	3670	13986	3162	2316	2332	990	1617	2236	2125
ENSG00000185507	1712	2873	2318	5376	1565	11627	1155	6702	1119	12106	1342	4822	614	5271	94	9520	773	25445	160	5919	1209	15445	1600	14888	1598	4567	2258	9609	945	4924	1840	11651	8662	40501	1345	12707	1784	6685	1262	9371	1373	42021	1511	7446	956	4750	536	4286	817
ENSG00000177030	1334	297	1536	389	1182	564	750	399	1058	780	1086	315	989	501	76	373	871	1891	231	383	1399	1992	1057	698	1616	235	2287	485	1118	339	1454	434	7927	1482	1754	672	2842	481	1329	417	1573	2429	1348	432	945	264	588	462	894
ENSG00000177106	2358	530	1718	206	2001	1155	275	365	1402	1493	934	215	842	443	145	565	827	1525	146	382	1194	2040	419	700	2606	430	2387	1002	1682	346	2554	708	15745	4998	2401	1468	3011	1177	874	483	2097	2139	1744	709	1026	293	357	290	839
ENSG00000177042	527	114	363	119	235	128	131	138	249	212	300	84	217	155	26	123	294	840	48	136	482	580	62	60	354	93	278	84	230	99	242	119	1140	267	327	164	359	74	354	138	396	899	450	144	336	127	227	191	494
ENSG00000177156	24154	9024	31158	12003	16992	15610	14520	9220	12384	14729	13856	6920	10239	12128	1356	11480	7805	44243	1942	6459	17494	30094	18216	13703	14532	5197	24461	10132	8810	5782	15886	8013	95737	27624	18742	11548	24717	6561	11342	10435	12053	63190	20957	16157	16727	8528	10120	18322	11542
ENSG00000177225	1835	585	2186	1139	993	900	979	884	1281	1488	961	645	1349	1300	123	855	994	5184	267	1052	1843	3078	1923	1545	1621	515	2116	858	1181	852	1262	1106	8179	2666	2222	1176	1668	535	1522	1036	1664	7144	1203	869	1014	531	779	805	1060
ENSG00000177542	635	268	885	564	485	557	164	378	421	677	382	269	428	470	50	409	320	2389	76	486	528	1929	297	415	582	244	635	352	377	303	397	475	2654	1444	582	661	700	329	528	434	662	2948	501	468	379	241	250	565	367
ENSG00000177595	844	214	903	321	541	324	292	218	366	228	608	165	298	212	28	155	307	1099	71	219	492	1145	699	673	604	152	833	245	347	211	466	255	2655	703	717	389	1007	247	436	135	567	1515	689	328	522	158	367	360	424
ENSG00000177600	10555	2653	16069	4545	13180	6383	32832	4176	8400	6734	13157	2615	6741	5322	925	4294	5209	20350	1404	4123	11210	21724	52039	30233	12400	2821	25497	7630	7730	4086	14798	5156	62562	15363	10202	5590	23005	4435	8434	4084	10612	29557	16765	4643	10124	2698	5016	5792	7157
ENSG00000177666	4231	1153	4645	2361	3123	2588	1411	1503	2084	2827	2748	965	2195	2239	203	1679	1711	10316	395	1565	2702	8137	2627	3812	2819	853	4008	2399	2222	1734	2592	2187	13670	6144	2943	2767	4561	2137	2726	1625	2977	11698	3481	2223	2263	1097	1790	2132	2339
ENSG00000177685	613	77	402	12	421	55	320	28	216	44	327	10	135	13	10	16	203	61	42	24	527	278	560	129	483	20	570	52	299	20	522	20	3278	210	432	90	1557	98	135	12	314	61	376	33	340	26	202	66	306
ENSG00000177697	11671	2981	12884	3441	6619	3355	5231	3060	3549	2332	5740	1699	2202	1401	590	2992	4650	12481	837	1812	8290	9670	8839	6481	5983	1364	12855	3503	4402	1471	8366	2807	40864	8595	8643	3841	10991	1958	5854	2695	5603	13933	9055	4204	6274	2012	4877	5872	5561
ENSG00000177700	2836	656	3622	1115	3249	1781	3870	924	2056	1787	2502	776	1302	1654	162	888	1241	5142	316	964	2163	3087	9231	5296	2322	614	4608	1084	1588	710	2586	826	11468	2186	1976	963	4791	694	2032	1346	2194	8577	2368	1348	1878	636	1346	1537	1310
ENSG00000214063	1354	258	1095	348	828	492	677	446	871	596	771	317	978	728	24	113	847	1612	239	408	1942	1862	1246	827	1177	230	2520	490	640	229	1161	152	8489	945	2147	530	4384	890	1777	683	1189	2013	384	262	461	119	935	740	895
ENSG00000177830	4044	458	3108	595	2581	647	3373	656	2195	1052	2212	269	1806	709	163	365	1687	2398	376	465	2810	1999	2396	1047	2924	407	3929	636	1645	386	2745	399	15598	1266	3656	653	5663	395	3422	521	2832	3611	2680	477	1781	229	1666	792	2187
ENSG00000183020	15071	2885	10376	5820	6139	5191	7928	2232	4434	3740	6082	1127	7536	5455	454	2718	5512	16574	1122	2263	6875	5918	2881	1570	7127	2312	9324	3622	4174	1601	6601	3463	40602	5601	12902	5115	11938	2087	11206	3015	7442	30444	9416	5401	6271	1656	6844	3211	9409
ENSG00000078902	5342	1595	6052	1581	3498	2287	1357	1858	3842	3425	2877	1260	4020	2532	269	1987	3075	8723	778	1901	5200	6856	2986	2740	4032	970	4824	1701	3402	1443	3027	1624	19811	5318	5379	2370	5464	1315	5154	2181	4981	13168	3717	2304	3014	1236	1990	2685	2513
ENSG00000182208	1043	342	1295	643	977	775	817	536	749	1050	1027	442	573	726	104	638	546	3320	125	560	1042	2330	1388	1788	988	405	1850	849	695	485	1221	763	6176	2412	1152	909	1903	649	838	714	1085	5017	1214	826	801	403	480	625	697
ENSG00000184545	43	68	107	110	57	87	9	62	40	208	24	39	21	49	0	54	24	277	12	80	68	457	32	87	17	20	38	83	51	38	24	69	175	165	70	122	51	109	36	102	48	595	17	75	18	40	22	93	13
ENSG00000244242	51	15	62	16	27	37	64	44	43	58	56	59	18	19	2	6	24	107	16	42	155	165	376	406	32	13	116	62	20	18	35	10	325	125	151	79	201	57	74	81	31	231	12	29	20	40	61	262	13
ENSG00000117984	14761	2934	14689	4448	7765	6405	20836	12344	16011	26930	11979	7909	8290	10634	559	4618	7242	30180	2847	10384	35176	43621	59684	62559	12704	4472	33771	17983	7169	5554	10383	4564	86633	30704	37449	24764	58597	16543	16832	16948	8828	45701	7254	7637	8563	6481	14998	27180	11685
ENSG00000130592	56416	35350	72604	47654	30931	65252	16762	43506	35472	68768	26293	23433	31868	70993	3846	64650	25211	230053	6377	41080	49589	160483	43482	67666	48566	33160	75420	50914	35267	39530	51263	57847	317339	170153	54575	62656	81382	38785	41502	54435	40628	288530	32345	58639	30393	28521	12271	29020	22849
ENSG00000184682	797	607	896	775	410	1210	33	547	327	790	248	411	228	769	16	527	224	2548	51	560	491	2160	116	258	382	503	636	723	284	402	324	747	2620	2440	598	1183	366	463	302	622	551	5864	358	884	342	443	141	432	367
ENSG00000214026	1012	280	1589	433	1471	610	2214	435	903	649	1066	230	633	519	68	388	560	1792	137	357	1172	2165	8957	3634	1173	258	2465	554	710	314	1262	355	5960	1316	1109	539	2587	370	768	389	854	2353	1247	481	884	244	525	646	655
ENSG00000183734	1032	186	859	62	633	161	731	147	464	304	465	99	223	58	16	92	301	213	90	325	927	2235	582	313	735	138	1122	298	478	63	1541	497	5521	2459	1155	1015	2102	492	445	198	452	359	1000	150	588	91	244	602	449
ENSG00000110665	3626	335	3132	25	1693	142	970	238	2678	342	1822	54	2113	98	132	106	1816	148	483	161	3821	1563	698	177	2255	158	2623	145	1911	79	1781	55	11303	595	3054	182	2841	242	3406	151	3326	282	2330	125	1915	77	1173	648	2326
ENSG00000064201	2292	136	2587	9	1367	75	634	97	1583	202	1138	27	805	23	60	30	814	68	257	102	1730	621	821	143	1636	84	1682	88	853	31	1098	20	6217	274	1642	69	2213	104	1284	53	2143	152	1519	42	1409	28	593	236	1228
ENSG00000110651	21203	6125	43743	5785	24226	12890	15124	14297	32560	26364	21811	9238	24407	12651	2030	7473	20162	29250	4678	8936	35459	39327	28037	23560	23825	6821	47741	13900	20372	6392	28307	6472	189205	39797	39695	14909	65934	13782	30078	14701	27088	45183	22362	8797	20516	5783	11916	15946	14668
ENSG00000184281	1212	393	1633	640	1267	868	1077	512	751	858	1089	382	632	708	70	584	544	2909	125	525	960	2142	2864	2618	1148	383	1922	724	736	428	1138	605	5364	1836	1005	680	1650	471	828	620	1016	4286	1307	870	841	372	555	817	676
ENSG00000053918	9410	1443	8456	1928	3529	935	2588	1893	1155	524	3380	494	7959	2878	383	852	3818	6215	354	339	2188	1729	1653	1279	6579	815	2775	457	6535	1741	5153	1040	25715	3164	2875	611	4052	428	9623	1984	3532	2455	4952	564	1715	199	895	392	5175
ENSG00000110628	1119	167	1173	136	702	112	470	328	712	409	548	75	518	118	42	109	488	803	168	353	1146	1909	848	1177	988	134	1660	380	670	216	1105	273	7652	1945	1644	750	3051	714	1059	312	1630	1692	774	143	416	54	258	180	460
ENSG00000181649	983	1091	2238	508	999	1374	155	758	627	716	358	378	240	346	55	671	297	2001	60	264	734	1771	561	604	828	415	907	579	706	298	1158	647	4330	2557	649	840	1257	554	527	733	800	3262	481	674	367	233	174	1180	233
ENSG00000205531	2258	879	2488	2053	1444	1549	827	1382	1417	1975	1304	918	1431	1928	220	1835	1287	11972	262	1458	2126	5474	1251	1840	1963	838	2209	1095	1293	1356	1610	2293	9078	4398	1996	1729	2371	982	1748	1654	2319	13533	1899	1707	1635	950	1009	1390	1412
ENSG00000110619	1789	985	2575	799	1287	1306	728	876	1475	1736	937	558	937	1080	74	1002	888	4510	228	968	2345	3781	574	723	1229	529	1806	916	1007	634	1094	1033	9252	3503	2028	1695	2239	794	1166	973	1630	5600	1398	1083	896	454	674	1320	887
ENSG00000021762	1523	300	1227	137	787	367	262	492	1638	715	702	331	960	215	53	414	1053	928	285	237	1678	826	420	161	1452	239	1752	386	1186	133	1096	268	8447	1432	1934	470	2775	448	1144	258	1632	1473	1051	321	802	154	624	517	717
ENSG00000005801	542	274	874	310	262	368	373	309	429	244	277	168	359	401	46	420	323	1739	77	241	636	562	225	163	378	214	483	168	385	222	280	269	2189	650	561	331	423	179	384	226	602	1846	440	284	388	219	265	351	376
ENSG00000129749	54	28	52	34	44	52	17	24	40	47	47	39	31	43	1	27	27	131	4	30	45	95	24	45	32	13	57	23	35	30	36	26	185	96	51	36	23	11	37	29	67	336	59	41	43	26	27	36	47
ENSG00000110713	7569	3767	5951	4520	2152	4013	922	4950	3549	7465	1668	2536	5036	7461	365	5573	3245	22509	951	4047	4991	7568	710	853	3297	1833	2574	1828	3815	3839	1941	4953	18158	9975	5423	5889	2640	2344	5022	4099	5307	27980	2973	4908	2729	2837	2080	3256	3046
ENSG00000148985	561	126	682	208	299	204	265	215	413	379	322	138	380	258	33	196	318	1117	69	182	750	808	149	188	515	142	725	258	388	185	457	208	3440	803	734	399	884	291	408	181	650	1284	453	185	342	114	232	235	335
ENSG00000177105	6897	3159	9199	5541	5183	7110	3954	5415	4918	8109	4892	3390	3471	7721	479	6798	3659	30249	770	3736	6323	16413	5440	8468	5455	3039	10313	5124	4468	3971	6242	6486	35561	19261	6588	7528	11936	5871	5509	5298	5085	32898	5861	6763	4471	3058	3191	5027	3879
ENSG00000167323	3433	1075	3215	1679	1239	1342	730	1709	2235	3459	1150	902	2427	2525	140	1833	1932	10043	540	1891	3763	5527	658	621	2332	850	2209	1093	2160	1498	1609	2122	12826	4471	3653	2060	2744	1170	3481	2105	3384	11352	1829	1759	1594	944	1312	1664	1718
ENSG00000167325	1321	409	1378	389	613	430	753	641	858	1011	602	273	877	575	67	575	711	2221	145	398	1278	1323	242	199	899	326	786	291	760	379	521	430	4520	1173	1103	591	840	374	1073	530	1237	2708	1012	395	686	284	476	525	747
ENSG00000132109	1990	1096	2505	1298	1287	2191	629	2057	1417	3798	1268	1591	947	1359	140	2400	927	5958	202	2103	1463	5042	332	923	1634	1332	1802	1567	1445	1386	1380	2807	7391	8263	1473	3005	1578	1663	1634	2775	2012	12567	1688	2480	1169	1345	848	2493	1034
ENSG00000167333	402	78	374	87	143	86	151	179	229	369	158	89	346	134	30	135	252	630	60	165	462	512	52	48	307	74	231	92	232	108	161	137	1338	448	485	226	290	143	449	156	444	820	268	138	215	87	151	97	226
ENSG00000132256	842	551	1240	233	368	779	389	1192	694	2309	440	994	909	863	65	1240	790	1289	148	611	822	995	121	239	763	611	495	516	745	509	543	870	2645	1873	888	1247	513	794	1349	1495	1385	4112	629	818	552	666	345	696	747
ENSG00000132274	571	1406	1574	1223	364	3010	624	5494	1609	10393	764	4670	1081	2357	53	4968	1437	6380	307	3468	2381	6630	300	1490	952	2423	1158	2835	913	2338	551	4245	5423	14061	2456	6630	1267	3803	2643	6523	2135	17773	928	3522	692	3680	333	2147	1055
ENSG00000051009	1508	627	1270	511	612	615	271	549	746	712	719	416	1012	629	81	578	774	2748	164	448	1176	1605	202	231	964	319	976	356	809	364	722	447	4802	1359	1358	644	1253	472	976	525	1340	3199	977	506	590	268	450	515	748
ENSG00000170955	279	271	1662	1970	537	817	79	228	1125	2116	808	487	617	930	22	416	221	2212	43	385	395	1625	1230	1765	519	335	738	807	529	709	218	485	2959	2090	509	631	926	619	198	506	703	5523	149	265	108	152	283	628	110
ENSG00000166311	744	169	992	311	430	338	947	496	1008	1265	621	394	737	448	57	268	593	1598	180	625	1369	2407	1601	1404	732	224	1403	521	571	241	586	278	3684	844	1205	557	1712	428	1025	700	862	2095	603	369	526	298	477	886	604
ENSG00000110171	876	283	899	653	412	646	152	595	543	1023	411	420	564	759	52	505	469	2646	89	514	692	1665	140	275	751	297	583	373	530	410	477	502	3088	1486	837	733	770	435	643	660	833	4928	505	743	430	373	306	401	428
ENSG00000132254	1085	361	1280	620	571	560	384	481	588	758	615	383	509	592	63	453	437	2440	99	423	1001	1664	405	611	777	310	1036	477	574	413	663	575	3881	1593	926	646	1178	504	673	504	845	3366	847	535	602	321	468	624	676
ENSG00000132286	1507	862	2105	1099	785	1160	1086	1412	1117	2201	791	808	1028	1849	139	1870	888	7700	212	1093	1465	2669	1094	1168	945	691	1039	873	910	1066	702	1304	6267	3357	1282	1366	902	834	1310	1555	1564	9479	972	1306	864	816	520	1010	761
ENSG00000179532	692	470	432	538	175	531	45	613	286	669	151	463	190	582	15	723	203	2705	77	662	587	1279	211	567	243	304	257	272	248	408	157	560	1384	1293	597	1055	446	492	245	341	383	3532	180	737	238	537	224	570	272
ENSG00000132275	638	198	963	268	542	319	644	345	532	380	521	214	469	326	29	273	400	1418	106	257	713	850	553	428	623	162	741	212	416	181	502	252	2600	686	636	280	786	229	579	265	722	2124	666	314	385	167	310	386	394
ENSG00000166333	734	333	665	389	317	479	18	508	392	727	248	316	501	633	34	524	369	2319	71	485	529	1469	41	49	587	253	433	298	426	336	269	469	2606	1682	709	825	657	361	544	467	611	2572	469	680	339	267	252	445	312
ENSG00000166337	2381	643	3580	856	2255	1166	2608	1063	2986	2119	2379	631	1377	1072	167	862	1576	4482	341	929	3197	4971	2852	2344	2104	552	4544	1290	1943	660	3058	1076	15829	3226	2828	1869	4807	1167	2097	838	2427	5664	3170	904	1980	589	1119	1419	1613
ENSG00000166340	16797	4966	15774	3891	5279	4497	5700	6186	11355	13561	6696	4488	12242	6602	1200	5154	8844	19635	2523	5656	21039	16825	3027	2114	9721	2848	9567	3432	8724	3237	7156	3173	59205	13248	19596	8140	13595	4536	14866	6743	12240	22938	8073	4838	6516	3258	7002	8238	8545
ENSG00000158042	790	316	1246	305	691	460	955	454	795	920	718	309	451	339	75	504	426	1895	121	326	1051	1284	1033	973	754	337	1359	575	538	405	805	620	4913	2234	891	898	1901	759	671	474	854	2632	793	332	568	259	397	512	521
ENSG00000166387	4327	1703	4507	1730	1905	1938	1863	4051	3019	6033	1859	1984	3664	4571	261	2254	2967	13450	756	3358	4184	10190	1568	1962	3254	1733	4176	2065	2765	2115	2422	2264	18231	6855	4512	4681	3513	2293	4341	3193	4388	13585	3308	3917	2445	1874	1856	3177	2991
ENSG00000175390	1756	476	2263	873	1138	780	1825	812	1235	1154	1310	392	1318	1139	157	894	971	4385	239	784	1951	3609	1085	1130	1612	476	3219	1001	1294	779	1609	856	9509	2409	2027	1011	2636	571	1453	670	1716	4753	1877	794	1186	418	721	794	1035
ENSG00000166436	441	153	310	248	82	125	93	229	341	543	223	247	617	571	5	221	290	1516	108	361	687	1160	157	211	308	172	320	193	344	256	121	240	1748	755	403	340	357	209	292	166	571	1616	339	286	222	168	254	258	474
ENSG00000166441	5082	1360	8453	2800	6238	3669	28617	2647	5657	4292	7961	1575	4470	3555	346	2478	3592	14832	933	2768	8852	13578	25454	14198	7379	2260	16736	4695	4513	3038	7833	3184	40618	10026	7508	3391	11930	2393	5542	2669	6849	18723	10125	3102	5752	1700	3159	3228	4803
ENSG00000166444	165	185	212	747	116	415	224	683	263	963	163	104	267	1441	9	502	287	5448	34	377	327	901	204	290	218	394	368	306	323	578	119	514	1720	1142	251	365	340	224	265	401	188	3606	252	611	228	290	103	89	242
ENSG00000166452	627	207	763	556	465	610	361	620	563	1352	442	353	534	868	64	596	399	2978	109	643	838	2040	286	363	607	391	857	484	458	635	391	643	3651	1907	776	715	1011	459	610	550	712	3827	487	617	450	317	311	454	515
ENSG00000175348	3515	1167	5641	1084	2658	1933	2580	1785	3119	2704	2665	1135	2770	1728	314	1721	2098	5452	475	1087	4146	3591	1195	774	2861	994	3592	1304	2291	928	2727	1335	15711	3666	3282	1411	3462	1089	3137	1469	3808	8306	3818	1435	2456	796	1624	1785	2689
ENSG00000175352	45	55	31	86	20	103	19	104	289	566	13	82	29	126	1	94	34	966	31	192	702	688	238	160	32	52	113	96	41	84	27	149	378	221	179	166	350	160	112	190	37	703	21	129	15	101	19	192	34
ENSG00000175356	3	17	19	24	2	46	5	168	38	237	1	78	17	106	6	61	39	221	5	45	64	231	42	61	12	79	70	43	34	53	3	40	146	104	61	74	20	74	14	49	15	186	3	29	5	16	5	11	3
ENSG00000184014	601	2671	799	7441	285	6834	503	9463	1954	21323	345	6307	2207	13089	73	12308	2562	54938	573	10869	4368	28959	658	2868	1585	4923	2628	6085	1972	7416	1251	16651	17660	35199	4549	17709	2734	9054	3068	12656	1789	57250	961	12158	844	6499	504	3259	1041
ENSG00000166471	1202	841	1784	910	710	1166	1136	1203	901	1424	626	580	982	1563	117	1279	831	6551	197	956	1787	3284	569	928	899	628	1193	964	900	1138	962	1524	6253	3115	1393	2033	1072	1049	1066	1242	1464	7865	1080	888	678	598	555	930	814
ENSG00000205339	4364	2291	5168	2996	1250	2207	1114	3403	3640	3687	1269	1739	4279	4934	347	4133	3454	21048	1064	3030	6247	6465	556	506	2571	1542	2212	1171	3393	2722	1592	3200	18230	5998	5587	4111	2233	1630	4446	3118	5067	22703	2513	2877	2000	1795	1521	2021	2065
ENSG00000166478	1038	474	1244	566	394	614	296	660	749	768	379	410	679	769	128	806	619	2970	134	540	1118	1471	101	116	646	292	577	352	670	464	460	540	3480	1403	1006	720	739	492	800	679	872	3983	662	693	528	460	419	672	594
ENSG00000166483	105	59	112	86	53	149	59	89	62	144	81	73	66	103	7	101	61	365	14	74	70	94	18	13	60	58	61	24	54	60	51	59	440	197	64	58	70	32	82	112	173	674	94	96	57	64	36	42	49
ENSG00000133789	8831	6724	5962	4633	3689	9114	1680	8442	3273	10223	2475	5625	5284	15291	413	10029	4634	45712	961	5136	5257	9778	789	1107	4401	6754	2885	2174	4445	5648	2606	8462	24549	15113	5726	7981	2741	2711	6232	9202	8590	48359	4425	9975	3498	5056	2557	3923	3482
ENSG00000133812	2316	1031	1568	1599	431	1031	313	1984	1012	2299	421	935	2004	3164	110	3083	1434	10789	356	1710	2148	2902	184	179	1065	852	647	578	1322	1628	586	1913	6535	3569	2243	2166	984	896	1951	1839	1932	11695	923	1661	844	1080	582	816	1000
ENSG00000148926	150	310	192	552	127	971	118	618	265	1078	74	359	133	952	8	602	211	2412	42	506	1030	3209	199	465	172	423	906	952	276	734	545	1052	5089	3851	1077	2099	984	1324	164	793	197	2691	105	775	108	376	48	498	71
ENSG00000133805	1164	958	1693	1887	196	750	185	1440	1364	5206	305	896	1002	2216	81	1218	1297	11403	141	1622	1082	5444	138	419	883	622	434	1018	986	1270	358	1638	2572	2313	1845	3073	922	1966	966	1745	670	11373	480	1225	801	1564	397	986	452
ENSG00000255823	1388	896	314	315	196	452	862	1002	407	641	343	246	1705	2887	68	356	857	10140	400	2930	3554	10838	2549	3653	1599	1337	520	438	1588	2356	322	405	20808	11746	575	571	554	346	187	384	242	5072	386	353	1411	1229	107	299	1151
ENSG00000110315	689	316	769	425	264	241	316	329	462	400	293	140	562	494	38	371	413	2564	136	352	881	1034	152	133	376	165	480	224	432	351	337	364	2709	651	686	371	495	232	613	265	686	2520	442	207	412	206	271	234	381
ENSG00000198730	3918	1252	4132	1289	1374	1232	1074	1674	2230	1586	1293	779	2801	2213	223	1753	2264	8800	500	1445	3414	3635	354	295	2302	806	1765	748	2300	1165	1419	1368	12332	2976	3242	1529	2012	793	3404	1355	3772	9353	2568	1539	1971	889	1432	1372	2167
ENSG00000110321	48738	21659	51155	22497	15717	21263	10392	28787	29395	39329	14078	15592	30868	34558	2692	30012	26462	132051	6962	22669	50734	49632	5025	4331	26572	12834	19393	11103	26308	18189	16541	21926	126018	46339	38282	23359	16059	10170	37706	26094	42272	146866	25938	25273	19873	16233	16485	23681	21810
ENSG00000236287	1831	622	2419	696	960	736	1153	942	1335	1087	934	566	1443	1036	140	927	1130	4316	282	773	2047	2155	358	311	1360	504	1328	575	1150	688	1129	859	6745	1754	1690	818	1146	521	1501	740	2047	5530	1754	781	1124	554	716	800	1225
ENSG00000110328	2401	423	2677	372	923	262	641	359	1699	940	768	132	2255	749	28	268	1756	2289	329	417	3050	2401	534	443	2926	399	3295	994	633	283	1336	458	7821	713	3257	787	3623	771	2553	595	1998	2356	2097	482	1705	296	1872	1117	1735
ENSG00000254598	884	387	675	446	163	416	15	565	414	894	147	346	594	718	38	719	538	3020	130	505	827	1041	28	38	410	232	196	181	471	413	167	580	2375	1205	784	747	318	362	712	614	722	3647	310	562	314	383	270	364	347
ENSG00000170242	3497	1577	3371	1777	1184	1409	936	1498	1823	1313	941	846	2075	2360	161	1957	1786	12750	484	1681	3389	4179	484	434	1866	781	1489	768	1812	1308	1305	1844	9514	2937	2653	1785	1560	960	2278	1496	2978	13724	1870	1691	1509	1055	1166	1513	1567
ENSG00000133816	14504	6198	5464	329	3490	2515	1133	2992	4456	1102	2657	1107	4489	893	833	2644	2963	1676	1308	540	5663	1821	995	146	6895	939	3185	500	7125	555	3807	755	30087	3576	8217	1984	3873	863	5199	1099	9946	2905	4424	1657	3915	1010	2782	3184	4701
ENSG00000133808	425	176	98	18	50	39	21	66	107	20	25	36	174	30	29	63	108	63	52	17	190	58	21	8	146	31	44	15	116	9	59	40	611	92	272	64	66	27	188	20	245	111	69	35	59	27	70	60	111
ENSG00000133794	2722	1050	2698	1271	1037	1144	330	1150	973	959	851	636	1481	1481	217	1515	1246	6021	335	1128	2132	2864	191	141	1431	601	1089	625	1491	866	1105	1256	7430	2529	2175	1604	1349	681	1749	1214	2033	8146	1580	1313	1176	804	768	1246	752
ENSG00000148925	1943	763	2171	638	1053	867	481	917	1204	823	863	509	1123	902	110	989	1218	4324	265	619	1491	1718	184	148	1353	444	1257	458	1388	546	1192	861	7587	1794	1652	913	976	468	1667	793	2205	5507	1557	861	1116	492	621	749	951
ENSG00000197601	14693	5862	9732	1559	4707	3123	2958	3139	4908	1343	2431	1233	5296	2635	432	3019	4077	9527	1101	1848	8547	4178	1106	398	4189	1393	3992	992	4258	1343	3961	1927	17838	3741	7509	2306	3332	959	7832	1917	6716	12047	8196	2831	3480	1319	2514	3676	3718
ENSG00000129083	6422	3476	7905	4195	2472	3991	882	4658	4246	4483	1948	2375	4115	5903	400	5658	3585	25876	831	3725	8263	11605	483	526	3831	2569	3517	2319	3924	3833	2653	4708	24924	11174	6047	5013	4061	2722	5073	4903	5316	27257	3630	4193	3013	2566	2438	4147	3376
ENSG00000129084	1237	715	2084	922	859	1287	2270	991	934	1427	752	576	655	1025	77	1011	595	4368	162	883	1873	2981	1229	1249	894	679	1340	877	747	759	932	1085	5476	2788	1182	1200	1433	909	826	909	1017	7081	1144	1010	897	704	588	1261	780
ENSG00000152270	328	37	301	38	69	62	132	155	631	292	101	78	399	131	5	52	260	270	176	268	1596	486	71	20	243	38	248	54	245	61	131	32	1723	201	975	130	526	98	654	128	340	311	106	61	159	53	231	276	307
ENSG00000186104	1134	361	1244	170	555	278	464	242	699	246	448	114	620	230	57	206	508	1157	133	214	1163	655	235	114	688	180	705	169	573	186	624	232	3659	587	1017	256	1097	237	683	196	852	1494	812	233	512	144	363	338	473
ENSG00000110696	4024	1857	5438	2287	2159	2560	1252	2585	3239	3283	1862	1460	3086	3428	310	2952	2436	13448	672	2314	5364	6599	658	644	2864	1327	2704	1594	2635	2101	2415	2928	17988	6671	3964	3308	3001	1789	3315	2646	4479	17090	3477	2793	2466	1666	1603	2200	2405
ENSG00000110700	5184	1601	9399	2684	5166	2967	11014	2413	5646	3870	5820	1268	3686	3243	620	2710	3482	14186	1076	2627	7595	9307	4785	3769	5867	1755	11885	3064	4491	2450	6834	2927	38730	8318	7008	3130	10043	2308	5430	2447	7225	17953	8168	2607	5111	1406	2376	2625	3861
ENSG00000011405	1442	592	1030	547	250	313	180	691	716	568	239	338	1245	1034	61	897	976	6109	273	994	1541	1494	101	111	537	267	337	188	679	534	291	782	2773	1267	1190	913	415	379	1121	574	1064	4211	482	476	403	388	332	344	453
ENSG00000070081	113	174	115	21	84	131	139	93	87	34	90	65	62	25	0	62	46	76	13	50	230	139	18	17	55	26	58	19	54	23	58	22	261	83	92	65	162	40	104	38	82	89	95	68	32	41	135	460	53
ENSG00000188211	1336	465	314	275	42	210	15	883	225	806	25	534	616	891	22	1082	566	2793	113	212	389	200	41	15	239	161	21	33	369	407	45	288	411	405	513	404	28	116	903	481	654	3304	139	494	105	400	129	186	162
ENSG00000187486	241	148	172	204	99	251	75	233	88	316	93	195	66	543	11	448	106	722	32	178	83	408	53	71	199	182	259	63	115	214	175	220	1090	219	236	139	182	45	72	218	243	2073	156	265	104	96	24	112	31
ENSG00000129158	695	138	1120	131	724	242	715	180	557	345	774	137	431	248	28	142	388	930	88	175	850	903	876	460	759	168	1207	273	591	188	953	199	5010	778	737	269	1514	238	497	182	883	964	865	205	519	106	339	234	453
ENSG00000166788	409	136	722	173	307	189	486	205	323	216	277	127	270	254	38	177	239	916	81	164	408	530	250	166	366	131	458	193	264	159	375	148	1970	445	343	165	402	156	327	194	477	1286	412	215	250	137	156	223	245
ENSG00000110756	18321	9835	18807	6456	6284	10289	4193	13568	8108	14947	5122	6929	14729	17133	1664	18830	12370	32065	2244	7749	8802	12539	1121	695	11067	6575	8085	5214	13361	7895	12071	8688	74550	26519	9600	7603	6044	3941	13780	11278	26089	58670	12317	14121	9757	5556	5409	6658	10833
ENSG00000110768	2869	1181	3745	1045	1428	1758	1359	1778	1548	2151	1223	1148	1962	2009	121	1855	1730	5554	356	1405	2518	3019	671	577	1866	928	1840	1033	1751	1054	1422	1063	11041	3692	2443	1588	1632	794	2034	1811	2813	8799	2008	1787	1474	1114	1113	1755	1723
ENSG00000134333	15356	13081	27242	25359	9218	22136	4385	16895	21970	28923	7410	14852	8345	23834	1188	22017	12635	96761	3746	22479	48342	82785	3685	6775	22378	18073	40438	26478	22052	22805	37353	42874	252235	115761	45488	45532	45204	24936	14001	25738	14353	112503	10139	21189	9357	10391	6806	14910	7542
ENSG00000074319	2170	1211	3532	2408	1494	2294	997	1922	1492	2292	1227	959	1393	3214	150	2025	1203	10127	234	1627	2469	5415	423	812	1591	1125	2300	1751	1382	1658	1621	2336	11937	7552	1962	2374	2212	1371	1542	1748	2112	12690	2016	2233	1446	1264	888	1624	1336
ENSG00000151116	1475	904	1580	1108	510	1127	437	1344	950	1651	370	803	1030	2155	142	2135	830	7585	201	1396	1755	2527	204	399	778	772	661	660	786	1114	508	1430	4545	2887	1264	1662	655	712	1099	1594	1071	8864	810	1352	606	879	433	719	714
ENSG00000179119	1079	490	1022	529	290	442	259	628	647	937	267	426	896	983	54	803	676	3859	172	717	1180	1353	126	115	542	275	364	235	543	447	323	556	2880	1203	1003	703	443	349	1073	788	945	4442	548	620	413	400	368	441	518
ENSG00000151117	480	31	322	20	188	35	245	48	487	154	315	39	511	58	10	13	380	76	92	73	454	187	211	37	275	18	490	58	268	19	231	14	1894	77	684	42	655	63	847	60	509	182	266	38	313	32	321	171	535
ENSG00000177054	1005	892	1325	1472	557	1127	295	547	568	1547	411	331	688	1614	86	2083	568	10567	138	1009	924	2527	143	421	545	322	734	795	562	1035	419	1996	3605	4000	653	2058	477	694	774	1155	887	8003	689	1396	502	634	326	647	460
ENSG00000109854	3502	1614	4365	2497	2033	2630	1636	2408	2433	4805	1809	1685	2062	2930	226	2985	1707	13406	457	2335	3852	8384	790	1293	2226	1448	3382	2419	1778	2052	2245	2783	16396	8575	3600	3921	4083	2631	2178	2848	2677	17395	2666	2681	2022	1582	1362	2770	1902
ENSG00000185238	436	126	510	149	183	159	128	212	315	274	156	108	354	254	26	209	293	1166	71	170	542	482	41	36	331	117	222	87	288	162	190	178	1341	333	356	170	219	97	352	158	324	865	373	173	255	124	154	148	249
ENSG00000183161	298	97	493	267	214	227	275	289	251	413	216	199	397	352	60	338	277	1529	58	286	406	658	55	83	360	167	254	154	280	224	230	262	1590	774	402	306	305	171	377	284	429	1562	349	263	225	168	136	259	270
ENSG00000198168	397	72	607	266	340	241	586	165	293	267	383	95	458	369	102	270	298	1873	77	271	415	868	104	174	427	95	446	257	325	266	363	279	1808	561	304	218	205	147	415	217	858	1710	740	243	348	160	231	171	367
ENSG00000205213	1240	135	952	23	263	46	36	26	516	67	140	21	971	94	64	60	386	113	241	72	571	85	79	6	568	49	357	45	725	66	301	25	1648	53	858	49	268	17	505	30	1287	168	163	19	399	46	325	133	481
ENSG00000148943	1033	594	1670	616	461	549	551	675	744	622	405	438	835	884	68	919	690	3959	201	626	1551	1557	246	241	677	361	726	429	712	504	528	666	3723	1363	901	713	678	391	794	591	829	3971	794	678	507	417	398	597	585
ENSG00000169519	138	48	175	86	64	70	87	81	87	78	58	46	98	110	4	88	84	543	28	114	165	233	24	38	112	45	78	42	100	102	86	134	513	270	162	149	94	41	109	86	132	528	89	80	69	49	51	81	67
ENSG00000152219	1394	689	1697	680	589	756	767	697	981	722	673	464	976	939	183	996	794	3848	201	673	1495	1652	464	416	871	375	1124	552	997	784	856	803	5483	1692	1189	850	910	405	901	683	1539	6280	1058	726	750	472	428	513	848
ENSG00000170946	191	79	192	76	45	65	16	110	147	130	43	62	192	114	13	94	120	579	29	93	262	239	14	16	103	55	46	30	111	71	43	89	509	205	168	102	54	42	158	82	195	524	86	93	78	60	66	83	93
ENSG00000148950	64	21	197	30	65	47	96	42	82	51	54	18	72	35	1	46	54	162	8	37	130	124	28	33	73	15	126	44	64	37	93	39	379	92	99	45	89	21	63	48	92	228	90	29	48	17	38	44	47
ENSG00000109911	343	87	499	74	181	78	152	132	296	167	204	64	269	139	46	130	250	452	55	104	407	287	56	45	296	73	256	73	239	85	187	88	1331	227	357	101	328	63	299	107	346	463	325	90	210	69	151	134	219
ENSG00000049449	427	353	552	1195	254	991	466	850	409	1768	187	550	217	1107	26	951	216	5574	55	1250	578	3975	513	1419	282	453	290	625	260	776	258	1760	2294	4745	449	2192	406	1075	266	1249	475	7912	364	1358	218	705	194	940	209
ENSG00000149100	3251	1170	5778	1622	2571	1834	3315	1770	3659	2566	2816	1111	2369	2003	287	1974	2300	8978	618	1877	4873	5477	1191	1112	3103	1147	4916	1685	2619	1560	3511	1865	21589	4988	3845	1920	4788	1312	2789	1674	4209	12643	4353	2038	2710	1232	1367	2036	2435
ENSG00000135378	919	708	1062	2295	386	2021	198	1664	694	2815	272	1309	747	2525	81	2681	637	14585	165	2384	1658	5828	99	354	485	861	549	1133	568	1894	431	3947	3254	5703	902	2946	657	1474	783	2612	849	18171	697	2603	490	1241	273	956	453
ENSG00000060749	2751	1095	2123	686	589	672	658	1507	1310	1656	530	748	2445	1749	224	1580	1496	5900	477	1393	2428	2106	284	242	1133	514	783	515	1250	881	628	1154	5191	2887	1942	1758	759	643	2205	1469	2076	6686	1258	1074	828	713	700	835	977
ENSG00000121690	91	18	137	84	52	30	88	33	216	65	63	18	71	28	5	27	45	342	10	39	81	149	8	17	119	40	70	8	95	52	95	95	411	79	89	51	102	48	66	45	99	1320	141	30	87	9	44	49	88
ENSG00000176148	728	460	542	1060	181	607	271	748	480	1914	149	365	641	1230	24	1158	621	9833	88	594	596	2000	232	454	425	390	414	418	528	886	244	1398	2843	2651	795	1171	567	642	700	952	673	7407	331	766	276	430	165	325	292
[truncated: 9,605 more rows]
[truncated: 1 more columns]
