# Supplementary material for: Predicting susceptibility to tuberculosis based on gene expression profiling in dendritic cells
Source: Sci Rep. 2017 Jul 18;7:5702. doi: 10.1038/s41598-017-05878-w (PMC5516010; doi:10.1038/s41598-017-05878-w)
Supplement: Supplementary file 5 — Supplementary Data S4 [file 41598_2017_5878_MOESM5_ESM.xls]

## Sheet: input-data
id	gwas_p_russia	gwas_p_gambia	gwas_p_ghana	gwas_p_uganda	gwas_p_height	status_ni	status_ii	treat_resist	treat_suscep	gene	chr	description	phenotype	go_id	go_description
ENSG00000000419	0.02	0.01492	0.03617	0.07632	0.08646	0.226573	-0.0636638	0.138509	-0.151728	DPM1	20	dolichyl-phosphate mannosyltransferase polypeptide 1, catalytic subunit [Source:HGNC Symbol;Acc:HGNC:3005]	Congenital Disorders of Glycosylation;DPM1-CDG syndrome;CONGENITAL DISORDER OF GLYCOSYLATION TYPE Ie	GO:0005634;GO:0016020;GO:0005789;GO:0005783;GO:0006506;GO:0006501;GO:0006487;GO:0005515;GO:0018279;GO:0044267;GO:0035269;GO:0006488;GO:0043687;GO:0004169;GO:0004582;GO:0019348;GO:0033185;GO:0035268;GO:0043231;GO:0005537;GO:0019673;GO:0043178;	nucleus;membrane;endoplasmic reticulum membrane;endoplasmic reticulum;GPI anchor biosynthetic process;C-terminal protein lipidation;protein N-linked glycosylation;protein binding;protein N-linked glycosylation via asparagine;cellular protein metabolic process;protein O-linked mannosylation;dolichol-linked oligosaccharide biosynthetic process;post-translational protein modification;dolichyl-phosph…
ENSG00000000457	0.01	0.1224	0.03781	0.2334	0.04227	0.101397	-0.0304599	1.0295	0.897642	SCYL3	1	SCY1-like, kinase-like 3 [Source:HGNC Symbol;Acc:HGNC:19285]		GO:0004672;GO:0005524;GO:0006468;GO:0005737;GO:0016477;GO:0005794;GO:0005515;GO:0030027;GO:0005488	protein kinase activity;ATP binding;protein phosphorylation;cytoplasm;cell migration;Golgi apparatus;protein binding;lamellipodium;binding
ENSG00000000460	0.0052188	0.02785	0.01336	0.1875	0.08233	-0.0533919	0.101559	-0.711933	-0.556982	C1orf112	1	chromosome 1 open reading frame 112 [Source:HGNC Symbol;Acc:HGNC:25565]
ENSG00000000938	0.02	0.0005639	0.015	0.4176	0.006689	0.611437	0.288154	-0.454893	-0.778176	FGR	1	FGR proto-oncogene, Src family tyrosine kinase [Source:HGNC Symbol;Acc:HGNC:3697]	integrin-mediated signaling pathway;positive regulation of phosphatidylinositol 3-kinase activity;positive regulation of phosphatidylinositol 3-kinase signaling	GO:0004672;GO:0005524;GO:0006468;GO:0005856;GO:0005743;GO:0009615;GO:0005886;GO:0018108;GO:0005829;GO:0030154;GO:0008360;GO:0004715;GO:0007169;GO:0031234;GO:0038083;GO:0045087;GO:0043306;GO:0015629;GO:0007229;GO:0019901;GO:0004713;GO:0042127;GO:0005515;GO:0030335;GO:0045859;GO:0034987;GO:0038096;GO:0070062;GO:0007596;GO:0050830;GO:0001784;GO:0046777;GO:0005758;GO:0071375;GO:0014068;GO:0043552;GO:…	protein kinase activity;ATP binding;protein phosphorylation;cytoskeleton;mitochondrial inner membrane;response to virus;plasma membrane;peptidyl-tyrosine phosphorylation;cytosol;cell differentiation;regulation of cell shape;non-membrane spanning protein tyrosine kinase activity;transmembrane receptor protein tyrosine kinase signaling pathway;extrinsic component of cytoplasmic side of plasma membr…
ENSG00000000971	0.0061906	0.03202	0.01393	0.01201	0.02007	0.629222	0.594395	0.0497973	0.0149697	CFH	1	complement factor H [Source:HGNC Symbol;Acc:HGNC:4883]	Atypical hemolytic uremic syndrome with H factor anomaly;De novo thrombotic microangiopathy after kidney transplantation;Dense deposit disease;Familial drusen;Immunodeficiency with factor H anomaly;Immunoglobulin-mediated membranoproliferative glomerulonephritis	GO:0005615;GO:0005576;GO:0043395;GO:0045087;GO:0008201;GO:0006956;GO:0005515;GO:0072562;GO:0070062;GO:0030449;GO:0006957;	extracellular space;extracellular region;heparan sulfate proteoglycan binding;innate immune response;heparin binding;complement activation;protein binding;blood microparticle;extracellular exosome;regulation of complement activation;complement activation, alternative pathway;
ENSG00000001036	0.0081691	0.01959	0.05702	0.03038	0.0397	0.168387	0.324802	-0.540406	-0.38399	FUCA2	6	fucosidase, alpha-L- 2, plasma [Source:HGNC Symbol;Acc:HGNC:4008]	regulation of entry of bacterium into host cell;negative regulation of defense response to bacterium	GO:0005615;GO:0005975;GO:0005515;GO:0070062;GO:0006004;GO:0009617;GO:0004560;GO:0016139;GO:2000535	extracellular space;carbohydrate metabolic process;protein binding;extracellular exosome;fucose metabolic process;response to bacterium;alpha-L-fucosidase activity;glycoside catabolic process;regulation of entry of bacterium into host cell
ENSG00000001084	0.02	0.01654	0.01497	0.01233	0.1068	0.0909612	0.251652	-0.557335	-0.396645	GCLC	6	glutamate-cysteine ligase, catalytic subunit [Source:HGNC Symbol;Acc:HGNC:4311]	Gamma-glutamylcysteine synthetase deficiency;glutamate-cysteine ligase activity;glutathione biosynthetic process;regulation of blood vessel size;GAMMA-GLUTAMYLCYSTEINE SYNTHETASE DEFICIENCY HEMOLYTIC ANEMIA DUE TO	GO:0005524;GO:0000287;GO:0006805;GO:0045454;GO:0006979;GO:0005829;GO:0043066;GO:0045892;GO:0050880;GO:0006750;GO:0004357;GO:0017109;GO:0044281;GO:0034641;GO:0009725;GO:0043531;GO:0050662;GO:0009408;GO:1901687;GO:0000096;GO:0006536;GO:0006534;GO:0016595;GO:0032436;GO:0046982;GO:0006749;GO:0008637;GO:2001237;GO:0009410;GO:0031397;GO:0051900;GO:0019852;GO:0046685;GO:0043524;GO:0051409;GO:0016021	ATP binding;magnesium ion binding;xenobiotic metabolic process;cell redox homeostasis;response to oxidative stress;cytosol;negative regulation of apoptotic process;negative regulation of transcription, DNA-templated;regulation of blood vessel size;glutathione biosynthetic process;glutamate-cysteine ligase activity;glutamate-cysteine ligase complex;small molecule metabolic process;cellular nitroge…
ENSG00000001167	0.01	0.00235	0.06374	0.001586	0.0531	-0.0710023	0.013851	0.774692	0.859545	NFYA	6	nuclear transcription factor Y, alpha [Source:HGNC Symbol;Acc:HGNC:7804]		GO:0003677;GO:0005634;GO:0006355;GO:0003700;GO:0044212;GO:0006366;GO:0005654;GO:0016602;GO:0045893;GO:0005515;GO:0001046;GO:0044281;GO:0048511;GO:0032993;GO:0045944;GO:2000648;GO:2000036;GO:0008134;GO:0001221	DNA binding;nucleus;regulation of transcription, DNA-templated;transcription factor activity, sequence-specific DNA binding;transcription regulatory region DNA binding;transcription from RNA polymerase II promoter;nucleoplasm;CCAAT-binding factor complex;positive regulation of transcription, DNA-templated;protein binding;core promoter sequence-specific DNA binding;small molecule metabolic process…
ENSG00000001460	0.03	0.007942	0.01968	0.05102	0.001931	-0.820192	-0.412584	1.99975	2.40736	STPG1	1	sperm-tail PG-rich repeat containing 1 [Source:HGNC Symbol;Acc:HGNC:28070]		GO:0005634;GO:0005737;GO:0006915;	nucleus;cytoplasm;apoptotic process;
ENSG00000001461	0.03	0.007942	0.01968	0.05102	0.001931	-0.343722	-0.047189	-0.230748	0.0657847	NIPAL3	1	NIPA-like domain containing 3 [Source:HGNC Symbol;Acc:HGNC:25233]		GO:0016021;GO:0005515;GO:0015095;GO:0015693;GO:1903830	integral component of membrane;protein binding;magnesium ion transmembrane transporter activity;magnesium ion transport;magnesium ion transmembrane transport
ENSG00000001497	#N/A	#N/A	#N/A	0.4885	#N/A	0.179445	0.164509	-0.25175	-0.266686	LAS1L	X	LAS1-like, ribosome biogenesis factor [Source:HGNC Symbol;Acc:HGNC:25726]	Spinal muscular atrophy with respiratory distress type 2	GO:0005737;GO:0016020;GO:0005815;GO:0006364;GO:0005730;GO:0005654;GO:0044822;GO:0071339;	cytoplasm;membrane;microtubule organizing center;rRNA processing;nucleolus;nucleoplasm;poly(A) RNA binding;MLL1 complex;
ENSG00000001561	0.02	0.02127	0.008172	0.3604	0.01511	-1.52079	-0.502617	2.91924	3.93741	ENPP4	6	ectonucleotide pyrophosphatase/phosphodiesterase 4 (putative) [Source:HGNC Symbol;Acc:HGNC:3359]		GO:0016021;GO:0046872;GO:0008152;GO:0016020;GO:0005886;GO:0003824;GO:0070062;GO:0007596;GO:0030194;GO:0047710;GO:0046130	integral component of membrane;metal ion binding;metabolic process;membrane;plasma membrane;catalytic activity;extracellular exosome;blood coagulation;positive regulation of blood coagulation;bis(5'-adenosyl)-triphosphatase activity;purine ribonucleoside catabolic process
ENSG00000001629	0.0023982	0.04405	0.2102	0.207	0.01284	-0.285984	-0.0860182	0.812265	1.01223	ANKIB1	7	ankyrin repeat and IBR domain containing 1 [Source:HGNC Symbol;Acc:HGNC:22215]		;GO:0008270;GO:0042787;GO:0005737;GO:0000151;GO:0061630;GO:0032436;GO:0000209;GO:0005515;GO:0031624;GO:0004842;GO:0016567;GO:0046872	;zinc ion binding;protein ubiquitination involved in ubiquitin-dependent protein catabolic process;cytoplasm;ubiquitin ligase complex;ubiquitin protein ligase activity;positive regulation of proteasomal ubiquitin-dependent protein catabolic process;protein polyubiquitination;protein binding;ubiquitin conjugating enzyme binding;ubiquitin-protein transferase activity;protein ubiquitination;metal io…
ENSG00000001630	0.0075368	0.101	0.02571	0.2731	0.008095	0.34379	0.134602	1.39359	1.1844	CYP51A1	7	cytochrome P450, family 51, subfamily A, polypeptide 1 [Source:HGNC Symbol;Acc:HGNC:2649]		GO:0016021;GO:0005506;GO:0020037;GO:0055114;GO:0016705;GO:0043231;GO:0008398;GO:0033488;GO:0016020;GO:0006805;GO:0005789;GO:0005783;GO:0016125;GO:0044281;GO:0006694;GO:0006695;GO:0070988;GO:0004497;	integral component of membrane;iron ion binding;heme binding;oxidation-reduction process;oxidoreductase activity, acting on paired donors, with incorporation or reduction of molecular oxygen;intracellular membrane-bounded organelle;sterol 14-demethylase activity;cholesterol biosynthetic process via 24,25-dihydrolanosterol;membrane;xenobiotic metabolic process;endoplasmic reticulum membrane;endopl…
ENSG00000001631	0.0023982	0.04405	0.2102	0.207	0.01284	-0.161306	-0.229524	0.549196	0.480977	KRIT1	7	KRIT1, ankyrin repeat containing [Source:HGNC Symbol;Acc:HGNC:1573]	cerebral cavernous malformations type 1 (CCM1);Familial cerebral cavernous malformation;cell redox homeostasis;negative regulation of angiogenesis;negative regulation of endothelial cell apoptotic process;negative regulation of endothelial cell migration;negative regulation of endothelial cell proliferation;regulation of establishment of cell polarity;CEREBRAL CAVERNOUS MALFORMATIONS 2	GO:0005615;GO:0001525;GO:0007264;GO:0005874;GO:0005856;GO:0008017;GO:0005886;GO:0045454;GO:0050790;GO:0005911;GO:0005515;GO:2000114;GO:0016525;GO:0005546;GO:0030695;GO:0032403;GO:0001937;GO:0010596;GO:2000352;;GO:0005737;GO:0043234;GO:0032092	extracellular space;angiogenesis;small GTPase mediated signal transduction;microtubule;cytoskeleton;microtubule binding;plasma membrane;cell redox homeostasis;regulation of catalytic activity;cell-cell junction;protein binding;regulation of establishment of cell polarity;negative regulation of angiogenesis;phosphatidylinositol-4,5-bisphosphate binding;GTPase regulator activity;protein complex bin…
ENSG00000002016	0.0020369	0.004309	0.007567	0.04117	0.007796	-0.128818	-0.0467562	-0.124244	-0.042183	RAD52	12	RAD52 homolog, DNA repair protein [Source:HGNC Symbol;Acc:HGNC:9824]	DNA recombination	GO:0003677;GO:0005634;GO:0003684;GO:0000724;GO:0006974;GO:0005654;GO:0006281;GO:0006310;GO:0006302;GO:0005515;GO:0042802;GO:0044267;GO:0043234;GO:0016925;GO:0034599;GO:0043687;GO:0000730;GO:0045002;GO:0006312;GO:0010792;GO:2000819	DNA binding;nucleus;damaged DNA binding;double-strand break repair via homologous recombination;cellular response to DNA damage stimulus;nucleoplasm;DNA repair;DNA recombination;double-strand break repair;protein binding;identical protein binding;cellular protein metabolic process;protein complex;protein sumoylation;cellular response to oxidative stress;post-translational protein modification;DNA…
ENSG00000002330	0.04	0.03607	0.1035	0.3686	0.03526	-0.0708092	-0.210181	-0.232688	-0.372059	BAD	11	BCL2-associated agonist of cell death [Source:HGNC Symbol;Acc:HGNC:936]	extrinsic apoptotic signaling pathway;intrinsic apoptotic signaling pathway;negative regulation of cytolysis;calcium-dependent phospholipid binding;positive regulation of apoptotic process;positive regulation of epithelial cell proliferation;positive regulation of release of cytochrome c from mitochondria;regulation of mitochondrial membrane permeability involved in programmed necrotic cell death	GO:0005739;GO:0006919;GO:0006915;GO:0005829;GO:0045087;GO:0005543;GO:0043065;GO:0097190;GO:0019901;GO:0008289;GO:0008543;GO:0005741;GO:0048015;GO:0005515;GO:0038095;GO:0007173;GO:0012501;GO:0048011;GO:0046034;GO:0010508;GO:0008656;GO:0090200;GO:0071260;GO:0097191;GO:0032024;GO:2001244;GO:0043280;GO:0097193;GO:0071456;GO:0045862;GO:0050679;GO:0042593;GO:1900740;GO:0071316;GO:0045918;GO:0046902;GO:…	mitochondrion;activation of cysteine-type endopeptidase activity involved in apoptotic process;apoptotic process;cytosol;innate immune response;phospholipid binding;positive regulation of apoptotic process;apoptotic signaling pathway;protein kinase binding;lipid binding;fibroblast growth factor receptor signaling pathway;mitochondrial outer membrane;phosphatidylinositol-mediated signaling;protein…
ENSG00000002549	0.02	0.06347	0.00444	0.0005583	0.0001831	-0.364328	-0.195125	2.23885	2.40806	LAP3	4	leucine aminopeptidase 3 [Source:HGNC Symbol;Acc:HGNC:18449]		GO:0006508;GO:0005634;GO:0005737;GO:0005622;GO:0004177;GO:0005654;GO:0070062;GO:0005925;GO:0030145;GO:0008235;GO:0005739;GO:0008233;GO:0005802;	proteolysis;nucleus;cytoplasm;intracellular;aminopeptidase activity;nucleoplasm;extracellular exosome;focal adhesion;manganese ion binding;metalloexopeptidase activity;mitochondrion;peptidase activity;trans-Golgi network;
ENSG00000002586	#N/A	#N/A	#N/A	#N/A	#N/A	-0.105925	-0.245883	-1.07112	-1.21108	CD99	X	CD99 molecule [Source:HGNC Symbol;Acc:HGNC:7082]		GO:0005737;GO:0005886;GO:0007155;GO:0005887;GO:0005925;GO:0016021;	cytoplasm;plasma membrane;cell adhesion;integral component of plasma membrane;focal adhesion;integral component of membrane;
ENSG00000002587	0.0029049	0.04888	0.00901	0.04949	0.04234	0.173669	0.304632	-2.58859	-2.45762	HS3ST1	4	heparan sulfate (glucosamine) 3-O-sulfotransferase 1 [Source:HGNC Symbol;Acc:HGNC:5194]		GO:0016021;GO:0005975;GO:0008146;GO:0006024;GO:0044281;GO:0030203;GO:0005796;GO:0008467;	integral component of membrane;carbohydrate metabolic process;sulfotransferase activity;glycosaminoglycan biosynthetic process;small molecule metabolic process;glycosaminoglycan metabolic process;Golgi lumen;[heparan sulfate]-glucosamine 3-sulfotransferase 1 activity;
ENSG00000002726	0.02	0.02879	0.01178	0.1328	9.831e-10	-0.989972	0.71072	1.9444	3.64509	AOC1	7	amine oxidase, copper containing 1 [Source:HGNC Symbol;Acc:HGNC:80]		GO:0005509;GO:0005615;GO:0008270;GO:0042803;GO:0006805;GO:0055114;GO:0005886;GO:0005261;GO:0005923;GO:0035725;GO:0004872;GO:0008201;GO:0005507;GO:0008131;GO:0009308;GO:0048038;GO:0005272;GO:0005777;GO:0070062;GO:0044281;GO:0008144;GO:0032403;GO:0042493;GO:0046677;GO:0071420;GO:0071504;GO:0071280;GO:0035874;GO:0052597;GO:0052598;GO:0052599;GO:0052600;GO:0097185	calcium ion binding;extracellular space;zinc ion binding;protein homodimerization activity;xenobiotic metabolic process;oxidation-reduction process;plasma membrane;cation channel activity;bicellular tight junction;sodium ion transmembrane transport;receptor activity;heparin binding;copper ion binding;primary amine oxidase activity;amine metabolic process;quinone binding;sodium channel activity;pe…
ENSG00000002822	0.0048714	0.1622	0.0608	0.09496	0.06585	0.19553	-0.146951	-1.01623	-1.35872	MAD1L1	7	MAD1 mitotic arrest deficient-like 1 (yeast) [Source:HGNC Symbol;Acc:HGNC:6762]		GO:0051301;GO:0005634;GO:0005737;GO:0007264;GO:0005813;GO:0005829;GO:0015629;GO:0000777;GO:0007067;GO:0005643;GO:0005515;GO:0007093;GO:0005819;GO:0000278;GO:0000776;GO:0007094;GO:0072686;GO:0090235;GO:0048538;GO:0000922;GO:0042130;GO:1901990	cell division;nucleus;cytoplasm;small GTPase mediated signal transduction;centrosome;cytosol;actin cytoskeleton;condensed chromosome kinetochore;mitotic nuclear division;nuclear pore;protein binding;mitotic cell cycle checkpoint;spindle;mitotic cell cycle;kinetochore;mitotic spindle assembly checkpoint;mitotic spindle;regulation of metaphase plate congression;thymus development;spindle pole;negat…
ENSG00000002834	0.02	0.009577	0.1624	0.1425	9.333e-05	-0.0366862	-0.0150408	-0.240007	-0.218362	LASP1	17	LIM and SH3 protein 1 [Source:HGNC Symbol;Acc:HGNC:6513]		GO:0008270;GO:0015075;GO:0006811;GO:0009967;GO:0005515;GO:0070062;GO:0005925;GO:0030864;GO:0005070;GO:0005737;GO:0051015;GO:0034220;	zinc ion binding;ion transmembrane transporter activity;ion transport;positive regulation of signal transduction;protein binding;extracellular exosome;focal adhesion;cortical actin cytoskeleton;SH3/SH2 adaptor activity;cytoplasm;actin filament binding;ion transmembrane transport;
ENSG00000002919	0.0017755	0.07996	0.07748	0.03718	2.345e-05	-0.0376423	-0.161994	2.31756	2.19321	SNX11	17	sorting nexin 11 [Source:HGNC Symbol;Acc:HGNC:14975]	vesicle organization	GO:0005622;GO:0006886;GO:0006897;GO:0035091;GO:0019898;GO:0005768;GO:0016050;GO:0005515;GO:1901981	intracellular;intracellular protein transport;endocytosis;phosphatidylinositol binding;extrinsic component of membrane;endosome;vesicle organization;protein binding;phosphatidylinositol phosphate binding
ENSG00000002933	0.03	0.04183	0.01178	0.1328	9.831e-10	0.0134862	0.159523	2.85145	2.99748	TMEM176A	7	transmembrane protein 176A [Source:HGNC Symbol;Acc:HGNC:24930]		GO:0016021;GO:0005515;GO:2001199	integral component of membrane;protein binding;negative regulation of dendritic cell differentiation
ENSG00000003056	0.0010255	0.0204	0.03423	0.4223	0.07273	-0.0478951	0.140961	-0.0720587	0.116797	M6PR	12	mannose-6-phosphate receptor (cation dependent) [Source:HGNC Symbol;Acc:HGNC:6752]		;GO:0016021;GO:0000323;GO:0005537;GO:0015578;GO:0015761;GO:0016020;GO:0007165;GO:0004888;GO:0006898;GO:0005887;GO:0005768;GO:0048471;GO:0008333;GO:0005765;GO:0005770	;integral component of membrane;lytic vacuole;mannose binding;mannose transmembrane transporter activity;mannose transport;membrane;signal transduction;transmembrane signaling receptor activity;receptor-mediated endocytosis;integral component of plasma membrane;endosome;perinuclear region of cytoplasm;endosome to lysosome transport;lysosomal membrane;late endosome
ENSG00000003147	0.2	0.008729	0.0319	0.09057	0.01252	0.0413931	-0.226467	-1.60657	-1.87443	ICA1	7	islet cell autoantigen 1, 69kDa [Source:HGNC Symbol;Acc:HGNC:5343]		GO:0005737;GO:0005829;GO:0000139;GO:0030054;GO:0006836;GO:0019904;GO:0005515;GO:0003674;GO:0030672;GO:0030667;GO:0050796;GO:0030658;GO:0030425;GO:0048471;GO:0005795;GO:0043496;GO:0016021	cytoplasm;cytosol;Golgi membrane;cell junction;neurotransmitter transport;protein domain specific binding;protein binding;molecular_function;synaptic vesicle membrane;secretory granule membrane;regulation of insulin secretion;transport vesicle membrane;dendrite;perinuclear region of cytoplasm;Golgi stack;regulation of protein homodimerization activity;integral component of membrane
ENSG00000003249	0.0048335	0.4621	0.5291	0.1007	0.00541	-0.382484	-0.495479	-2.18683	-2.29983	DBNDD1	16	dysbindin (dystrobrevin binding protein 1) domain containing 1 [Source:HGNC Symbol;Acc:HGNC:28455]		GO:0005737;	cytoplasm;
ENSG00000003393	0.0048761	0.01586	0.0217	0.06584	0.03314	-0.0661569	0.0293435	0.480247	0.575747	ALS2	2	amyotrophic lateral sclerosis 2 (juvenile) [Source:HGNC Symbol;Acc:HGNC:443]	Als2-Related disorders;Infantile-onset ascending hereditary spastic paralysis;Juvenile amyotrophic lateral sclerosis;Juvenile primary lateral sclerosis;AMYOTROPHIC LATERAL SCLEROSIS 2 JUVENILE;PRIMARY LATERAL SCLEROSIS JUVENILE;SPASTIC PARALYSIS INFANTILE-ONSET ASCENDING	GO:0042803;GO:0005813;GO:0043547;GO:0005829;GO:0005089;GO:0035023;GO:0005085;GO:0030425;GO:0017137;GO:0005769;GO:0005515;GO:0048812;GO:0030027;GO:0030426;GO:0017112;GO:0001726;GO:0043234;GO:0007032;GO:0031982;GO:0071902;GO:0045860;GO:0043539;GO:0030676;GO:0005087;GO:0051036;GO:0035022;GO:0005737;GO:0006979;GO:0014069;GO:0043197;GO:0007626;GO:0035249;GO:0001662;GO:0008104;GO:0001881;GO:0007528;GO:…	protein homodimerization activity;centrosome;positive regulation of GTPase activity;cytosol;Rho guanyl-nucleotide exchange factor activity;regulation of Rho protein signal transduction;guanyl-nucleotide exchange factor activity;dendrite;Rab GTPase binding;early endosome;protein binding;neuron projection morphogenesis;lamellipodium;growth cone;Rab guanyl-nucleotide exchange factor activity;ruffle;…
ENSG00000003400	0.0089846	0.0739	0.1107	0.01672	0.3184	0.179991	-0.125219	1.03064	0.725429	CASP10	2	caspase 10, apoptosis-related cysteine peptidase [Source:HGNC Symbol;Acc:HGNC:1500]	AUTOIMMUNE LYMPHOPROLIFERATIVE SYNDROME;cysteine-type endopeptidase activity involved in apoptotic signaling pathway;positive regulation of I-kappaB kinase/NF-kappaB signaling;AUTOIMMUNE LYMPHOPROLIFERATIVE SYNDROME TYPE IIA;GASTRIC CANCER GASTRIC CANCER INTESTINAL INCLUDED;LYMPHOMA NON-HODGKIN FAMILIAL	GO:0006508;GO:0006919;GO:0005737;GO:0004197;GO:0006915;GO:0005829;GO:0031625;GO:0045087;GO:0008234;GO:0042981;GO:0097190;GO:0097199;GO:0007166;GO:0035877;GO:0043123;GO:0005515;GO:0097342;GO:0031265	proteolysis;activation of cysteine-type endopeptidase activity involved in apoptotic process;cytoplasm;cysteine-type endopeptidase activity;apoptotic process;cytosol;ubiquitin protein ligase binding;innate immune response;cysteine-type peptidase activity;regulation of apoptotic process;apoptotic signaling pathway;cysteine-type endopeptidase activity involved in apoptotic signaling pathway;cell su…
ENSG00000003402	0.0089846	0.1214	0.04694	0.0228	0.1278	0.0917118	0.0116382	2.88795	2.80787	CFLAR	2	CASP8 and FADD-like apoptosis regulator [Source:HGNC Symbol;Acc:HGNC:1876]	retinal cell apoptotic process;negative regulation of extrinsic apoptotic signaling pathway;negative regulation of extrinsic apoptotic signaling pathway via death domain receptors	GO:0006508;GO:0008047;GO:0006919;GO:0005737;GO:0004197;GO:0006915;GO:0005829;GO:0043066;GO:0008234;GO:0051092;GO:0042981;GO:0097199;GO:0035877;GO:0043123;GO:2001237;GO:0005515;GO:0043154;GO:0012501;GO:0016032;GO:0002020;GO:0070266;GO:0097191;GO:0097296;GO:0010939;GO:0097300;GO:1902041;GO:0007519;GO:0014732;GO:0014842;GO:0014866;GO:0031264;GO:0043403;GO:0060544;GO:0097342;GO:1901740;GO:1902042;GO:…	proteolysis;enzyme activator activity;activation of cysteine-type endopeptidase activity involved in apoptotic process;cytoplasm;cysteine-type endopeptidase activity;apoptotic process;cytosol;negative regulation of apoptotic process;cysteine-type peptidase activity;positive regulation of NF-kappaB transcription factor activity;regulation of apoptotic process;cysteine-type endopeptidase activity i…
ENSG00000003436	0.01	0.01003	0.1396	0.2522	0.3492	-0.838965	-0.266339	3.54497	4.1176	TFPI	2	tissue factor pathway inhibitor (lipoprotein-associated coagulation inhibitor) [Source:HGNC Symbol;Acc:HGNC:11760]		GO:0005615;GO:0005576;GO:0005886;GO:0031225;GO:0010951;GO:0004867;GO:0005783;GO:0004866;GO:0009986;GO:0007596;GO:0031090;GO:0007598;	extracellular space;extracellular region;plasma membrane;anchored component of membrane;negative regulation of endopeptidase activity;serine-type endopeptidase inhibitor activity;endoplasmic reticulum;endopeptidase inhibitor activity;cell surface;blood coagulation;organelle membrane;blood coagulation, extrinsic pathway;
ENSG00000003509	0.00010488	9.42e-05	0.02832	0.05043	0.07558	-0.0594244	-0.112579	-0.145697	-0.198851	NDUFAF7	2	NADH dehydrogenase (ubiquinone) complex I, assembly factor 7 [Source:HGNC Symbol;Acc:HGNC:28816]	mitochondrial respiratory chain complex I assembly	;GO:0005615;GO:0005739;GO:0032259;GO:0008168;GO:0022904;GO:0005759;GO:0044237;GO:0044281;GO:0019899;GO:0032981	;extracellular space;mitochondrion;methylation;methyltransferase activity;respiratory electron transport chain;mitochondrial matrix;cellular metabolic process;small molecule metabolic process;enzyme binding;mitochondrial respiratory chain complex I assembly
ENSG00000003756	0.0020081	0.01634	0.03733	0.8594	0.01992	-0.0434314	-0.050165	0.295945	0.289212	RBM5	3	RNA binding motif protein 5 [Source:HGNC Symbol;Acc:HGNC:9902]		GO:0003677;GO:0008270;GO:0000166;GO:0003676;GO:0046872;GO:0003723;GO:0005634;GO:0006915;GO:0043065;GO:0005654;GO:0006396;GO:0008285;GO:0000398;GO:0008380;GO:0044822;GO:0003729;GO:0005515;GO:0005681;GO:0010467;GO:0000381;GO:0000245;	DNA binding;zinc ion binding;nucleotide binding;nucleic acid binding;metal ion binding;RNA binding;nucleus;apoptotic process;positive regulation of apoptotic process;nucleoplasm;RNA processing;negative regulation of cell proliferation;mRNA splicing, via spliceosome;RNA splicing;poly(A) RNA binding;mRNA binding;protein binding;spliceosomal complex;gene expression;regulation of alternative mRNA spl…
ENSG00000003987	0.03	0.001702	0.002836	0.2336	0.03338	-0.0607831	-0.78445	0.508208	-0.215459	MTMR7	8	myotubularin related protein 7 [Source:HGNC Symbol;Acc:HGNC:7454]		GO:0004725;GO:0035335;GO:0005829;GO:0016311;GO:0006470;GO:0016791;GO:0006661;GO:0005515;GO:0006644;GO:0044281;GO:0052866;GO:0016020;GO:0046856;GO:0046855	protein tyrosine phosphatase activity;peptidyl-tyrosine dephosphorylation;cytosol;dephosphorylation;protein dephosphorylation;phosphatase activity;phosphatidylinositol biosynthetic process;protein binding;phospholipid metabolic process;small molecule metabolic process;phosphatidylinositol phosphate phosphatase activity;membrane;phosphatidylinositol dephosphorylation;inositol phosphate dephosphory…
ENSG00000003989	0.01	0.002313	0.002289	0.128	0.01188	-0.778548	-1.37805	5.17268	4.57317	SLC7A2	8	solute carrier family 7 (cationic amino acid transporter, y+ system), member 2 [Source:HGNC Symbol;Acc:HGNC:11060]		GO:0016021;GO:0055085;GO:0016020;GO:0006810;GO:0005886;GO:0003333;GO:0015297;GO:0006520;GO:0005887;GO:0015171;GO:0006811;GO:0000064;GO:0015181;GO:0015189;GO:0097638;GO:1903352;GO:1903401;GO:0015174;GO:1990822;GO:0006865;GO:0042116;GO:0050727;GO:0006809;GO:0002537;GO:0043030;GO:0005289;GO:0005292;GO:0061459;GO:0097626;GO:0097627;GO:0097639;GO:0097640;GO:1902023;GO:0015809	integral component of membrane;transmembrane transport;membrane;transport;plasma membrane;amino acid transmembrane transport;antiporter activity;cellular amino acid metabolic process;integral component of plasma membrane;amino acid transmembrane transporter activity;ion transport;L-ornithine transmembrane transporter activity;arginine transmembrane transporter activity;L-lysine transmembrane tran…
ENSG00000004059	0.04	0.02482	0.003068	0.3438	0.1674	0.144936	-0.0966385	-0.761025	-1.0026	ARF5	7	ADP-ribosylation factor 5 [Source:HGNC Symbol;Acc:HGNC:658]		GO:0005525;GO:0005622;GO:0007264;GO:0015031;GO:0003924;GO:0006886;GO:0016192;GO:0005794;GO:0048471;GO:0005515;GO:0070062;GO:0005737;GO:0005886	GTP binding;intracellular;small GTPase mediated signal transduction;protein transport;GTPase activity;intracellular protein transport;vesicle-mediated transport;Golgi apparatus;perinuclear region of cytoplasm;protein binding;extracellular exosome;cytoplasm;plasma membrane
ENSG00000004139	0.43	0.0005315	0.005756	0.6719	0.06045	-0.729412	-0.138389	1.55532	2.14634	SARM1	17	sterile alpha and TIR motif containing 1 [Source:HGNC Symbol;Acc:HGNC:17074]		GO:0005739;GO:0005737;GO:0005874;GO:0007165;GO:0005829;GO:0045087;GO:0045202;GO:0030054;GO:0030425;GO:0005515;GO:0030424;GO:0002224;GO:0034142;GO:0002756;GO:0034138;GO:0048814;GO:1901214;GO:0005488;GO:0015630;GO:0042981;GO:0009749;GO:0031315	mitochondrion;cytoplasm;microtubule;signal transduction;cytosol;innate immune response;synapse;cell junction;dendrite;protein binding;axon;toll-like receptor signaling pathway;toll-like receptor 4 signaling pathway;MyD88-independent toll-like receptor signaling pathway;toll-like receptor 3 signaling pathway;regulation of dendrite morphogenesis;regulation of neuron death;binding;microtubule cytosk…
ENSG00000004142	0.27	0.0005315	0.005756	0.6719	0.06045	0.0196063	0.124098	-0.100627	0.00386458	POLDIP2	17	polymerase (DNA-directed), delta interacting protein 2 [Source:HGNC Symbol;Acc:HGNC:23781]		GO:0003677;GO:0005634;GO:0005739;GO:0005515;GO:0042645;GO:0070584	DNA binding;nucleus;mitochondrion;protein binding;mitochondrial nucleoid;mitochondrion morphogenesis
ENSG00000004399	0.03	0.0201	0.04408	0.02695	0.002672	-0.167945	0.0549514	-1.00438	-0.781483	PLXND1	3	plexin D1 [Source:HGNC Symbol;Acc:HGNC:9107]	TRUNCUS ARTERIOSUS	GO:0001525;GO:0007411;GO:0017154;GO:0071526;GO:0016020;GO:0007165;GO:0005886;GO:0030334;GO:0005887;GO:0019904;GO:0007416;GO:0005515;GO:0030027;GO:0045765;GO:0002116;GO:0043542;GO:1902287;GO:0021785;GO:0048841;GO:0003151;GO:0032092;GO:0003279;GO:0035904;GO:0060976;GO:0001569;GO:0060666	angiogenesis;axon guidance;semaphorin receptor activity;semaphorin-plexin signaling pathway;membrane;signal transduction;plasma membrane;regulation of cell migration;integral component of plasma membrane;protein domain specific binding;synapse assembly;protein binding;lamellipodium;regulation of angiogenesis;semaphorin receptor complex;endothelial cell migration;semaphorin-plexin signaling pathwa…
ENSG00000004455	0.007009	0.356	0.0439	0.7017	0.4265	0.00930622	0.07039	-0.450925	-0.389842	AK2	1	adenylate kinase 2 [Source:HGNC Symbol;Acc:HGNC:362]	RETICULAR DYSGENESIS	GO:0005524;GO:0006139;GO:0019205;GO:0070062;GO:0044281;GO:0046034;GO:0005758;GO:0004017;GO:0046939;GO:0006172;GO:0046033;GO:0055086;GO:0015949;GO:0016776;GO:0016310;GO:0005743;GO:0036126;GO:0005739;GO:0097226;GO:0005829;GO:0007420;GO:0001889;GO:0006119;GO:0046060;GO:0097066;	ATP binding;nucleobase-containing compound metabolic process;nucleobase-containing compound kinase activity;extracellular exosome;small molecule metabolic process;ATP metabolic process;mitochondrial intermembrane space;adenylate kinase activity;nucleotide phosphorylation;ADP biosynthetic process;AMP metabolic process;nucleobase-containing small molecule metabolic process;nucleobase-containing sma…
ENSG00000004468	0.0043826	0.04208	0.02169	0.07237	0.009763	-0.951788	-0.0735187	1.87316	2.75143	CD38	4	CD38 molecule [Source:HGNC Symbol;Acc:HGNC:1667]	B cell receptor signaling pathway;canonical Wnt signaling pathway involved in negative regulation of apoptotic process;negative regulation of transcription DNA-templated;positive regulation of B cell proliferation;positive regulation of transcription DNA-templated;cellular response to drug	GO:0016021;GO:0008152;GO:0016020;GO:0016740;GO:0007165;GO:0050853;GO:0043066;GO:0045892;GO:0030890;GO:0097190;GO:0045893;GO:0070062;GO:0003953;GO:0016849;GO:0042493;GO:0050135;GO:0009986;GO:0016798;GO:0005634;GO:0005829;GO:0032355;GO:0005886;GO:0001666;GO:0032570;GO:0060292;GO:0043231;GO:0009725;GO:0007204;GO:0007565;GO:0045907;GO:0070555;GO:0032526;GO:0034097;GO:0030307;GO:0045779;GO:0032024;GO:…	integral component of membrane;metabolic process;membrane;transferase activity;signal transduction;B cell receptor signaling pathway;negative regulation of apoptotic process;negative regulation of transcription, DNA-templated;positive regulation of B cell proliferation;apoptotic signaling pathway;positive regulation of transcription, DNA-templated;extracellular exosome;NAD+ nucleosidase activity;…
ENSG00000004478	0.09	0.0146	0.02532	0.5917	0.1944	0.254797	0.164444	-0.752924	-0.843277	FKBP4	12	FK506 binding protein 4, 59kDa [Source:HGNC Symbol;Acc:HGNC:3720]		GO:0005739;GO:0005737;GO:0005874;GO:0000413;GO:0003755;GO:0006457;GO:0005829;GO:0031072;GO:0005789;GO:0061077;GO:0030674;GO:0005654;GO:0044822;GO:0005528;GO:0005515;GO:0044295;GO:0070062;GO:0034605;GO:0010977;GO:1900034;GO:0031111;GO:0005634;GO:0005524;GO:0007566;GO:0005525;GO:0030521;GO:0030850;GO:0048608;GO:0051219;GO:0031503;GO:0035259;GO:0006463;GO:0046661;GO:0043234;GO:0048156;GO:0043005;GO:…	mitochondrion;cytoplasm;microtubule;protein peptidyl-prolyl isomerization;peptidyl-prolyl cis-trans isomerase activity;protein folding;cytosol;heat shock protein binding;endoplasmic reticulum membrane;chaperone-mediated protein folding;protein binding, bridging;nucleoplasm;poly(A) RNA binding;FK506 binding;protein binding;axonal growth cone;extracellular exosome;cellular response to heat;negative…
ENSG00000004487	0.0035739	0.06219	0.1482	0.8274	2.756e-05	-0.118141	-0.026264	0.235771	0.327648	KDM1A	1	lysine (K)-specific demethylase 1A [Source:HGNC Symbol;Acc:HGNC:29079]	cellular response to gamma radiation;demethylase activity;ligand-dependent nuclear receptor transcription coactivator activity;negative regulation of DNA damage response signal transduction by p53 class mediator;negative regulation of intrinsic apoptotic signaling pathway in response to DNA damage by p53 class mediator;negative regulation of protein binding;negative regulation of sequence-specifi…	GO:0003677;GO:0006357;GO:0005634;GO:0006355;GO:0006351;GO:0007264;GO:0005667;GO:0045944;GO:0003682;GO:0055114;GO:0008134;GO:0050660;GO:0016491;GO:0002039;GO:0034644;GO:0044212;GO:0000122;GO:0045892;GO:0005654;GO:0000790;GO:0005515;GO:0006325;GO:0007596;GO:0043234;GO:0019899;GO:0030374;GO:0010569;GO:0055001;GO:0051091;GO:0043433;GO:0043392;GO:0043426;GO:0032091;GO:1903827;GO:0050681;GO:0043518;GO:…	DNA binding;regulation of transcription from RNA polymerase II promoter;nucleus;regulation of transcription, DNA-templated;transcription, DNA-templated;small GTPase mediated signal transduction;transcription factor complex;positive regulation of transcription from RNA polymerase II promoter;chromatin binding;oxidation-reduction process;transcription factor binding;flavin adenine dinucleotide bind…
ENSG00000004534	0.0060209	0.01394	0.0219	0.5365	0.02772	0.0737	-0.123775	0.132638	-0.0648366	RBM6	3	RNA binding motif protein 6 [Source:HGNC Symbol;Acc:HGNC:9903]		GO:0003677;GO:0000166;GO:0003676;GO:0003723;GO:0005634;GO:0006396;GO:0044822;GO:0005515;	DNA binding;nucleotide binding;nucleic acid binding;RNA binding;nucleus;RNA processing;poly(A) RNA binding;protein binding;
ENSG00000004660	0.11	#N/A	#N/A	0.03918	0.2002	-0.0239844	-0.186168	-2.87885	-3.04103	CAMKK1	17	calcium/calmodulin-dependent protein kinase kinase 1, alpha [Source:HGNC Symbol;Acc:HGNC:1469]		GO:0004672;GO:0005524;GO:0006468;GO:0004674;GO:0005634;GO:0005829;GO:0007268;GO:0004683;GO:0005515;GO:0005516;GO:0032147;GO:0045860	protein kinase activity;ATP binding;protein phosphorylation;protein serine/threonine kinase activity;nucleus;cytosol;synaptic transmission;calmodulin-dependent protein kinase activity;protein binding;calmodulin binding;activation of protein kinase activity;positive regulation of protein kinase activity
ENSG00000004700	0.01	0.006431	0.09206	0.0768	0.002006	-0.227768	-0.182087	-0.0189898	0.0266907	RECQL	12	RecQ helicase-like [Source:HGNC Symbol;Acc:HGNC:9948]		GO:0005524;GO:0003677;GO:0003676;GO:0005634;GO:0016020;GO:0008026;GO:0005654;GO:0006260;GO:0006281;GO:0004003;GO:0032508;GO:0006310;GO:0005515;GO:0003678;GO:0000733;GO:0036310;GO:0043140;	ATP binding;DNA binding;nucleic acid binding;nucleus;membrane;ATP-dependent helicase activity;nucleoplasm;DNA replication;DNA repair;ATP-dependent DNA helicase activity;DNA duplex unwinding;DNA recombination;protein binding;DNA helicase activity;DNA strand renaturation;annealing helicase activity;ATP-dependent 3'-5' DNA helicase activity;
ENSG00000004766	0.21	0.0037	0.0002894	0.6216	0.1242	-0.0258151	-0.127315	-0.119386	-0.220886	VPS50	7	VPS50 EARP/GARPII complex subunit [Source:HGNC Symbol;Acc:HGNC:25956]	endocytic recycling	GO:0032456;GO:0055037;GO:0016020;GO:0015031;GO:0070062;GO:1990745;	endocytic recycling;recycling endosome;membrane;protein transport;extracellular exosome;EARP complex;
ENSG00000004777	0.07	#N/A	#N/A	0.1225	0.001631	0.552354	0.081191	-1.05454	-1.52571	ARHGAP33	19	Rho GTPase activating protein 33 [Source:HGNC Symbol;Acc:HGNC:23085]		GO:0007264;GO:0015031;GO:0007165;GO:0043547;GO:0005829;GO:0035091;GO:0051056;GO:0005515;;GO:0005737;GO:0005886;GO:0005096	small GTPase mediated signal transduction;protein transport;signal transduction;positive regulation of GTPase activity;cytosol;phosphatidylinositol binding;regulation of small GTPase mediated signal transduction;protein binding;;cytoplasm;plasma membrane;GTPase activator activity
ENSG00000004779	0.02	0.01236	0.01121	0.4569	0.04953	0.410461	0.0828315	-0.524903	-0.852532	NDUFAB1	16	NADH dehydrogenase (ubiquinone) 1, alpha/beta subcomplex, 1, 8kDa [Source:HGNC Symbol;Acc:HGNC:7694]	protein lipoylation	GO:0005509;GO:0005743;GO:0031966;GO:0006120;GO:0008137;GO:0006633;GO:0022904;GO:0005759;GO:0044237;GO:0044281;GO:0009249;GO:0005747;GO:0000036;GO:0005504;;GO:0005739	calcium ion binding;mitochondrial inner membrane;mitochondrial membrane;mitochondrial electron transport, NADH to ubiquinone;NADH dehydrogenase (ubiquinone) activity;fatty acid biosynthetic process;respiratory electron transport chain;mitochondrial matrix;cellular metabolic process;small molecule metabolic process;protein lipoylation;mitochondrial respiratory chain complex I;ACP phosphopantethein…
ENSG00000004809	0.05	0.008842	0.007174	0.1177	0.05488	0.723246	1.14635	0.455855	0.878961	SLC22A16	6	solute carrier family 22 (organic cation/carnitine transporter), member 16 [Source:HGNC Symbol;Acc:HGNC:20302]	single fertilization;negative regulation of sperm motility	GO:0016021;GO:0055085;GO:0022857;GO:0005886;GO:0030154;GO:0005887;GO:0007275;GO:0007283;GO:0030317;GO:0007338;GO:0015101;GO:0015695;GO:0005275;GO:0015837;GO:0015226;GO:0015879;GO:1902603;GO:0046717	integral component of membrane;transmembrane transport;transmembrane transporter activity;plasma membrane;cell differentiation;integral component of plasma membrane;multicellular organismal development;spermatogenesis;sperm motility;single fertilization;organic cation transmembrane transporter activity;organic cation transport;amine transmembrane transporter activity;amine transport;carnitine tra…
ENSG00000004864	0.05	0.04919	0.05389	0.3101	0.03083	0.253095	0.159639	0.107817	0.0143609	SLC25A13	7	solute carrier family 25 (aspartate/glutamate carrier), member 13 [Source:HGNC Symbol;Acc:HGNC:10983]	Citrullinemia type II;Neonatal intrahepatic cholestasis due to citrin deficiency;CITRULLINEMIA TYPE II ADULT-ONSET;CITRULLINEMIA TYPE II NEONATAL-ONSET	GO:0005509;GO:0005739;GO:0005215;GO:0006810;GO:0005743;GO:0005975;GO:0005887;GO:0006094;GO:0044281;GO:0006006;GO:0005313;GO:0015183;GO:0015810;GO:0015813;GO:0089711;GO:0089712;GO:0045333;GO:0051592;GO:0006754;GO:0043490	calcium ion binding;mitochondrion;transporter activity;transport;mitochondrial inner membrane;carbohydrate metabolic process;integral component of plasma membrane;gluconeogenesis;small molecule metabolic process;glucose metabolic process;L-glutamate transmembrane transporter activity;L-aspartate transmembrane transporter activity;aspartate transport;L-glutamate transport;L-glutamate transmembrane…
ENSG00000004866	0.14	0.07361	0.03171	0.5307	0.02319	0.162102	0.19817	1.00261	1.03868	ST7	7	suppression of tumorigenicity 7 [Source:HGNC Symbol;Acc:HGNC:11351]		GO:0016021;	integral component of membrane;
ENSG00000004897	0.0010818	0.01916	0.007844	0.05365	0.009161	0.0903533	-0.0108612	-0.0995868	-0.200801	CDC27	17	cell division cycle 27 [Source:HGNC Symbol;Acc:HGNC:1728]	metaphase/anaphase transition of mitotic cell cycle	GO:0005634;GO:0005737;GO:0005813;GO:0005829;GO:0005680;GO:0005654;GO:0005876;GO:0005515;GO:0008283;GO:0005819;GO:0000278;GO:0031145;GO:0051437;GO:0051439;GO:0007094;GO:0019903;GO:0051436;GO:0070979;GO:0007091;;GO:0016021;GO:0051301	nucleus;cytoplasm;centrosome;cytosol;anaphase-promoting complex;nucleoplasm;spindle microtubule;protein binding;cell proliferation;spindle;mitotic cell cycle;anaphase-promoting complex-dependent proteasomal ubiquitin-dependent protein catabolic process;positive regulation of ubiquitin-protein ligase activity involved in regulation of mitotic cell cycle transition;regulation of ubiquitin-protein l…
ENSG00000004961	#N/A	#N/A	#N/A	0.4573	#N/A	0.213343	0.0888208	-0.914071	-1.03859	HCCS	X	holocytochrome c synthase [Source:HGNC Symbol;Acc:HGNC:4837]	microphthalmia syndromic type 7 (MCOPS7);MIDAS syndromeMicrophthalmia with linear skin defects syndrome;LINEAR SKIN DEFECTS WITH MULTIPLE CONGENITAL ANOMALIES 1	GO:0046872;GO:0005739;GO:0005743;GO:0055114;GO:0009887;GO:0004408;GO:0005515	metal ion binding;mitochondrion;mitochondrial inner membrane;oxidation-reduction process;organ morphogenesis;holocytochrome-c synthase activity;protein binding
ENSG00000004975	0.11	#N/A	#N/A	0.01401	0.1603	-0.108748	-0.0869845	0.618359	0.640122	DVL2	17	dishevelled segment polarity protein 2 [Source:HGNC Symbol;Acc:HGNC:3086]	non-canonical Wnt signaling pathway via JNK cascade;positive regulation of JUN kinase activity;positive regulation of protein phosphorylation	GO:0005634;GO:0005737;GO:0007264;GO:0035556;GO:0005886;GO:0005829;GO:0016055;GO:0060070;GO:0006366;GO:0090179;GO:0007507;GO:0005109;GO:0045893;GO:0005515;GO:0090090;GO:0042802;GO:0001934;GO:0090263;GO:0031410;GO:0035329;GO:0035567;GO:0051091;GO:0001843;GO:0003151;GO:0060071;GO:0007379;GO:0043507;GO:0044340;GO:0045334;GO:0034613;GO:0019904;GO:0090103;GO:0043621;GO:0003007;GO:0030136;GO:0045177;GO:…	nucleus;cytoplasm;small GTPase mediated signal transduction;intracellular signal transduction;plasma membrane;cytosol;Wnt signaling pathway;canonical Wnt signaling pathway;transcription from RNA polymerase II promoter;planar cell polarity pathway involved in neural tube closure;heart development;frizzled binding;positive regulation of transcription, DNA-templated;protein binding;negative regulati…
ENSG00000005007	0.02	#N/A	#N/A	0.12	0.03926	-0.141712	0.0271843	0.437072	0.605969	UPF1	19	UPF1 regulator of nonsense transcripts homolog (yeast) [Source:HGNC Symbol;Acc:HGNC:9962]	DNA replication;histone mRNA catabolic process;exonucleolytic nuclear-transcribed mRNA catabolic process involved in deadenylation-dependent decay;negative regulation of nuclear-transcribed mRNA catabolic process nonsense-mediated decay;regulation of translational termination	GO:0005524;GO:0003677;GO:0008270;GO:0003723;GO:0005634;GO:0005737;GO:0003682;GO:0004386;GO:0005829;GO:0004004;GO:0005654;GO:0006260;GO:0006281;GO:0000785;GO:0044822;GO:0005515;GO:0000932;GO:0035145;GO:0000956;GO:0010467;GO:0006406;GO:0000184;GO:0071044;GO:0006449;GO:0044530;GO:0009048	ATP binding;DNA binding;zinc ion binding;RNA binding;nucleus;cytoplasm;chromatin binding;helicase activity;cytosol;ATP-dependent RNA helicase activity;nucleoplasm;DNA replication;DNA repair;chromatin;poly(A) RNA binding;protein binding;cytoplasmic mRNA processing body;exon-exon junction complex;nuclear-transcribed mRNA catabolic process;gene expression;mRNA export from nucleus;nuclear-transcribed…
ENSG00000005020	0.03	0.02223	0.01643	0.1879	0.1099	0.109541	0.434873	-2.2839	-1.95857	SKAP2	7	src kinase associated phosphoprotein 2 [Source:HGNC Symbol;Acc:HGNC:15687]		GO:0005737;GO:0007165;GO:0005886;GO:0005829;GO:0005654;GO:0009967;GO:0005515;GO:0006461;GO:0042113;GO:0005070;GO:0002757	cytoplasm;signal transduction;plasma membrane;cytosol;nucleoplasm;positive regulation of signal transduction;protein binding;protein complex assembly;B cell activation;SH3/SH2 adaptor activity;immune response-activating signal transduction
ENSG00000005022	#N/A	#N/A	#N/A	0.01968	#N/A	0.130906	0.0660162	-1.32707	-1.39196	SLC25A5	X	solute carrier family 25 (mitochondrial carrier; adenine nucleotide translocator), member 5 [Source:HGNC Symbol;Acc:HGNC:10991]	negative regulation of mitochondrial outer membrane permeabilization involved in apoptotic signaling pathway;positive regulation of cell proliferation	GO:0005634;GO:0005739;GO:0055085;GO:0016020;GO:0006810;GO:0005743;GO:0031625;GO:0005887;GO:0008284;GO:0044822;GO:0005515;GO:0070062;GO:0044281;GO:0016032;GO:0050796;GO:0007059;GO:0042645;GO:0006112;GO:0071817;GO:0015207;GO:0015853;GO:1901029;GO:0043209	nucleus;mitochondrion;transmembrane transport;membrane;transport;mitochondrial inner membrane;ubiquitin protein ligase binding;integral component of plasma membrane;positive regulation of cell proliferation;poly(A) RNA binding;protein binding;extracellular exosome;small molecule metabolic process;viral process;regulation of insulin secretion;chromosome segregation;mitochondrial nucleoid;energy re…
ENSG00000005059	0.0088715	0.01017	0.004723	0.1344	0.06124	-0.455257	-0.0520278	-0.197214	0.206015	CCDC109B	4	coiled-coil domain containing 109B [Source:HGNC Symbol;Acc:HGNC:26076]		GO:0005739;GO:0031224;GO:0031305;GO:0034704;GO:0019855;GO:0006851;GO:0051560;GO:1990246;GO:0036444;GO:0005515	mitochondrion;intrinsic component of membrane;integral component of mitochondrial inner membrane;calcium channel complex;calcium channel inhibitor activity;mitochondrial calcium ion transport;mitochondrial calcium ion homeostasis;uniplex complex;calcium ion transmembrane import into mitochondrion;protein binding
ENSG00000005075	0.00092535	0.04712	0.1859	0.04893	0.4081	0.3365	0.021915	-0.798149	-1.11273	POLR2J	7	polymerase (RNA) II (DNA directed) polypeptide J, 13.3kDa [Source:HGNC Symbol;Acc:HGNC:9197]		GO:0003677;GO:0005634;GO:0006368;GO:0006351;GO:0046983;GO:0006289;GO:0006366;GO:0001055;GO:0005654;GO:0006281;GO:0005665;GO:0000398;GO:0008380;GO:0006367;GO:0005515;GO:0010467;GO:0016032;GO:0003899;GO:0006370;GO:0006283;GO:0050434;GO:0031047;GO:0034587;GO:0035019;GO:0030275	DNA binding;nucleus;transcription elongation from RNA polymerase II promoter;transcription, DNA-templated;protein dimerization activity;nucleotide-excision repair;transcription from RNA polymerase II promoter;RNA polymerase II activity;nucleoplasm;DNA repair;DNA-directed RNA polymerase II, core complex;mRNA splicing, via spliceosome;RNA splicing;transcription initiation from RNA polymerase II pro…
ENSG00000005100	0.01	0.01981	0.03933	0.0835	0.07824	-0.150495	0.350043	-0.269223	0.231315	DHX33	17	DEAH (Asp-Glu-Ala-His) box polypeptide 33 [Source:HGNC Symbol;Acc:HGNC:16718]		GO:0005737;GO:0004004;GO:0006396;GO:0005524;GO:0003676;GO:0004386;GO:0008026;GO:0005730;GO:0005654;GO:0044822;GO:0045943;GO:0000182;GO:0033613	cytoplasm;ATP-dependent RNA helicase activity;RNA processing;ATP binding;nucleic acid binding;helicase activity;ATP-dependent helicase activity;nucleolus;nucleoplasm;poly(A) RNA binding;positive regulation of transcription from RNA polymerase I promoter;rDNA binding;activating transcription factor binding
ENSG00000005156	0.07	0.02874	0.06506	0.4483	0.1607	-0.0435507	0.0745833	0.397807	0.515941	LIG3	17	ligase III, DNA, ATP-dependent [Source:HGNC Symbol;Acc:HGNC:6600]	DNA ligase (ATP) activity;base-excision repair DNA ligation;mitochondrial DNA repair;negative regulation of mitochondrial DNA replication	GO:0005524;GO:0051301;GO:0003677;GO:0008270;GO:0005634;GO:0005739;GO:0005737;GO:0007049;GO:0071897;GO:0000724;GO:0006289;GO:0005654;GO:0006281;GO:0006310;GO:0006302;GO:0005515;GO:0006284;GO:0003910;GO:0051103;GO:0006266;GO:0007005;GO:0006283;GO:0097681;GO:0070911;GO:0043504;GO:0006297;GO:0003909;GO:0006288;GO:0070421;GO:0090298;GO:0000794;GO:0045910;GO:0006303;GO:0000795	ATP binding;cell division;DNA binding;zinc ion binding;nucleus;mitochondrion;cytoplasm;cell cycle;DNA biosynthetic process;double-strand break repair via homologous recombination;nucleotide-excision repair;nucleoplasm;DNA repair;DNA recombination;double-strand break repair;protein binding;base-excision repair;DNA ligase (ATP) activity;DNA ligation involved in DNA repair;DNA ligation;mitochondrion…
ENSG00000005175	0.0047885	0.04973	0.06454	0.04243	0.03913	-0.15579	-0.288362	1.48126	1.34869	RPAP3	12	RNA polymerase II associated protein 3 [Source:HGNC Symbol;Acc:HGNC:26151]		GO:0005515	protein binding
ENSG00000005187	0.1	0.1105	0.1255	0.2627	0.01188	0.328649	0.159889	-0.687782	-0.856542	ACSM3	16	acyl-CoA synthetase medium-chain family member 3 [Source:HGNC Symbol;Acc:HGNC:10522]		;GO:0005524;GO:0046872;GO:0008152;GO:0003824;GO:0008217;GO:0005759;GO:0003674;GO:0005575;GO:0042632;GO:0047760;GO:0005739;GO:0006633;GO:0015645	;ATP binding;metal ion binding;metabolic process;catalytic activity;regulation of blood pressure;mitochondrial matrix;molecular_function;cellular_component;cholesterol homeostasis;butyrate-CoA ligase activity;mitochondrion;fatty acid biosynthetic process;fatty acid ligase activity
ENSG00000005189	0.05	0.09621	0.03586	0.5494	0.005808	0.152163	-0.0297324	-0.22422	-0.406116	AC004381.6	16	Putative RNA exonuclease NEF-sp [Source:UniProtKB/Swiss-Prot;Acc:Q96IC2]		;GO:0000166;GO:0003676;GO:0003723;GO:0005730;GO:0090305;GO:0004527;GO:0070062	;nucleotide binding;nucleic acid binding;RNA binding;nucleolus;nucleic acid phosphodiester bond hydrolysis;exonuclease activity;extracellular exosome
ENSG00000005194	0.06	0.09245	0.003263	0.08646	0.04463	0.135473	0.0966336	0.237381	0.198542	CIAPIN1	16	cytokine induced apoptosis inhibitor 1 [Source:HGNC Symbol;Acc:HGNC:28050]		GO:0046872;GO:0005737;GO:0009055;GO:0005730;GO:0006915;GO:0030097;GO:0051536;GO:0043066;GO:0032259;GO:0008168;GO:0005654;GO:0051537;GO:0005515;GO:0044281;GO:0016226;GO:0005758;GO:0005739;GO:0008152	metal ion binding;cytoplasm;electron carrier activity;nucleolus;apoptotic process;hemopoiesis;iron-sulfur cluster binding;negative regulation of apoptotic process;methylation;methyltransferase activity;nucleoplasm;2 iron, 2 sulfur cluster binding;protein binding;small molecule metabolic process;iron-sulfur cluster assembly;mitochondrial intermembrane space;mitochondrion;metabolic process
ENSG00000005206	0.21	#N/A	#N/A	0.07989	0.02762	0.0618706	-0.200398	-0.877557	-1.13983	SPPL2B	19	signal peptide peptidase like 2B [Source:HGNC Symbol;Acc:HGNC:30627]	aspartic endopeptidase activity intramembrane cleaving;membrane protein intracellular domain proteolysis;negative regulation of immune response	GO:0016021;GO:0004190;GO:0016020;GO:0042803;GO:0005886;GO:0005515;GO:0050776;GO:0010008;GO:0005765;GO:0030660;GO:0006509;GO:0071556;GO:0031293;GO:0033619;GO:0071458;GO:0042500;GO:0006508	integral component of membrane;aspartic-type endopeptidase activity;membrane;protein homodimerization activity;plasma membrane;protein binding;regulation of immune response;endosome membrane;lysosomal membrane;Golgi-associated vesicle membrane;membrane protein ectodomain proteolysis;integral component of lumenal side of endoplasmic reticulum membrane;membrane protein intracellular domain proteoly…
ENSG00000005238	0.01	0.116	0.133	0.07906	0.07715	-0.0134567	-0.0112553	0.00108882	0.00329021	FAM214B	9	family with sequence similarity 214, member B [Source:HGNC Symbol;Acc:HGNC:25666]		GO:0005634;GO:0005515	nucleus;protein binding
ENSG00000005243	0.0017755	0.01038	0.07748	0.05365	1.978e-05	0.155969	0.0241278	-1.73179	-1.86363	COPZ2	17	coatomer protein complex, subunit zeta 2 [Source:HGNC Symbol;Acc:HGNC:19356]		;GO:0015031;GO:0006810;GO:0006886;GO:0005801;GO:0016192;GO:0030126;GO:0033116	;protein transport;transport;intracellular protein transport;cis-Golgi network;vesicle-mediated transport;COPI vesicle coat;endoplasmic reticulum-Golgi intermediate compartment membrane
ENSG00000005249	0.00096229	0.03166	0.05049	0.07609	0.02314	0.550687	-0.15125	2.05114	1.3492	PRKAR2B	7	protein kinase, cAMP-dependent, regulatory, type II, beta [Source:HGNC Symbol;Acc:HGNC:9392]		GO:0055085;GO:0005737;GO:0005813;GO:0035556;GO:0007165;GO:0005886;GO:0005829;GO:0031625;GO:0045087;GO:0008543;GO:0043198;GO:0006996;GO:0070062;GO:0007173;GO:0044281;GO:0000278;GO:0048011;GO:0043197;GO:0000086;GO:0007596;GO:0050796;GO:0006833;GO:0097546;GO:0071377;GO:0006112;GO:0001932;GO:0034236;GO:0007202;GO:0003091;GO:0034199;GO:0008603;GO:0004862;GO:2000480;GO:0005952;GO:0005515;GO:0007612;GO:…	transmembrane transport;cytoplasm;centrosome;intracellular signal transduction;signal transduction;plasma membrane;cytosol;ubiquitin protein ligase binding;innate immune response;fibroblast growth factor receptor signaling pathway;dendritic shaft;organelle organization;extracellular exosome;epidermal growth factor receptor signaling pathway;small molecule metabolic process;mitotic cell cycle;neur…
ENSG00000005302	#N/A	#N/A	#N/A	0.1354	#N/A	0.361005	0.326028	-1.40987	-1.44485	MSL3	X	male-specific lethal 3 homolog (Drosophila) [Source:HGNC Symbol;Acc:HGNC:7370]		GO:0003677;GO:0006351;GO:0035064;GO:0006338;GO:0005654;GO:0006325;GO:0016575;GO:0006342;GO:0035267;GO:0043984;GO:0072487;GO:0043968;GO:0005634;GO:0006355;GO:0016568;	DNA binding;transcription, DNA-templated;methylated histone binding;chromatin remodeling;nucleoplasm;chromatin organization;histone deacetylation;chromatin silencing;NuA4 histone acetyltransferase complex;histone H4-K16 acetylation;MSL complex;histone H2A acetylation;nucleus;regulation of transcription, DNA-templated;chromatin modification;
ENSG00000005339	0.001435	0.02077	0.04993	0.09684	0.195	-0.14991	0.248872	0.488287	0.887069	CREBBP	16	CREB binding protein [Source:HGNC Symbol;Acc:HGNC:2348]	Rubinstein-Taybi syndrome type 1 (RSTS1);Acute myeloid leukemia with t(8;16)(p11;p13) translocation;Rubinstein-Taybi syndrome due to 16p13.3 microdeletion;Rubinstein-Taybi syndrome due to CREBBP mutations;RUBINSTEIN-TAYBI SYNDROME 1	GO:0008270;GO:0016573;GO:0004871;GO:0005634;GO:0006355;GO:0003700;GO:0005737;GO:0003682;GO:0007165;GO:0008134;GO:0002039;GO:0003684;GO:0034644;GO:0000122;GO:0045087;GO:0003713;GO:0005654;GO:0045893;GO:0008589;GO:0000987;GO:0000790;GO:0006367;GO:0005515;GO:0004402;GO:0006325;GO:0003712;GO:0007219;GO:0006461;GO:0000123;GO:0001078;GO:0044255;GO:0044281;GO:0010467;GO:0016032;GO:0002223;GO:0001666;GO:…	zinc ion binding;histone acetylation;signal transducer activity;nucleus;regulation of transcription, DNA-templated;transcription factor activity, sequence-specific DNA binding;cytoplasm;chromatin binding;signal transduction;transcription factor binding;p53 binding;damaged DNA binding;cellular response to UV;negative regulation of transcription from RNA polymerase II promoter;innate immune respons…
ENSG00000005379	0.15	0.03619	0.02677	0.3762	0.03328	0.47225	0.399148	-0.376398	-0.449501	BZRAP1	17	benzodiazepine receptor (peripheral) associated protein 1 [Source:HGNC Symbol;Acc:HGNC:16831]		GO:0005515;GO:0005739;GO:0005737;GO:0005829;GO:0007269;GO:0007268;GO:0008150;GO:0014047;GO:0030156	protein binding;mitochondrion;cytoplasm;cytosol;neurotransmitter secretion;synaptic transmission;biological_process;glutamate secretion;benzodiazepine receptor binding
ENSG00000005381	0.07	0.004732	0.0003886	0.282	0.009335	-0.622604	-0.423106	-2.13398	-1.93448	MPO	17	myeloperoxidase [Source:HGNC Symbol;Acc:HGNC:7218]	MYELOPEROXIDASE DEFICIENCY	GO:0005615;GO:0046872;GO:0005764;GO:0005634;GO:0003682;GO:0020037;GO:0055114;GO:0006979;GO:0043066;GO:0008201;GO:0004601;GO:0030141;GO:0006952;GO:0070062;GO:0042744;GO:0042582;GO:0034374;GO:0005739;GO:0001878;GO:0002149;GO:0002679;GO:0019430;GO:0044130;GO:0050832;GO:0032496;GO:0009612;GO:0007568;GO:0032094;GO:1990268	extracellular space;metal ion binding;lysosome;nucleus;chromatin binding;heme binding;oxidation-reduction process;response to oxidative stress;negative regulation of apoptotic process;heparin binding;peroxidase activity;secretory granule;defense response;extracellular exosome;hydrogen peroxide catabolic process;azurophil granule;low-density lipoprotein particle remodeling;mitochondrion;response t…
ENSG00000005436	0.03	0.001058	0.07084	0.4767	0.01116	-0.0275254	0.131688	-0.00297595	0.156238	GCFC2	2	GC-rich sequence DNA-binding factor 2 [Source:HGNC Symbol;Acc:HGNC:1317]	spliceosomal complex assembly	GO:0003677;GO:0005634;GO:0006355;GO:0003700;GO:0006351;GO:0000978;GO:0005730;GO:0000122;GO:0045892;GO:0005654;GO:0001078;GO:0000245;GO:0071008;	DNA binding;nucleus;regulation of transcription, DNA-templated;transcription factor activity, sequence-specific DNA binding;transcription, DNA-templated;RNA polymerase II core promoter proximal region sequence-specific DNA binding;nucleolus;negative regulation of transcription from RNA polymerase II promoter;negative regulation of transcription, DNA-templated;nucleoplasm;transcriptional repressor…
ENSG00000005448	0.0028626	0.003925	0.04177	0.1407	0.00471	-0.843061	-1.37758	-1.03311	-1.56762	WDR54	2	WD repeat domain 54 [Source:HGNC Symbol;Acc:HGNC:25770]		GO:0005515;	protein binding;
ENSG00000005469	0.01	0.006045	0.01529	0.01482	0.02314	0.0843946	0.0844628	-1.59772	-1.59765	CROT	7	carnitine O-octanoyltransferase [Source:HGNC Symbol;Acc:HGNC:2366]	fatty acid metabolic process	GO:0043231;GO:0005102;GO:0006631;GO:0016746;GO:0005777;GO:0006635;GO:0044255;GO:0044281;GO:0015936;GO:0005782;GO:0006091;GO:0033540;GO:0009437;GO:0051791;GO:0008458;GO:0005739;GO:0015908;GO:0042493;GO:0010243;GO:0008152	intracellular membrane-bounded organelle;receptor binding;fatty acid metabolic process;transferase activity, transferring acyl groups;peroxisome;fatty acid beta-oxidation;cellular lipid metabolic process;small molecule metabolic process;coenzyme A metabolic process;peroxisomal matrix;generation of precursor metabolites and energy;fatty acid beta-oxidation using acyl-CoA oxidase;carnitine metaboli…
ENSG00000005471	0.02	0.01263	0.003291	0.07301	0.00471	1.11763	0.745615	-2.39294	-2.76496	ABCB4	7	ATP-binding cassette, sub-family B (MDR/TAP), member 4 [Source:HGNC Symbol;Acc:HGNC:45]	Intrahepatic cholestasis of pregnancy;Low phospholipid associated cholelithiasis;Progressive familial intrahepatic cholestasis type 3;ATPase activity coupled to transmembrane movement of substances;phosphatidylcholine transporter activity;phosphatidylcholine-translocating ATPase activity;phospholipid translocation;positive regulation of cholesterol transport;positive regulation of phospholipid tr…	GO:0055085;GO:0005524;GO:0006629;GO:0016021;GO:0045332;GO:0016887;GO:0005737;GO:0016020;GO:0006810;GO:0042626;GO:0005886;GO:0005887;GO:0005515;GO:0070062;GO:0044255;GO:0044281;GO:0045121;GO:0016324;GO:0006855;GO:0030136;GO:0042493;GO:0032782;GO:0055088;GO:2001140;GO:0042908;GO:0008559;GO:0008525;GO:0032376;GO:0061092;GO:0090554;GO:1901557;GO:1903413;GO:0046581	transmembrane transport;ATP binding;lipid metabolic process;integral component of membrane;phospholipid translocation;ATPase activity;cytoplasm;membrane;transport;ATPase activity, coupled to transmembrane movement of substances;plasma membrane;integral component of plasma membrane;protein binding;extracellular exosome;cellular lipid metabolic process;small molecule metabolic process;membrane raft…
ENSG00000005483	0.02	0.2893	0.05607	0.5248	0.006472	-0.232701	0.0496368	0.132634	0.414972	KMT2E	7	lysine (K)-specific methyltransferase 2E [Source:HGNC Symbol;Acc:HGNC:18541]	positive regulation of granulocyte differentiation;positive regulation of transcription DNA-templated;negative regulation of retinoic acid receptor signaling pathway;ligand-dependent nuclear receptor transcription coactivator activity	GO:0008270;GO:0006351;GO:0005737;GO:0043231;GO:0007050;GO:0005886;GO:0003713;GO:0005654;GO:0030218;GO:0045893;GO:0051568;GO:0042800;GO:0005515;GO:0006306;GO:0006325;GO:0048384;GO:0019899;GO:0045171;GO:0030854;GO:0016607;GO:0042119;GO:0071300;GO:0070688;GO:0002446;	zinc ion binding;transcription, DNA-templated;cytoplasm;intracellular membrane-bounded organelle;cell cycle arrest;plasma membrane;transcription coactivator activity;nucleoplasm;erythrocyte differentiation;positive regulation of transcription, DNA-templated;histone H3-K4 methylation;histone methyltransferase activity (H3-K4 specific);protein binding;DNA methylation;chromatin organization;retinoic…
ENSG00000005486	0.13	0.002344	0.102	0.1342	0.02766	-0.0379509	-0.317408	-0.331031	-0.610488	RHBDD2	7	rhomboid domain containing 2 [Source:HGNC Symbol;Acc:HGNC:23082]		GO:0006508;GO:0016021;GO:0005634;GO:0004252;GO:0005654;GO:0005794;GO:0048471;GO:0000139;	proteolysis;integral component of membrane;nucleus;serine-type endopeptidase activity;nucleoplasm;Golgi apparatus;perinuclear region of cytoplasm;Golgi membrane;
ENSG00000005513	0.0016897	#N/A	#N/A	0.06834	9.367e-05	1.47141	1.915	-2.44084	-1.99725	SOX8	16	SRY (sex determining region Y)-box 8 [Source:HGNC Symbol;Acc:HGNC:11203]		GO:0003677;GO:0005634;GO:0006351;GO:0005737;GO:0045944;GO:0007165;GO:0043066;GO:0045165;GO:0045892;GO:0045893;GO:0007283;GO:0048484;GO:0045444;GO:0060612;GO:0008584;GO:0060041;GO:0001755;GO:0045662;GO:0033690;GO:0007422;GO:0001701;GO:0001649;GO:0000979;GO:0090190;GO:0090184;GO:0048709;GO:0060221;GO:0061138;GO:0072034;GO:0072289;GO:0010817;GO:0014015;GO:0060009;GO:0072197;GO:0000981;GO:0003700;GO:…	DNA binding;nucleus;transcription, DNA-templated;cytoplasm;positive regulation of transcription from RNA polymerase II promoter;signal transduction;negative regulation of apoptotic process;cell fate commitment;negative regulation of transcription, DNA-templated;positive regulation of transcription, DNA-templated;spermatogenesis;enteric nervous system development;fat cell differentiation;adipose t…
ENSG00000005700	0.03	0.04053	0.1247	0.4692	0.07739	0.0422325	0.0221392	0.575503	0.555409	IBTK	6	inhibitor of Bruton agammaglobulinemia tyrosine kinase [Source:HGNC Symbol;Acc:HGNC:17853]		GO:0005737;GO:0016020;GO:0005654;GO:0019901;GO:0005515;GO:0061099;GO:0001933;GO:0051209;GO:0030292;	cytoplasm;membrane;nucleoplasm;protein kinase binding;protein binding;negative regulation of protein tyrosine kinase activity;negative regulation of protein phosphorylation;release of sequestered calcium ion into cytosol;protein tyrosine kinase inhibitor activity;
ENSG00000005801	0.15	0.03194	0.05362	0.04366	0.03535	0.0832958	-0.0683104	-0.0503469	-0.201953	ZNF195	11	zinc finger protein 195 [Source:HGNC Symbol;Acc:HGNC:12986]		GO:0003676;GO:0006355;GO:0005622;GO:0008270;GO:0046872;GO:0005634;GO:0006351;GO:0000978	nucleic acid binding;regulation of transcription, DNA-templated;intracellular;zinc ion binding;metal ion binding;nucleus;transcription, DNA-templated;RNA polymerase II core promoter proximal region sequence-specific DNA binding
ENSG00000005810	0.0069173	0.01656	0.02094	0.005873	0.05919	-0.218054	0.482037	0.494874	1.19497	MYCBP2	13	MYC binding protein 2, E3 ubiquitin protein ligase [Source:HGNC Symbol;Acc:HGNC:23386]		GO:0008270;GO:0005634;GO:0006355;GO:0006351;GO:0016020;GO:0016567;GO:0016874;GO:0005515;GO:0030424;GO:0042803;GO:0015630;GO:0042177;GO:0032880;GO:0008045;GO:0051493;GO:0021952;GO:0048667;GO:0021785;	zinc ion binding;nucleus;regulation of transcription, DNA-templated;transcription, DNA-templated;membrane;protein ubiquitination;ligase activity;protein binding;axon;protein homodimerization activity;microtubule cytoskeleton;negative regulation of protein catabolic process;regulation of protein localization;motor neuron axon guidance;regulation of cytoskeleton organization;central nervous system …
ENSG00000005812	0.01	0.05043	0.0252	0.1228	0.1409	-0.166668	-0.0440561	0.761577	0.88419	FBXL3	13	F-box and leucine-rich repeat protein 3 [Source:HGNC Symbol;Acc:HGNC:13599]	positive regulation of circadian rhythm	GO:0005634;GO:0004842;GO:0005737;GO:0005829;GO:0016567;GO:0000151;GO:0061630;GO:0005654;GO:0019005;GO:0031146;GO:0005515;GO:0007623;GO:0043153;GO:0042752;GO:0031648;GO:0043161	nucleus;ubiquitin-protein transferase activity;cytoplasm;cytosol;protein ubiquitination;ubiquitin ligase complex;ubiquitin protein ligase activity;nucleoplasm;SCF ubiquitin ligase complex;SCF-dependent proteasomal ubiquitin-dependent protein catabolic process;protein binding;circadian rhythm;entrainment of circadian clock by photoperiod;regulation of circadian rhythm;protein destabilization;prote…
ENSG00000005844	0.06	0.3588	0.6131	0.2226	0.06743	-1.62296	-0.696879	-0.364716	0.561369	ITGAL	16	integrin, alpha L (antigen CD11A (p180), lymphocyte function-associated antigen 1; alpha polypeptide) [Source:HGNC Symbol;Acc:HGNC:6148]	ICAM-3 receptor activity;T cell activation via T cell receptor contact with antigen bound to MHC molecule on antigen presenting cell;cell adhesion molecule binding;cell-matrix adhesion;heterophilic cell-cell adhesion via plasma membrane cell adhesion molecules;leukocyte cell-cell adhesion;receptor clustering	GO:0046872;GO:0016020;GO:0007165;GO:0006954;GO:0005886;GO:0007155;GO:0007160;GO:0007229;GO:0008305;GO:0043113;GO:0005515;GO:0050776;GO:0070062;GO:0009986;GO:0030198;GO:0007596;GO:0050839;GO:0050900;GO:0007157;GO:0006928;GO:0007159;GO:0030369;GO:0034687;GO:0002291;GO:0009897;GO:0005911;GO:0001772;GO:0007166;GO:0050850;GO:0042102;GO:0050798;GO:0022409;GO:0022407;GO:0046982;GO:0016337;GO:0032403;;GO…	metal ion binding;membrane;signal transduction;inflammatory response;plasma membrane;cell adhesion;cell-matrix adhesion;integrin-mediated signaling pathway;integrin complex;receptor clustering;protein binding;regulation of immune response;extracellular exosome;cell surface;extracellular matrix organization;blood coagulation;cell adhesion molecule binding;leukocyte migration;heterophilic cell-cell…
ENSG00000005882	0.01	0.3729	0.4502	0.1532	0.1012	-0.0298383	-0.15124	-1.97183	-2.09323	PDK2	17	pyruvate dehydrogenase kinase, isozyme 2 [Source:HGNC Symbol;Acc:HGNC:8810]	cellular response to reactive oxygen species;intrinsic apoptotic signaling pathway by p53 class mediator	GO:0004672;GO:0005524;GO:0006468;GO:0005739;GO:0005737;GO:0042803;GO:0005654;GO:0006885;GO:0005759;GO:0044237;GO:0044281;GO:0008286;GO:0006006;GO:0006090;GO:0010510;GO:0042593;GO:0072332;GO:0010906;GO:0034614;GO:0006111;GO:0005967;GO:0031670;GO:0004740;GO:0010565;GO:0005515;	protein kinase activity;ATP binding;protein phosphorylation;mitochondrion;cytoplasm;protein homodimerization activity;nucleoplasm;regulation of pH;mitochondrial matrix;cellular metabolic process;small molecule metabolic process;insulin receptor signaling pathway;glucose metabolic process;pyruvate metabolic process;regulation of acetyl-CoA biosynthetic process from pyruvate;glucose homeostasis;int…
ENSG00000005884	0.04	0.3729	0.3446	0.1856	0.1012	-0.569203	-0.387866	0.328327	0.509664	ITGA3	17	integrin, alpha 3 (antigen CD49C, alpha 3 subunit of VLA-3 receptor) [Source:HGNC Symbol;Acc:HGNC:6139]	Interstitial lung disease nephrotic syndrome and epidermolysis bullosa congenital;Congenital nephrotic syndrome-interstitial lung disease-epidermolysis bullosa syndrome;integrin alpha3-beta1 complex;lung development;nephron development;negative regulation of BMP signaling pathway;positive regulation of Wnt signaling pathway;negative regulation of transforming growth factor beta receptor signaling…	GO:0016021;GO:0007155;GO:0007229;GO:0046872;GO:0046982;GO:0005886;GO:0007160;GO:0008305;GO:0030111;GO:0005515;GO:0070062;GO:0071944;GO:0009986;GO:0005925;GO:0030198;GO:0007596;GO:0002020;GO:0050900;GO:0043235;GO:0001948;GO:0072006;GO:0048333;GO:0017015;GO:0090004;GO:0030324;GO:0031527;GO:0043588;GO:0034667;GO:0071438;GO:0030510;GO:0097205;GO:0009897;GO:0016323;GO:0045202;GO:0001764;GO:0035024;GO:…	integral component of membrane;cell adhesion;integrin-mediated signaling pathway;metal ion binding;protein heterodimerization activity;plasma membrane;cell-matrix adhesion;integrin complex;regulation of Wnt signaling pathway;protein binding;extracellular exosome;cell periphery;cell surface;focal adhesion;extracellular matrix organization;blood coagulation;protease binding;leukocyte migration;rece…
ENSG00000005889	#N/A	#N/A	#N/A	0.2156	#N/A	-0.0151054	-0.0420812	0.813971	0.786995	ZFX	X	zinc finger protein, X-linked [Source:HGNC Symbol;Acc:HGNC:12869]		GO:0003677;GO:0046872;GO:0005634;GO:0006355;;GO:0003700;GO:0006351;GO:0003713;GO:0005654;GO:0007275;GO:0000977	DNA binding;metal ion binding;nucleus;regulation of transcription, DNA-templated;;transcription factor activity, sequence-specific DNA binding;transcription, DNA-templated;transcription coactivator activity;nucleoplasm;multicellular organismal development;RNA polymerase II regulatory region sequence-specific DNA binding
ENSG00000005893	#N/A	#N/A	#N/A	0.214	#N/A	-0.0815739	0.0466911	0.491768	0.620033	LAMP2	X	lysosomal-associated membrane protein 2 [Source:HGNC Symbol;Acc:HGNC:6501]	Danon disease (DAND);Glycogen storage disease due to LAMP-2 deficiency;chaperone-mediated autophagy;DANON DISEASE	GO:0005615;GO:0016021;GO:0005764;GO:0016020;GO:0005886;GO:0030168;GO:0005515;GO:0070062;GO:0031902;GO:0005770;GO:0007596;GO:0019899;GO:0050821;GO:0005765;GO:0002576;GO:0031088;GO:0061684;GO:0019904;GO:0030670	extracellular space;integral component of membrane;lysosome;membrane;plasma membrane;platelet activation;protein binding;extracellular exosome;late endosome membrane;late endosome;blood coagulation;enzyme binding;protein stabilization;lysosomal membrane;platelet degranulation;platelet dense granule membrane;chaperone-mediated autophagy;protein domain specific binding;phagocytic vesicle membrane
ENSG00000006007	0.02	0.0233	0.06594	0.2742	0.2107	0.0963611	0.0105121	-1.08653	-1.17238	GDE1	16	glycerophosphodiester phosphodiesterase 1 [Source:HGNC Symbol;Acc:HGNC:29644]		GO:0006629;GO:0016021;GO:0046872;GO:0005737;GO:0008081;GO:0008889;GO:0047395	lipid metabolic process;integral component of membrane;metal ion binding;cytoplasm;phosphoric diester hydrolase activity;glycerophosphodiester phosphodiesterase activity;glycerophosphoinositol glycerophosphodiesterase activity
ENSG00000006015	0.02	0.3161	0.25	0.164	0.02284	0.315855	-0.025273	-0.847432	-1.18856	C19orf60	19	chromosome 19 open reading frame 60 [Source:HGNC Symbol;Acc:HGNC:26098]		GO:0005515;	protein binding;
ENSG00000006025	0.02	0.08277	0.02494	0.02179	3.104e-05	-0.225216	-0.282149	-1.54457	-1.6015	OSBPL7	17	oxysterol binding protein-like 7 [Source:HGNC Symbol;Acc:HGNC:16387]	cellular response to cholesterol;positive regulation of proteasomal protein catabolic process	GO:0006869;GO:0005886;GO:0005829;GO:1901800;GO:0005515;GO:0005776;GO:0015485;GO:0097038;GO:0071397;	lipid transport;plasma membrane;cytosol;positive regulation of proteasomal protein catabolic process;protein binding;autophagosome;cholesterol binding;perinuclear endoplasmic reticulum;cellular response to cholesterol;
ENSG00000006062	0.01	0.7451	0.1724	0.1016	0.0004351	-0.738966	0.0536145	2.40176	3.19434	MAP3K14	17	mitogen-activated protein kinase kinase kinase 14 [Source:HGNC Symbol;Acc:HGNC:6853]	positive regulation of I-kappaB kinase/NF-kappaB signaling	GO:0004672;GO:0005524;GO:0006468;GO:0006955;GO:0005737;GO:0005829;GO:0004674;GO:0045087;GO:0000165;GO:0000186;GO:0004709;GO:0007346;GO:0023014;GO:0031098;GO:0007249;GO:0038061;GO:0042981;GO:0000187;GO:0004708;GO:0043123;GO:0005515;GO:0002223;GO:0033209;GO:0071260;GO:0031295;GO:0004704	protein kinase activity;ATP binding;protein phosphorylation;immune response;cytoplasm;cytosol;protein serine/threonine kinase activity;innate immune response;MAPK cascade;activation of MAPKK activity;MAP kinase kinase kinase activity;regulation of mitotic cell cycle;signal transduction by protein phosphorylation;stress-activated protein kinase signaling cascade;I-kappaB kinase/NF-kappaB signaling…
ENSG00000006118	0.0019717	0.0136	0.03996	0.01601	0.07798	0.107153	0.447189	1.93804	2.27807	TMEM132A	11	transmembrane protein 132A [Source:HGNC Symbol;Acc:HGNC:31092]		;GO:0016021;GO:0000139;GO:0005789;GO:0003674;GO:0008150;GO:0070062	;integral component of membrane;Golgi membrane;endoplasmic reticulum membrane;molecular_function;biological_process;extracellular exosome
ENSG00000006125	0.0029904	0.05423	0.03836	0.2062	0.1016	-0.206313	0.103834	0.533112	0.84326	AP2B1	17	adaptor-related protein complex 2, beta 1 subunit [Source:HGNC Symbol;Acc:HGNC:563]		GO:0006886;GO:0016192;GO:0030117;GO:0005488;GO:0015031;GO:0008565;GO:0005515;GO:0007411;GO:0016020;GO:0043231;GO:0005886;GO:0005829;GO:0048013;GO:0007268;GO:0030131;GO:0030276;GO:0072583;GO:0007173;GO:0016032;GO:0048011;GO:0005048;GO:0019886;GO:0030666;GO:0042059;GO:0036020;GO:0030669;GO:0050690;GO:0030122;GO:0035615;GO:0003281;GO:0007507;GO:0003279;GO:0035904;GO:0060976;GO:0032403;GO:0005802;GO:…	intracellular protein transport;vesicle-mediated transport;membrane coat;binding;protein transport;protein transporter activity;protein binding;axon guidance;membrane;intracellular membrane-bounded organelle;plasma membrane;cytosol;ephrin receptor signaling pathway;synaptic transmission;clathrin adaptor complex;clathrin binding;clathrin-mediated endocytosis;epidermal growth factor receptor signal…
ENSG00000006194	0.0019185	0.4033	0.02169	0.03635	0.04234	0.10107	0.0573655	-0.100944	-0.144649	ZNF263	16	zinc finger protein 263 [Source:HGNC Symbol;Acc:HGNC:13056]		GO:0003676;GO:0046872;GO:0005634;GO:0006355;GO:0003700;GO:0006351;GO:0005737;GO:0005622;GO:0043565;GO:0045892;GO:0005654;GO:0015630;GO:0005515;GO:0003677	nucleic acid binding;metal ion binding;nucleus;regulation of transcription, DNA-templated;transcription factor activity, sequence-specific DNA binding;transcription, DNA-templated;cytoplasm;intracellular;sequence-specific DNA binding;negative regulation of transcription, DNA-templated;nucleoplasm;microtubule cytoskeleton;protein binding;DNA binding
ENSG00000006210	0.07	0.08865	0.02699	0.08319	0.08977	-0.980805	-0.310641	2.45891	3.12908	CX3CL1	16	chemokine (C-X3-C motif) ligand 1 [Source:HGNC Symbol;Acc:HGNC:10647]		GO:0005615;GO:0016021;GO:0007186;GO:0005576;GO:0006955;GO:0008009;GO:0070098;GO:0043547;GO:0005886;GO:0019221;GO:0007155;GO:0005102;GO:0005515;GO:0006935;GO:0006952;GO:0009986;GO:0071346;GO:0071347;GO:0071356;GO:0030593;GO:0050729;GO:0030595;GO:0048247;GO:0002548;GO:0048020;GO:0048245;GO:0070374;GO:0050902;GO:0051041;GO:0042060;GO:2001240;GO:0045766;GO:0060055;GO:0048246;GO:0032914;GO:0005737;GO:…	extracellular space;integral component of membrane;G-protein coupled receptor signaling pathway;extracellular region;immune response;chemokine activity;chemokine-mediated signaling pathway;positive regulation of GTPase activity;plasma membrane;cytokine-mediated signaling pathway;cell adhesion;receptor binding;protein binding;chemotaxis;defense response;cell surface;cellular response to interferon…
ENSG00000006282	0.07	0.1501	0.1127	0.002591	0.01848	-0.111607	-0.295423	-1.04941	-1.23322	SPATA20	17	spermatogenesis associated 20 [Source:HGNC Symbol;Acc:HGNC:26125]		;GO:0008152;GO:0005576;GO:0030154;GO:0003824;GO:0007275;GO:0007283;GO:0005515	;metabolic process;extracellular region;cell differentiation;catalytic activity;multicellular organismal development;spermatogenesis;protein binding
ENSG00000006283	0.07	0.1501	0.1127	0.002591	0.01848	-1.21577	0.309771	0.470562	1.9961	CACNA1G	17	calcium channel, voltage-dependent, T type, alpha 1G subunit [Source:HGNC Symbol;Acc:HGNC:1394]		GO:0007411;GO:0055085;GO:0016020;GO:0034765;GO:0006810;GO:0005886;GO:0034220;GO:0005891;GO:0070588;GO:0070509;GO:0086010;GO:0005216;GO:0042391;GO:0006811;GO:0008332;GO:0045956;GO:0097110;GO:0005515;GO:0007268;GO:0005245;GO:0002027;GO:0001508;GO:0060371;GO:0010045;GO:0016021;GO:0005244	axon guidance;transmembrane transport;membrane;regulation of ion transmembrane transport;transport;plasma membrane;ion transmembrane transport;voltage-gated calcium channel complex;calcium ion transmembrane transport;calcium ion import;membrane depolarization during action potential;ion channel activity;regulation of membrane potential;ion transport;low voltage-gated calcium channel activity;posi…
ENSG00000006327	0.03	#N/A	#N/A	0.1913	0.01968	0.232991	0.0625738	-1.48136	-1.65178	TNFRSF12A	16	tumor necrosis factor receptor superfamily, member 12A [Source:HGNC Symbol;Acc:HGNC:18152]	positive regulation of extrinsic apoptotic signaling pathway	GO:0016021;GO:0001525;GO:0005886;GO:0043065;GO:0005515;GO:0033209;GO:2001238;GO:0061041;GO:0001726;GO:0009986;GO:0007155;GO:0006931;GO:0045773;GO:0097191;GO:0045765;	integral component of membrane;angiogenesis;plasma membrane;positive regulation of apoptotic process;protein binding;tumor necrosis factor-mediated signaling pathway;positive regulation of extrinsic apoptotic signaling pathway;regulation of wound healing;ruffle;cell surface;cell adhesion;substrate-dependent cell migration, cell attachment to substrate;positive regulation of axon extension;extrins…
ENSG00000006451	0.03	0.1041	0.009458	0.03503	0.1148	-0.0442299	-0.0792067	0.526623	0.491646	RALA	7	v-ral simian leukemia viral oncogene homolog A (ras related) [Source:HGNC Symbol;Acc:HGNC:9839]		GO:0005525;GO:0008152;GO:0016020;GO:0005622;GO:0007264;GO:0015031;GO:0003924;GO:0006886;GO:0007165;GO:0005886;GO:0031625;GO:0030496;GO:0006887;GO:0030659;GO:0031532;GO:0006913;GO:0017157;GO:0030139;GO:0000910;GO:0007265;GO:0005515;GO:0017022;GO:0006935;GO:0070062;GO:0016032;GO:0061024;GO:0048011;GO:0009986;GO:0005925;GO:0051491;GO:0051117;GO:0019003;GO:0032154;GO:0031755;GO:0051665;GO:0001843;GO:…	GTP binding;metabolic process;membrane;intracellular;small GTPase mediated signal transduction;protein transport;GTPase activity;intracellular protein transport;signal transduction;plasma membrane;ubiquitin protein ligase binding;midbody;exocytosis;cytoplasmic vesicle membrane;actin cytoskeleton reorganization;nucleocytoplasmic transport;regulation of exocytosis;endocytic vesicle;cytokinesis;Ras …
ENSG00000006453	0.0096735	0.3166	0.5883	0.267	0.2653	-0.866665	-0.0368834	2.34482	3.17461	BAIAP2L1	7	BAI1-associated protein 2-like 1 [Source:HGNC Symbol;Acc:HGNC:21649]	positive regulation of actin cytoskeleton reorganization	GO:0005737;GO:0003779;GO:0005886;GO:0005829;GO:0005654;GO:0015629;GO:0007009;GO:0051017;GO:0005515;GO:0070062;GO:0008286;GO:0030838;GO:0008093;GO:0051764;GO:2000251;GO:0070064;GO:0046626;GO:0009617	cytoplasm;actin binding;plasma membrane;cytosol;nucleoplasm;actin cytoskeleton;plasma membrane organization;actin filament bundle assembly;protein binding;extracellular exosome;insulin receptor signaling pathway;positive regulation of actin filament polymerization;cytoskeletal adaptor activity;actin crosslink formation;positive regulation of actin cytoskeleton reorganization;proline-rich region b…
ENSG00000006459	0.16	0.008649	0.112	0.3172	0.003128	-0.133585	-0.210876	-0.430946	-0.508237	KDM7A	7	lysine (K)-specific demethylase 7A [Source:HGNC Symbol;Acc:HGNC:22224]		GO:0008270;GO:0005634;GO:0006351;GO:0005506;GO:0055114;GO:0005730;GO:0035064;GO:0071557;GO:0071558;GO:0005654;GO:0016706;GO:0005515;GO:0006325;GO:0030901;GO:0032454;GO:0033169;GO:0051864;GO:0070544;GO:0035574;GO:0035575;GO:0045893;	zinc ion binding;nucleus;transcription, DNA-templated;iron ion binding;oxidation-reduction process;nucleolus;methylated histone binding;histone H3-K27 demethylation;histone demethylase activity (H3-K27 specific);nucleoplasm;oxidoreductase activity, acting on paired donors, with incorporation or reduction of molecular oxygen, 2-oxoglutarate as one donor, and incorporation of one atom each of oxyge…
ENSG00000006530	0.08	0.00982	0.008826	0.08233	0.1224	0.0689386	0.202891	0.444661	0.578613	AGK	7	acylglycerol kinase [Source:HGNC Symbol;Acc:HGNC:21869]	Sengers syndrome;Congenital cataract - hypertrophic cardiomyopathy - mitochondrial myopathy;Non-syndromic congenital cataract;CATARACT 38	GO:0005524;GO:0005739;GO:0043231;GO:0016301;GO:0004143;GO:0005741;GO:0019432;GO:0035338;GO:0044255;GO:0044281;GO:0047620;GO:0016020;GO:0046513;GO:0001727;GO:0046834;GO:0001729;GO:0016310;	ATP binding;mitochondrion;intracellular membrane-bounded organelle;kinase activity;diacylglycerol kinase activity;mitochondrial outer membrane;triglyceride biosynthetic process;long-chain fatty-acyl-CoA biosynthetic process;cellular lipid metabolic process;small molecule metabolic process;acylglycerol kinase activity;membrane;ceramide biosynthetic process;lipid kinase activity;lipid phosphorylati…
ENSG00000006534	0.03	0.02835	0.1439	0.1372	0.03685	-0.143305	-0.0246027	-0.889435	-0.770732	ALDH3B1	11	aldehyde dehydrogenase 3 family, member B1 [Source:HGNC Symbol;Acc:HGNC:410]		GO:0006629;GO:0008152;GO:0005737;GO:0055114;GO:0005886;GO:0016491;GO:0006665;GO:0005515;GO:0004028;GO:0070062;GO:0044281;GO:0034599;GO:0030148;GO:0031982;GO:0006081;GO:0004030;GO:0006066;GO:0006068;GO:0046185;GO:0005829;GO:0016620	lipid metabolic process;metabolic process;cytoplasm;oxidation-reduction process;plasma membrane;oxidoreductase activity;sphingolipid metabolic process;protein binding;3-chloroallyl aldehyde dehydrogenase activity;extracellular exosome;small molecule metabolic process;cellular response to oxidative stress;sphingolipid biosynthetic process;vesicle;cellular aldehyde metabolic process;aldehyde dehydr…
ENSG00000006576	0.13	0.1114	0.01378	0.1159	0.0005684	-0.10732	0.105662	-1.65327	-1.44028	PHTF2	7	putative homeodomain transcription factor 2 [Source:HGNC Symbol;Acc:HGNC:13411]		GO:0003677;GO:0005634;GO:0006355;GO:0006351;GO:0005783	DNA binding;nucleus;regulation of transcription, DNA-templated;transcription, DNA-templated;endoplasmic reticulum
ENSG00000006607	0.02	0.1397	0.01063	0.3156	1.771e-07	-0.281196	-0.00830436	0.814459	1.08735	FARP2	2	FERM, RhoGEF and pleckstrin domain protein 2 [Source:HGNC Symbol;Acc:HGNC:16460]		GO:0007411;GO:0071526;GO:0005737;GO:0005856;GO:0043547;GO:0005829;GO:0005089;GO:0035023;GO:0007155;GO:0031532;GO:0019898;GO:0008092;GO:0071800;GO:0030316;GO:0016322;GO:0016601;GO:0030676;GO:0033623;	axon guidance;semaphorin-plexin signaling pathway;cytoplasm;cytoskeleton;positive regulation of GTPase activity;cytosol;Rho guanyl-nucleotide exchange factor activity;regulation of Rho protein signal transduction;cell adhesion;actin cytoskeleton reorganization;extrinsic component of membrane;cytoskeletal protein binding;podosome assembly;osteoclast differentiation;neuron remodeling;Rac protein si…
ENSG00000006625	0.01	0.01648	0.02682	0.1349	0.01848	0.280163	-0.0553301	-1.34197	-1.67746	GGCT	7	gamma-glutamylcyclotransferase [Source:HGNC Symbol;Acc:HGNC:21705]	negative regulation of release of cytochrome c from mitochondria	GO:0003839;GO:0006750;GO:0042803;GO:0006805;GO:0005829;GO:0070062;GO:0044281;GO:0001836;GO:1901687	gamma-glutamylcyclotransferase activity;glutathione biosynthetic process;protein homodimerization activity;xenobiotic metabolic process;cytosol;extracellular exosome;small molecule metabolic process;release of cytochrome c from mitochondria;glutathione derivative biosynthetic process
ENSG00000006634	0.01	0.0431	0.007953	0.5309	0.08983	0.320401	-0.00595185	-1.30756	-1.63391	DBF4	7	DBF4 zinc finger [Source:HGNC Symbol;Acc:HGNC:17364]		GO:0008047;GO:0043085;GO:0008270;GO:0003676;GO:0005654;GO:0006260;GO:0000278;GO:0000082;GO:0005634;	enzyme activator activity;positive regulation of catalytic activity;zinc ion binding;nucleic acid binding;nucleoplasm;DNA replication;mitotic cell cycle;G1/S transition of mitotic cell cycle;nucleus;
ENSG00000006652	0.12	0.01553	0.04238	0.01343	0.02375	-0.00430218	-0.162932	1.26398	1.10535	IFRD1	7	interferon-related developmental regulator 1 [Source:HGNC Symbol;Acc:HGNC:5456]	Spinocerebellar ataxia type 18	;GO:0007518;GO:0005488;GO:0005737;GO:0005634;GO:0014706;GO:0043403;GO:0030517;GO:0042692;GO:0048671	;myoblast fate determination;binding;cytoplasm;nucleus;striated muscle tissue development;skeletal muscle tissue regeneration;negative regulation of axon extension;muscle cell differentiation;negative regulation of collateral sprouting
ENSG00000006695	0.07	0.01735	0.05458	0.006671	0.04888	0.0719998	0.0848905	0.278559	0.29145	COX10	17	COX10 heme A:farnesyltransferase cytochrome c oxidase assembly factor [Source:HGNC Symbol;Acc:HGNC:2260]	Leigh syndrome (LS);mitochondrial complex IV deficiency (MT-C4D);Isolated cytochrome C oxidase deficiency;cytochrome complex;cytochrome-c oxidase activity;heme a biosynthetic process;hydrogen ion transmembrane transport;mitochondrial respiratory chain complex IV assembly;Leigh syndrome;MITOCHONDRIAL COMPLEX IV DEFICIENCY	;GO:0016021;GO:0005739;GO:0005743;GO:0031966;GO:1902600;GO:0004129;GO:0044281;GO:0006123;GO:0004659;GO:0006783;GO:0006778;GO:0045333;GO:0008535;GO:0004311;GO:0006784;GO:0008495;GO:0048034;GO:0070069;GO:0000266;GO:0007005;GO:0009060;GO:0017004	;integral component of membrane;mitochondrion;mitochondrial inner membrane;mitochondrial membrane;hydrogen ion transmembrane transport;cytochrome-c oxidase activity;small molecule metabolic process;mitochondrial electron transport, cytochrome c to oxygen;prenyltransferase activity;heme biosynthetic process;porphyrin-containing compound metabolic process;cellular respiration;respiratory chain comp…
ENSG00000006704	0.01	0.09065	0.4286	0.01915	0.2349	-0.889009	-0.254728	0.998292	1.63257	GTF2IRD1	7	GTF2I repeat domain containing 1 [Source:HGNC Symbol;Acc:HGNC:4661]	Williams syndrome	GO:0003677;GO:0006357;GO:0005634;GO:0006355;GO:0003700;GO:0006351;GO:0005737;GO:0005654;GO:0007275;GO:0003705;GO:0014886;	DNA binding;regulation of transcription from RNA polymerase II promoter;nucleus;regulation of transcription, DNA-templated;transcription factor activity, sequence-specific DNA binding;transcription, DNA-templated;cytoplasm;nucleoplasm;multicellular organismal development;transcription factor activity, RNA polymerase II distal enhancer sequence-specific binding;transition between slow and fast fib…
ENSG00000006712	0.12	0.02681	0.02111	0.1627	0.04642	0.0442858	-0.116291	0.591568	0.430991	PAF1	19	PAF1 homolog, Paf1/RNA polymerase II complex component [Source:HGNC Symbol;Acc:HGNC:25459]	mRNA polyadenylation;nucleosome positioning;positive regulation of histone methylation;positive regulation of mRNA 3'-end processing;positive regulation of protein localization to nucleus	GO:0006368;GO:0005737;GO:0016020;GO:0045944;GO:0000122;GO:0016055;GO:0005515;GO:0006378;GO:0000993;GO:0071222;GO:0016570;GO:0016593;GO:0032968;GO:0045638;GO:0034504;GO:0016584;GO:0010390;GO:0033523;GO:0031062;GO:0031442;GO:0001711;GO:0019827;GO:0003682	transcription elongation from RNA polymerase II promoter;cytoplasm;membrane;positive regulation of transcription from RNA polymerase II promoter;negative regulation of transcription from RNA polymerase II promoter;Wnt signaling pathway;protein binding;mRNA polyadenylation;RNA polymerase II core binding;cellular response to lipopolysaccharide;histone modification;Cdc73/Paf1 complex;positive regula…
ENSG00000006715	0.07	0.009228	0.01003	0.2468	0.0389	0.00319779	0.142586	0.395359	0.534747	VPS41	7	vacuolar protein sorting 41 homolog (S. cerevisiae) [Source:HGNC Symbol;Acc:HGNC:12713]	Golgi vesicle transport;Golgi-associated vesicle;endosomal vesicle fusion;endosome to lysosome transport;late endosome to lysosome transport	GO:0008270;GO:0016020;GO:0006914;GO:0006886;GO:0005829;GO:0016192;GO:0005794;GO:0005769;GO:0048193;GO:0005515;GO:0006623;GO:0003674;GO:0008150;GO:0042802;GO:0008333;GO:0010008;GO:0031902;GO:0005770;GO:0005765;GO:0033263;GO:0035542;GO:0042144;GO:0051020;GO:0030136;GO:0034058;GO:0005798;GO:0030123;GO:0071439;GO:0030897;GO:1902774;GO:0008017;GO:0015630;GO:0045055;GO:0043621	zinc ion binding;membrane;autophagy;intracellular protein transport;cytosol;vesicle-mediated transport;Golgi apparatus;early endosome;Golgi vesicle transport;protein binding;protein targeting to vacuole;molecular_function;biological_process;identical protein binding;endosome to lysosome transport;endosome membrane;late endosome membrane;late endosome;lysosomal membrane;CORVET complex;regulation o…
ENSG00000006744	0.0052206	0.002173	0.06412	0.01173	0.05342	0.19768	0.175187	-0.174814	-0.197307	ELAC2	17	elaC ribonuclease Z 2 [Source:HGNC Symbol;Acc:HGNC:14198]	Infantile hypertrophic cardiomyopathy lactic acidosis and isolated complex I deficiency;Combined oxidative phosphorylation defect type 17;Familial prostate cancer;mitochondrial tRNA 3'-trailer cleavage endonucleolytic;Combined oxidative phosphorylation deficiency 17;PROSTATE CANCER;PROSTATE CANCER HEREDITARY 2	GO:0046872;GO:0005634;GO:0005739;GO:0005654;GO:0008033;GO:0044822;GO:0010467;GO:0042781;GO:0072684;GO:0042645;GO:0034414	metal ion binding;nucleus;mitochondrion;nucleoplasm;tRNA processing;poly(A) RNA binding;gene expression;3'-tRNA processing endoribonuclease activity;mitochondrial tRNA 3'-trailer cleavage, endonucleolytic;mitochondrial nucleoid;tRNA 3'-trailer cleavage, endonucleolytic
ENSG00000006756	#N/A	#N/A	#N/A	0.3025	#N/A	-0.12633	-0.137347	0.178708	0.167691	ARSD	X	arylsulfatase D [Source:HGNC Symbol;Acc:HGNC:717]		GO:0046872;GO:0005764;GO:0008152;GO:0003824;GO:0008484;GO:0006665;GO:0070062;GO:0044267;GO:0044281;GO:0043687;GO:0005788;GO:0006687;GO:0004065	metal ion binding;lysosome;metabolic process;catalytic activity;sulfuric ester hydrolase activity;sphingolipid metabolic process;extracellular exosome;cellular protein metabolic process;small molecule metabolic process;post-translational protein modification;endoplasmic reticulum lumen;glycosphingolipid metabolic process;arylsulfatase activity
ENSG00000006757	#N/A	#N/A	#N/A	0.02546	#N/A	-0.0879961	0.0439855	-0.541264	-0.409282	PNPLA4	X	patatin-like phospholipase domain containing 4 [Source:HGNC Symbol;Acc:HGNC:24887]		GO:0006629;GO:0008152;GO:0004806;GO:0016042;GO:0003674;GO:0005575;GO:0008150	lipid metabolic process;metabolic process;triglyceride lipase activity;lipid catabolic process;molecular_function;cellular_component;biological_process
ENSG00000006831	0.01	0.02325	0.04047	0.06902	0.1116	-0.0360144	-0.00195617	0.330937	0.364995	ADIPOR2	12	adiponectin receptor 2 [Source:HGNC Symbol;Acc:HGNC:24041]		GO:0016021;GO:0007186;GO:0046872;GO:0005886;GO:0004872;GO:0009755;GO:0033211;GO:0031226;GO:0042593;GO:0042562;GO:0019395;GO:0061042;GO:0055100;GO:0097003;GO:0042802;GO:0046982;GO:0030308;GO:0046326;GO:0007584;GO:0007565;GO:0007507	integral component of membrane;G-protein coupled receptor signaling pathway;metal ion binding;plasma membrane;receptor activity;hormone-mediated signaling pathway;adiponectin-activated signaling pathway;intrinsic component of plasma membrane;glucose homeostasis;hormone binding;fatty acid oxidation;vascular wound healing;adiponectin binding;adipokinetic hormone receptor activity;identical protein …
ENSG00000006837	0.02	0.1045	0.01647	0.1491	0.05279	7.91651e-05	-0.273563	0.021259	-0.252383	CDKL3	5	cyclin-dependent kinase-like 3 [Source:HGNC Symbol;Acc:HGNC:15483]		;GO:0004672;GO:0005524;GO:0006468;GO:0005737;GO:0051726;GO:0006464;GO:0005515;GO:0004693;GO:0016301;GO:0016310	;protein kinase activity;ATP binding;protein phosphorylation;cytoplasm;regulation of cell cycle;cellular protein modification process;protein binding;cyclin-dependent protein serine/threonine kinase activity;kinase activity;phosphorylation
ENSG00000007038	0.0090031	0.01664	0.1523	0.186	0.02452	0.0483989	0.0268192	-1.66197	-1.68355	PRSS21	16	protease, serine, 21 (testisin) [Source:HGNC Symbol;Acc:HGNC:9485]		GO:0006508;GO:0005737;GO:0016020;GO:0004252;GO:0005886;GO:0031225;GO:0008236;GO:0005515;GO:0007283;	proteolysis;cytoplasm;membrane;serine-type endopeptidase activity;plasma membrane;anchored component of membrane;serine-type peptidase activity;protein binding;spermatogenesis;
ENSG00000007047	0.2	0.1992	0.09664	0.09542	0.1463	-0.278594	-0.0875104	0.295813	0.486897	MARK4	19	MAP/microtubule affinity-regulating kinase 4 [Source:HGNC Symbol;Acc:HGNC:13538]	ciliary basal body;microtubule cytoskeleton organization	GO:0004672;GO:0005524;GO:0006468;GO:0007399;GO:0005815;GO:0005813;GO:0008017;GO:0005829;GO:0043005;GO:0004674;GO:0000226;GO:0015630;GO:0005515;GO:0043130;GO:0006996;GO:0036064;GO:0001578;GO:0043015;GO:0043068;GO:0050321;GO:0005737;GO:0005874;GO:0016055;GO:0008284;GO:0000086;GO:0000082;GO:0000930	protein kinase activity;ATP binding;protein phosphorylation;nervous system development;microtubule organizing center;centrosome;microtubule binding;cytosol;neuron projection;protein serine/threonine kinase activity;microtubule cytoskeleton organization;microtubule cytoskeleton;protein binding;ubiquitin binding;organelle organization;ciliary basal body;microtubule bundle formation;gamma-tubulin bi…
ENSG00000007080	0.17	#N/A	#N/A	0.03721	0.02365	0.207504	0.0673936	0.105793	-0.0343167	CCDC124	19	coiled-coil domain containing 124 [Source:HGNC Symbol;Acc:HGNC:25171]		GO:0051301;GO:0005737;GO:0005815;GO:0005886;GO:0007049;GO:0030496;GO:0044822	cell division;cytoplasm;microtubule organizing center;plasma membrane;cell cycle;midbody;poly(A) RNA binding
ENSG00000007168	0.09	0.3289	0.253	0.02613	0.03116	-0.0033445	0.0667031	0.428685	0.498733	PAFAH1B1	17	platelet-activating factor acetylhydrolase 1b, regulatory subunit 1 (45kDa) [Source:HGNC Symbol;Acc:HGNC:8574]	lissencephaly type 1 (LIS1);subcortical band heterotopia (SBH);17p13.3 microduplication syndrome;Lissencephaly due to LIS1 mutation;Miller-Dieker syndrome;Subcortical band heterotopia;adult locomotory behavior;brain morphogenesis;cerebral cortex development;corpus callosum morphogenesis;establishment of mitotic spindle orientation;microtubule organizing center organization;neuromuscular process c…	GO:0005515;GO:0007264;GO:0042803;GO:0007017;GO:0005813;GO:0008017;GO:0016042;GO:0005829;GO:0007268;GO:0000226;GO:0008201;GO:0048471;GO:0030036;GO:0005938;GO:0007067;GO:0048854;GO:0021987;GO:0006996;GO:0005875;GO:0031252;GO:0070062;GO:0031965;GO:0000278;GO:0000776;GO:0000132;GO:0047496;GO:0000086;GO:0008344;GO:0007097;GO:0031023;GO:0005635;GO:0007405;GO:0050885;GO:0001764;GO:0051219;GO:0043274;GO:…	protein binding;small GTPase mediated signal transduction;protein homodimerization activity;microtubule-based process;centrosome;microtubule binding;lipid catabolic process;cytosol;synaptic transmission;microtubule cytoskeleton organization;heparin binding;perinuclear region of cytoplasm;actin cytoskeleton organization;cell cortex;mitotic nuclear division;brain morphogenesis;cerebral cortex devel…
ENSG00000007202	0.08	0.1237	0.02031	0.6324	0.002746	-0.224399	0.23998	-1.50457	-1.04019	KIAA0100	17	KIAA0100 [Source:HGNC Symbol;Acc:HGNC:28960]		GO:0005576;;GO:0005515	extracellular region;;protein binding
ENSG00000007237	0.02	0.0992	0.003177	0.0819	0.07392	-0.473321	0.50834	-2.65838	-1.67671	GAS7	17	growth arrest-specific 7 [Source:HGNC Symbol;Acc:HGNC:4169]		GO:0006355;GO:0003700;GO:0005737;GO:0007050;GO:0005515;GO:0001726;GO:0005884;GO:0048812;GO:0030182;GO:0051015;GO:0008360;GO:0051017;GO:0030041;	regulation of transcription, DNA-templated;transcription factor activity, sequence-specific DNA binding;cytoplasm;cell cycle arrest;protein binding;ruffle;actin filament;neuron projection morphogenesis;neuron differentiation;actin filament binding;regulation of cell shape;actin filament bundle assembly;actin filament polymerization;
ENSG00000007255	0.25	0.0903	0.1988	0.3148	0.1667	0.0516287	-0.232132	-0.878383	-1.16214	TRAPPC6A	19	trafficking protein particle complex 6A [Source:HGNC Symbol;Acc:HGNC:23069]		GO:0005829;GO:0000139;GO:0005783;GO:0006888;GO:0005515;GO:0018279;GO:0048208;GO:0044267;GO:0061024;GO:0043687;GO:0043473;GO:1903232	cytosol;Golgi membrane;endoplasmic reticulum;ER to Golgi vesicle-mediated transport;protein binding;protein N-linked glycosylation via asparagine;COPII vesicle coating;cellular protein metabolic process;membrane organization;post-translational protein modification;pigmentation;melanosome assembly
ENSG00000007264	0.01	#N/A	#N/A	0.04666	0.0007959	0.175511	-0.244645	-2.06478	-2.48494	MATK	19	megakaryocyte-associated tyrosine kinase [Source:HGNC Symbol;Acc:HGNC:6906]		GO:0004672;GO:0005524;GO:0006468;GO:0005829;GO:0030154;GO:0005102;GO:0002009;GO:0004715;GO:0007169;GO:0016477;GO:0031234;GO:0038083;GO:0045087;GO:0008284;GO:0004713;GO:0005515;GO:0008283;GO:0007498	protein kinase activity;ATP binding;protein phosphorylation;cytosol;cell differentiation;receptor binding;morphogenesis of an epithelium;non-membrane spanning protein tyrosine kinase activity;transmembrane receptor protein tyrosine kinase signaling pathway;cell migration;extrinsic component of cytoplasmic side of plasma membrane;peptidyl-tyrosine autophosphorylation;innate immune response;positiv…
ENSG00000007312	0.22	0.05172	0.1305	0.02259	2.022e-13	-0.295312	0.355563	-1.23698	-0.586105	CD79B	17	CD79b molecule, immunoglobulin-associated beta [Source:HGNC Symbol;Acc:HGNC:1699]	Autosomal agammaglobulinemia;AGAMMAGLOBULINEMIA 6 AUTOSOMAL RECESSIVE	GO:0006955;GO:0005737;GO:0016020;GO:0007165;GO:0005886;GO:0004888;GO:0005887;GO:0002250;GO:0005654;GO:0005794;GO:0007166;GO:0005515;GO:0070062;GO:0009897;GO:0050853;GO:0019815	immune response;cytoplasm;membrane;signal transduction;plasma membrane;transmembrane signaling receptor activity;integral component of plasma membrane;adaptive immune response;nucleoplasm;Golgi apparatus;cell surface receptor signaling pathway;protein binding;extracellular exosome;external side of plasma membrane;B cell receptor signaling pathway;B cell receptor complex
ENSG00000007341	0.03	0.01043	0.006639	0.3946	0.0009771	0.332386	0.484058	-0.453599	-0.301927	ST7L	1	suppression of tumorigenicity 7 like [Source:HGNC Symbol;Acc:HGNC:18441]		GO:0016021;GO:0030308;	integral component of membrane;negative regulation of cell growth;
ENSG00000007376	0.23	#N/A	#N/A	0.08613	2.398e-07	0.240435	0.0447189	-0.41258	-0.608296	RPUSD1	16	RNA pseudouridylate synthase domain containing 1 [Source:HGNC Symbol;Acc:HGNC:14173]		GO:0003723;GO:0005739;GO:0001522;GO:0009982;GO:0019239;GO:0003674;GO:0005575;GO:0008150;GO:0009451;GO:0031119	RNA binding;mitochondrion;pseudouridine synthesis;pseudouridine synthase activity;deaminase activity;molecular_function;cellular_component;biological_process;RNA modification;tRNA pseudouridine synthesis
ENSG00000007384	0.26	0.05536	0.2431	0.07031	0.1281	-0.0394386	0.0615879	-0.268002	-0.166975	RHBDF1	16	rhomboid 5 homolog 1 (Drosophila) [Source:HGNC Symbol;Acc:HGNC:20561]	glomerular visceral epithelial cell migration;positive regulation of mesenchymal cell proliferation;positive regulation of epidermal growth factor receptor signaling pathway;positive regulation of protein secretion	GO:0016021;GO:0015031;GO:0061136;GO:0004252;GO:0000139;GO:0005789;GO:0016477;GO:0008283;GO:0042058;GO:0050708;GO:0019838;GO:0050709;	integral component of membrane;protein transport;regulation of proteasomal protein catabolic process;serine-type endopeptidase activity;Golgi membrane;endoplasmic reticulum membrane;cell migration;cell proliferation;regulation of epidermal growth factor receptor signaling pathway;regulation of protein secretion;growth factor binding;negative regulation of protein secretion;
ENSG00000007392	0.0094271	0.001206	0.3564	0.1934	0.1156	0.304451	0.0509705	0.42576	0.17228	LUC7L	16	LUC7-like [Source:HGNC Symbol;Acc:HGNC:6723]		GO:0003729;GO:0005685;GO:0071004;GO:0006376;GO:0005515;GO:0042802;GO:0005634;GO:0050733;GO:0045843;	mRNA binding;U1 snRNP;U2-type prespliceosome;mRNA splice site selection;protein binding;identical protein binding;nucleus;RS domain binding;negative regulation of striated muscle tissue development;
ENSG00000007520	0.09	#N/A	#N/A	0.128	0.281	0.328926	0.152923	0.32025	0.144247	TSR3	16	TSR3, 20S rRNA accumulation, homolog (S. cerevisiae) [Source:HGNC Symbol;Acc:HGNC:14175]		GO:0030490	maturation of SSU-rRNA
ENSG00000007541	0.08	#N/A	#N/A	0.1993	4.874e-06	0.0985339	-0.163166	-0.804792	-1.06649	PIGQ	16	phosphatidylinositol glycan anchor biosynthesis, class Q [Source:HGNC Symbol;Acc:HGNC:14135]	Early infantile epileptic encephalopathy	GO:0017176;GO:0000506;GO:0016021;GO:0005975;GO:0005789;GO:0006506;GO:0006501;GO:0044267;GO:0043687;GO:0016254	phosphatidylinositol N-acetylglucosaminyltransferase activity;glycosylphosphatidylinositol-N-acetylglucosaminyltransferase (GPI-GnT) complex;integral component of membrane;carbohydrate metabolic process;endoplasmic reticulum membrane;GPI anchor biosynthetic process;C-terminal protein lipidation;cellular protein metabolic process;post-translational protein modification;preassembly of GPI anchor in…
ENSG00000007545	0.02	0.4791	0.5889	0.1237	0.01646	0.0263377	-0.070145	0.295564	0.199081	CRAMP1	16	cramped chromatin regulator homolog 1 [Source:HGNC Symbol;Acc:HGNC:14122]		GO:0003677;GO:0005634;	DNA binding;nucleus;
ENSG00000007923	0.02	0.1919	0.06237	0.2528	0.08977	0.0780884	0.165955	0.282414	0.370281	DNAJC11	1	DnaJ (Hsp40) homolog, subfamily C, member 11 [Source:HGNC Symbol;Acc:HGNC:25570]		;GO:0005739;GO:0005515;GO:0070062;GO:0005743	;mitochondrion;protein binding;extracellular exosome;mitochondrial inner membrane
ENSG00000007944	0.01	0.0932	0.07778	0.09114	0.2499	-1.3049	-0.168459	1.98675	3.1232	MYLIP	6	myosin regulatory light chain interacting protein [Source:HGNC Symbol;Acc:HGNC:21155]	movement of cell or subcellular component;central nervous system development	GO:0008270;GO:0007399;GO:0004842;GO:0005737;GO:0005622;GO:0005856;GO:0005886;GO:0016567;GO:0061630;GO:0016874;GO:0019898;GO:0005515;GO:0008092;GO:0006928;GO:0042787;GO:0031648;GO:0045732;GO:0042632;GO:0010989;GO:0032803	zinc ion binding;nervous system development;ubiquitin-protein transferase activity;cytoplasm;intracellular;cytoskeleton;plasma membrane;protein ubiquitination;ubiquitin protein ligase activity;ligase activity;extrinsic component of membrane;protein binding;cytoskeletal protein binding;movement of cell or subcellular component;protein ubiquitination involved in ubiquitin-dependent protein cataboli…
ENSG00000008018	0.23	0.0001567	0.2005	0.07765	0.06311	0.270954	-0.0703576	0.123377	-0.217935	PSMB1	6	proteasome subunit beta 1 [Source:HGNC Symbol;Acc:HGNC:9537]		GO:0007411;GO:0005634;GO:0004298;GO:0005737;GO:0007264;GO:0043161;GO:0050852;GO:0006915;GO:0005829;GO:0043488;GO:0043066;GO:0005839;GO:0051603;GO:0045087;GO:0000165;GO:0000186;GO:0005654;GO:0038061;GO:0042981;GO:0004175;GO:0010499;GO:0000502;GO:0002474;GO:0008543;GO:0006595;GO:0000209;GO:0007265;GO:0005515;GO:0090090;GO:0038095;GO:0070062;GO:0007173;GO:0012501;GO:0044281;GO:0010467;GO:0016032;GO:…	axon guidance;nucleus;threonine-type endopeptidase activity;cytoplasm;small GTPase mediated signal transduction;proteasome-mediated ubiquitin-dependent protein catabolic process;T cell receptor signaling pathway;apoptotic process;cytosol;regulation of mRNA stability;negative regulation of apoptotic process;proteasome core complex;proteolysis involved in cellular protein catabolic process;innate i…
ENSG00000008083	0.02	0.1008	0.03056	0.04842	0.003065	-0.0320632	0.0168512	-0.71899	-0.670075	JARID2	6	jumonji, AT rich interactive domain 2 [Source:HGNC Symbol;Acc:HGNC:6196]		GO:0003677;GO:0005634;GO:0006351;GO:0003682;GO:0045892;GO:0005654;GO:0016568;GO:0007417;GO:0010467;GO:0048863;GO:0040029;GO:0035097;GO:0045814;GO:0035098;GO:0051574;GO:0031061;GO:0000122;GO:0000977;GO:0005515;GO:0042127;GO:0008285;GO:0048536;GO:0048538;GO:0001889;GO:0001227	DNA binding;nucleus;transcription, DNA-templated;chromatin binding;negative regulation of transcription, DNA-templated;nucleoplasm;chromatin modification;central nervous system development;gene expression;stem cell differentiation;regulation of gene expression, epigenetic;histone methyltransferase complex;negative regulation of gene expression, epigenetic;ESC/E(Z) complex;positive regulation of h…
ENSG00000008086	#N/A	#N/A	#N/A	0.1701	#N/A	-0.0475546	0.0327383	-0.417402	-0.337109	CDKL5	X	cyclin-dependent kinase-like 5 [Source:HGNC Symbol;Acc:HGNC:11411]	epileptic encephalopathy early infantile type 2 (EIEE2);Atypical Rett syndrome;Early infantile epileptic encephalopathy;West syndrome;EPILEPTIC ENCEPHALOPATHY EARLY INFANTILE 2	GO:0004672;GO:0005524;GO:0006468;GO:0005634;GO:0005737;GO:0016301;GO:0043547;GO:0051726;GO:0004674;GO:0005654;GO:0048365;GO:0045773;GO:0046777;GO:0050775;GO:0001764;GO:0032587;GO:0044294;GO:0004693;GO:0032839;GO:0050773;	protein kinase activity;ATP binding;protein phosphorylation;nucleus;cytoplasm;kinase activity;positive regulation of GTPase activity;regulation of cell cycle;protein serine/threonine kinase activity;nucleoplasm;Rac GTPase binding;positive regulation of axon extension;protein autophosphorylation;positive regulation of dendrite morphogenesis;neuron migration;ruffle membrane;dendritic growth cone;cy…
ENSG00000008118	0.0047693	0.005386	0.02406	0.1271	0.08561	0.0723194	-0.0325142	6.44822	6.34338	CAMK1G	1	calcium/calmodulin-dependent protein kinase IG [Source:HGNC Symbol;Acc:HGNC:14585]		GO:0004672;GO:0005524;GO:0006468;GO:0005886;GO:0000139;GO:0005516;GO:0004683;GO:0012505;GO:0005954;GO:0005737;GO:0043005;GO:0004674	protein kinase activity;ATP binding;protein phosphorylation;plasma membrane;Golgi membrane;calmodulin binding;calmodulin-dependent protein kinase activity;endomembrane system;calcium- and calmodulin-dependent protein kinase complex;cytoplasm;neuron projection;protein serine/threonine kinase activity
ENSG00000008128	0.08	#N/A	#N/A	0.03399	#N/A	0.454608	0.186843	0.273845	0.00607979	CDK11A	1	cyclin-dependent kinase 11A [Source:HGNC Symbol;Acc:HGNC:1730]		GO:0005634;GO:0005737;GO:0005654;;GO:0004672;GO:0005524;GO:0006468;GO:0006355;GO:0006915;GO:0051726;GO:0004674;GO:0001558;GO:0007067;GO:0004693;GO:0050684	nucleus;cytoplasm;nucleoplasm;;protein kinase activity;ATP binding;protein phosphorylation;regulation of transcription, DNA-templated;apoptotic process;regulation of cell cycle;protein serine/threonine kinase activity;regulation of cell growth;mitotic nuclear division;cyclin-dependent protein serine/threonine kinase activity;regulation of mRNA processing
ENSG00000008130	0.07	0.01183	0.255	0.03399	0.3704	0.00946925	-0.0355797	1.31259	1.26754	NADK	1	NAD kinase [Source:HGNC Symbol;Acc:HGNC:29831]		GO:0005524;GO:0046872;GO:0008152;GO:0016310;GO:0005829;GO:0003951;GO:0006741;GO:0019674;GO:0005515;GO:0044281;GO:0046034;GO:0006766;GO:0006767;	ATP binding;metal ion binding;metabolic process;phosphorylation;cytosol;NAD+ kinase activity;NADP biosynthetic process;NAD metabolic process;protein binding;small molecule metabolic process;ATP metabolic process;vitamin metabolic process;water-soluble vitamin metabolic process;
ENSG00000008256	0.02	0.02653	0.01808	0.346	0.05452	-0.0767164	0.0754568	-0.681451	-0.529278	CYTH3	7	cytohesin 3 [Source:HGNC Symbol;Acc:HGNC:9504]	Golgi vesicle transport	GO:0043547;GO:0005886;GO:0005829;GO:0031234;GO:0005086;GO:0032012;GO:0030155;GO:0048193;GO:0005515;GO:0005547;GO:0005737;GO:0001726;GO:0045785;GO:0090162	positive regulation of GTPase activity;plasma membrane;cytosol;extrinsic component of cytoplasmic side of plasma membrane;ARF guanyl-nucleotide exchange factor activity;regulation of ARF protein signal transduction;regulation of cell adhesion;Golgi vesicle transport;protein binding;phosphatidylinositol-3,4,5-trisphosphate binding;cytoplasm;ruffle;positive regulation of cell adhesion;establishment…
ENSG00000008282	0.0035935	0.008933	0.08397	0.1022	0.09352	0.139197	0.0454146	-1.3411	-1.43488	SYPL1	7	synaptophysin-like 1 [Source:HGNC Symbol;Acc:HGNC:11507]		GO:0016021;GO:0005215;GO:0016020;GO:0006810;GO:0007268;GO:0005887;GO:0030659;GO:0070062;GO:0042470;GO:0030285;GO:0030141	integral component of membrane;transporter activity;membrane;transport;synaptic transmission;integral component of plasma membrane;cytoplasmic vesicle membrane;extracellular exosome;melanosome;integral component of synaptic vesicle membrane;secretory granule
ENSG00000008283	0.07	0.1412	0.02079	0.1604	0.004766	-0.278259	-0.00882959	0.897596	1.16702	CYB561	17	cytochrome b561 [Source:HGNC Symbol;Acc:HGNC:2571]		GO:0016021;GO:0046872;GO:0055085;GO:0055114;GO:0016491;GO:0005515;GO:0022900;GO:0000293;GO:0022865	integral component of membrane;metal ion binding;transmembrane transport;oxidation-reduction process;oxidoreductase activity;protein binding;electron transport chain;ferric-chelate reductase activity;transmembrane electron transfer carrier
ENSG00000008294	0.01	0.0645	0.04183	0.01255	9.317e-07	-0.154801	-0.109457	1.496	1.54135	SPAG9	17	sperm associated antigen 9 [Source:HGNC Symbol;Acc:HGNC:14524]	positive regulation of cell migration	GO:0016021;GO:0005737;GO:0005829;GO:0030159;GO:0048471;GO:0005078;GO:0007257;GO:0008432;GO:0019894;GO:0007283;GO:0042147;GO:0005515;GO:0030335;GO:0070062;GO:0001669;GO:0042692;GO:0051149;GO:0000187;GO:0043410;GO:0051260;GO:0045666;GO:0051146;GO:0048273;GO:0090074;GO:0005622	integral component of membrane;cytoplasm;cytosol;receptor signaling complex scaffold activity;perinuclear region of cytoplasm;MAP-kinase scaffold activity;activation of JUN kinase activity;JUN kinase binding;kinesin binding;spermatogenesis;retrograde transport, endosome to Golgi;protein binding;positive regulation of cell migration;extracellular exosome;acrosomal vesicle;muscle cell differentiati…
ENSG00000008300	0.0024277	0.01939	0.1322	0.6198	0.03685	-0.148619	-0.113524	-0.125574	-0.0904784	CELSR3	3	cadherin, EGF LAG seven-pass G-type receptor 3 [Source:HGNC Symbol;Acc:HGNC:3230]		GO:0005509;GO:0016021;GO:0007186;GO:0016020;GO:0005886;GO:0007156;GO:0007155;GO:0004930;GO:0004888;GO:0007166;GO:0005515;GO:0042384;GO:0001764;GO:0007413;GO:0001932;GO:0032880	calcium ion binding;integral component of membrane;G-protein coupled receptor signaling pathway;membrane;plasma membrane;homophilic cell adhesion via plasma membrane adhesion molecules;cell adhesion;G-protein coupled receptor activity;transmembrane signaling receptor activity;cell surface receptor signaling pathway;protein binding;cilium assembly;neuron migration;axonal fasciculation;regulation o…
ENSG00000008324	0.05	0.05437	0.01585	0.06361	0.01888	0.233558	0.00863873	-0.222428	-0.447347	SS18L2	3	synovial sarcoma translocation gene on chromosome 18-like 2 [Source:HGNC Symbol;Acc:HGNC:15593]
ENSG00000008382	0.08	0.1354	0.1752	0.03466	0.01412	0.0641666	-0.264396	-0.724194	-1.05276	MPND	19	MPN domain containing [Source:HGNC Symbol;Acc:HGNC:25934]		GO:0006508;GO:0008233;GO:0005515;	proteolysis;peptidase activity;protein binding;
ENSG00000008394	0.02	0.05999	0.0331	0.05314	0.03341	0.232448	-0.177031	-1.02752	-1.437	MGST1	12	microsomal glutathione S-transferase 1 [Source:HGNC Symbol;Acc:HGNC:7061]		GO:0016021;;GO:0005739;GO:0006805;GO:0055114;GO:0004602;GO:0005789;GO:0005783;GO:0004364;GO:0005741;GO:0005515;GO:0005778;GO:0044281;GO:1901687;GO:0070207;GO:0071449;GO:0005743;GO:0006749;GO:0005634;GO:0042803;GO:0032496;GO:0042493;GO:0010243;GO:0045177;GO:0033327;GO:0042802;GO:0043295	integral component of membrane;;mitochondrion;xenobiotic metabolic process;oxidation-reduction process;glutathione peroxidase activity;endoplasmic reticulum membrane;endoplasmic reticulum;glutathione transferase activity;mitochondrial outer membrane;protein binding;peroxisomal membrane;small molecule metabolic process;glutathione derivative biosynthetic process;protein homotrimerization;cellular …
ENSG00000008405	0.0086791	0.02857	0.1409	0.2667	0.002264	-0.125128	-0.0281171	0.781462	0.878473	CRY1	12	cryptochrome circadian clock 1 [Source:HGNC Symbol;Acc:HGNC:2384]		GO:0003677;GO:0000166;GO:0005634;GO:0006351;GO:0003690;GO:0000122;GO:0045892;GO:0032922;GO:0006094;GO:0005515;GO:0043130;GO:0019902;GO:0001047;GO:0035257;GO:0018298;GO:0007623;GO:2000323;GO:0043153;GO:0006975;GO:0000989;GO:0031397;GO:0042752;GO:0042754;GO:0042593;GO:0045744;GO:2000001;GO:0033762;GO:0009785;GO:0009882;GO:0008134;GO:0019901;GO:0005739;GO:0032868;GO:0042826;GO:0019900;GO:0019915;GO:…	DNA binding;nucleotide binding;nucleus;transcription, DNA-templated;double-stranded DNA binding;negative regulation of transcription from RNA polymerase II promoter;negative regulation of transcription, DNA-templated;circadian regulation of gene expression;gluconeogenesis;protein binding;ubiquitin binding;phosphatase binding;core promoter binding;nuclear hormone receptor binding;protein-chromopho…
ENSG00000008441	0.0038721	#N/A	#N/A	0.09629	0.1659	-0.529593	0.275574	1.07978	1.88494	NFIX	19	nuclear factor I/X (CCAAT-binding transcription factor) [Source:HGNC Symbol;Acc:HGNC:7788]	MARSHALL-SMITH SYNDROME;Sotos-Like syndrome;Malan overgrowth syndrome;SOTOS SYNDROME 2	GO:0003677;GO:0005634;GO:0006355;GO:0003700;GO:0005622;GO:0045944;GO:0000122;GO:0006366;GO:0006260;GO:0005515;GO:0003705;GO:0021549;GO:0021680;GO:0021707;GO:0048708;GO:0006351;GO:0005654	DNA binding;nucleus;regulation of transcription, DNA-templated;transcription factor activity, sequence-specific DNA binding;intracellular;positive regulation of transcription from RNA polymerase II promoter;negative regulation of transcription from RNA polymerase II promoter;transcription from RNA polymerase II promoter;DNA replication;protein binding;transcription factor activity, RNA polymerase…
ENSG00000008513	0.02	0.004745	0.01414	0.04091	0.006689	-0.635426	-0.105218	3.15798	3.68818	ST3GAL1	8	ST3 beta-galactoside alpha-2,3-sialyltransferase 1 [Source:HGNC Symbol;Acc:HGNC:10862]		GO:0016020;GO:0005975;GO:0000139;GO:0006464;GO:0006486;GO:0008373;GO:0097503;GO:0030173;GO:0006487;GO:0018279;GO:0070062;GO:0016266;GO:0044267;GO:0044281;GO:0032580;GO:0006488;GO:0043687;GO:0030203;GO:0006493;GO:0001574;GO:0009311;GO:0018146;GO:0042339;GO:0006054;GO:0003836;GO:0006468;GO:0016021;GO:0005794;	membrane;carbohydrate metabolic process;Golgi membrane;cellular protein modification process;protein glycosylation;sialyltransferase activity;sialylation;integral component of Golgi membrane;protein N-linked glycosylation;protein N-linked glycosylation via asparagine;extracellular exosome;O-glycan processing;cellular protein metabolic process;small molecule metabolic process;Golgi cisterna membra…
ENSG00000008516	0.03	#N/A	#N/A	0.2061	0.136	-0.0470994	-0.0404574	1.32304	1.32968	MMP25	16	matrix metallopeptidase 25 [Source:HGNC Symbol;Acc:HGNC:14246]		GO:0005509;GO:0006508;GO:0008270;GO:0016020;GO:0006954;GO:0005886;GO:0005578;GO:0031225;GO:0004222;GO:0031012;GO:0008237;GO:0060022	calcium ion binding;proteolysis;zinc ion binding;membrane;inflammatory response;plasma membrane;proteinaceous extracellular matrix;anchored component of membrane;metalloendopeptidase activity;extracellular matrix;metallopeptidase activity;hard palate development
ENSG00000008517	0.03	#N/A	#N/A	0.2061	0.136	-0.684354	0.078275	4.31327	5.0759	IL32	16	interleukin 32 [Source:HGNC Symbol;Acc:HGNC:16830]		GO:0005615;GO:0006955;GO:0016020;GO:0007155;GO:0005125;GO:0005515;GO:0006952	extracellular space;immune response;membrane;cell adhesion;cytokine activity;protein binding;defense response
ENSG00000008710	0.56	#N/A	#N/A	0.02274	7.898e-06	0.0649163	0.194514	-0.241874	-0.112276	PKD1	16	polycystic kidney disease 1 (autosomal dominant) [Source:HGNC Symbol;Acc:HGNC:9008]	Autosomal dominant polycystic kidney disease type 1 with tuberous sclerosis;Polycystic kidney disease 1	GO:0016021;GO:0005634;GO:0005737;GO:0016020;GO:0061136;GO:0045944;GO:0007050;GO:0005886;GO:0007156;GO:0021915;GO:0000139;GO:0070588;GO:0005887;GO:0005262;GO:0030246;GO:0009653;GO:0018105;GO:0007507;GO:0007160;GO:0019901;GO:0007259;GO:0016323;GO:0050982;GO:0019904;GO:0072372;GO:0005515;GO:0005929;GO:0006996;GO:0070062;GO:0048565;GO:0044325;GO:0030660;GO:0001822;GO:0042994;GO:0032092;GO:0021510;GO:…	integral component of membrane;nucleus;cytoplasm;membrane;regulation of proteasomal protein catabolic process;positive regulation of transcription from RNA polymerase II promoter;cell cycle arrest;plasma membrane;homophilic cell adhesion via plasma membrane adhesion molecules;neural tube development;Golgi membrane;calcium ion transmembrane transport;integral component of plasma membrane;calcium c…
ENSG00000008838	0.07	0.007382	0.01743	0.07855	0.01018	0.00151733	0.184299	0.0500777	0.23286	MED24	17	mediator complex subunit 24 [Source:HGNC Symbol;Acc:HGNC:22963]		;GO:0006357;GO:0005634;GO:0030521;GO:0004872;GO:0005654;GO:0045893;GO:0001104;GO:0016592;GO:0006367;GO:0005515;GO:0003712;GO:0010467;GO:0030374;GO:0030518;GO:0042809;GO:0046966;GO:0006366;GO:0019827;GO:0061630;GO:0016567;GO:0003713;GO:0000151;GO:0051291;GO:0004402;GO:0016573	;regulation of transcription from RNA polymerase II promoter;nucleus;androgen receptor signaling pathway;receptor activity;nucleoplasm;positive regulation of transcription, DNA-templated;RNA polymerase II transcription cofactor activity;mediator complex;transcription initiation from RNA polymerase II promoter;protein binding;transcription cofactor activity;gene expression;ligand-dependent nuclear…
ENSG00000008853	0.0010328	0.00459	0.1495	0.2048	0.01093	-0.0880566	0.113366	-0.890974	-0.689551	RHOBTB2	8	Rho-related BTB domain containing 2 [Source:HGNC Symbol;Acc:HGNC:18756]		GO:0005525;GO:0016020;GO:0005622;GO:0007264;GO:0015031;GO:0007165;GO:0005886;GO:0005829;GO:0051056;GO:0005515	GTP binding;membrane;intracellular;small GTPase mediated signal transduction;protein transport;signal transduction;plasma membrane;cytosol;regulation of small GTPase mediated signal transduction;protein binding
ENSG00000008869	0.05	0.004511	0.1419	0.1185	0.2165	-0.149078	0.122483	-0.722968	-0.451407	HEATR5B	2	HEAT repeat containing 5B [Source:HGNC Symbol;Acc:HGNC:29273]		;GO:0016020;GO:0070062;GO:0005488;GO:0005515	;membrane;extracellular exosome;binding;protein binding
ENSG00000008952	0.0094257	0.05916	0.06885	0.1362	0.08239	0.0497809	-0.0574266	0.237397	0.130189	SEC62	3	SEC62 homolog, preprotein translocation factor [Source:HGNC Symbol;Acc:HGNC:11846]	posttranslational protein targeting to membrane	GO:0016021;GO:0016020;GO:0015031;GO:0005829;GO:0005789;GO:0008565;GO:0030968;GO:0004872;GO:0005783;GO:0044267;GO:0045111;GO:0016235;GO:0006613;GO:0036498;GO:0005791;GO:0006620;	integral component of membrane;membrane;protein transport;cytosol;endoplasmic reticulum membrane;protein transporter activity;endoplasmic reticulum unfolded protein response;receptor activity;endoplasmic reticulum;cellular protein metabolic process;intermediate filament cytoskeleton;aggresome;cotranslational protein targeting to membrane;IRE1-mediated unfolded protein response;rough endoplasmic r…
ENSG00000008988	0.0057919	0.008494	0.06334	0.1024	1.367e-08	0.137366	-0.217465	-0.112542	-0.467373	RPS20	8	ribosomal protein S20 [Source:HGNC Symbol;Acc:HGNC:10405]	Hereditary nonpolyposis colon cancer	GO:0003723;GO:0003735;GO:0006412;GO:0015935;GO:0006414;GO:0005840;GO:0005737;GO:0016020;GO:0005622;GO:0022627;GO:0005829;GO:0006413;GO:0006614;GO:0006415;GO:0044822;GO:0005515;GO:0070062;GO:0044267;GO:0010467;GO:0016032;GO:0019058;GO:0000184;GO:0019083	RNA binding;structural constituent of ribosome;translation;small ribosomal subunit;translational elongation;ribosome;cytoplasm;membrane;intracellular;cytosolic small ribosomal subunit;cytosol;translational initiation;SRP-dependent cotranslational protein targeting to membrane;translational termination;poly(A) RNA binding;protein binding;extracellular exosome;cellular protein metabolic process;gen…
ENSG00000009307	0.01	0.04921	0.02441	0.1558	0.1642	-0.14532	-0.0929587	0.668047	0.720409	CSDE1	1	cold shock domain containing E1, RNA-binding [Source:HGNC Symbol;Acc:HGNC:29905]	nuclear-transcribed mRNA catabolic process no-go decay	GO:0003677;GO:0003676;GO:0006355;GO:0005737;GO:0005886;GO:0005794;GO:0044822;GO:0005515;GO:0008584;GO:0070937;GO:0070966;;GO:0005743	DNA binding;nucleic acid binding;regulation of transcription, DNA-templated;cytoplasm;plasma membrane;Golgi apparatus;poly(A) RNA binding;protein binding;male gonad development;CRD-mediated mRNA stability complex;nuclear-transcribed mRNA catabolic process, no-go decay;;mitochondrial inner membrane
ENSG00000009335	0.02	0.01317	0.1511	0.1566	0.02564	-0.0176103	0.19461	0.564788	0.777008	UBE3C	7	ubiquitin protein ligase E3C [Source:HGNC Symbol;Acc:HGNC:16803]		GO:0005634;GO:0042787;GO:0004842;GO:0005737;GO:0005622;GO:0061630;GO:0016874;GO:0000502;GO:0000209;GO:0005515;	nucleus;protein ubiquitination involved in ubiquitin-dependent protein catabolic process;ubiquitin-protein transferase activity;cytoplasm;intracellular;ubiquitin protein ligase activity;ligase activity;proteasome complex;protein polyubiquitination;protein binding;
ENSG00000009413	0.01	1.524e-05	0.004495	0.1086	0.02745	-0.319759	0.100355	-0.0257865	0.394328	REV3L	6	REV3-like, polymerase (DNA directed), zeta, catalytic subunit [Source:HGNC Symbol;Acc:HGNC:9968]		GO:0016035;GO:0042276;GO:0003677;GO:0000166;GO:0003676;GO:0046872;GO:0003887;GO:0006261;GO:0008408;GO:0090305;GO:0005654;GO:0006281;GO:0051539;GO:0005515;GO:0019985;GO:0005730	zeta DNA polymerase complex;error-prone translesion synthesis;DNA binding;nucleotide binding;nucleic acid binding;metal ion binding;DNA-directed DNA polymerase activity;DNA-dependent DNA replication;3'-5' exonuclease activity;nucleic acid phosphodiester bond hydrolysis;nucleoplasm;DNA repair;4 iron, 4 sulfur cluster binding;protein binding;translesion synthesis;nucleolus
ENSG00000009724	0.0010867	0.07839	0.181	0.726	0.0001062	-0.0969578	0.241489	0.577456	0.915903	MASP2	1	mannan-binding lectin serine peptidase 2 [Source:HGNC Symbol;Acc:HGNC:6902]	Immunodeficiency due to MASP-2 deficiency;MASP2 DEFICIENCY	GO:0005509;GO:0006508;GO:0005576;GO:0004252;GO:0008233;GO:0045087;GO:0006956;GO:0005515;GO:0006958;GO:0070062;GO:0048306;GO:0001855;GO:0001867	calcium ion binding;proteolysis;extracellular region;serine-type endopeptidase activity;peptidase activity;innate immune response;complement activation;protein binding;complement activation, classical pathway;extracellular exosome;calcium-dependent protein binding;complement component C4b binding;complement activation, lectin pathway
ENSG00000009780	0.01	0.006899	0.1428	0.2399	0.1739	0.204317	0.0988356	-0.835489	-0.940971	FAM76A	1	family with sequence similarity 76, member A [Source:HGNC Symbol;Acc:HGNC:28530]		GO:0005737;GO:0000338;GO:0019784	cytoplasm;protein deneddylation;NEDD8-specific protease activity
ENSG00000009790	0.01	0.02156	0.01389	0.2263	0.2243	0.271345	0.321022	1.23434	1.28401	TRAF3IP3	1	TRAF3 interacting protein 3 [Source:HGNC Symbol;Acc:HGNC:30766]		;GO:0016021;GO:0005515	;integral component of membrane;protein binding
ENSG00000009830	0.03	0.008989	0.01962	0.1581	0.06266	0.122904	-0.0194779	-0.186837	-0.32922	POMT2	14	protein-O-mannosyltransferase 2 [Source:HGNC Symbol;Acc:HGNC:19743]	muscular dystrophy-dystroglycanopathy congenital with brain and eye anomalies type A2 (MDDGA2);muscular dystrophy-dystroglycanopathy congenital with mental retardation type B2 (MDDGB2);muscular dystrophy-dystroglycanopathy limb-girdle type C2 (MDDGC2);Autosomal recessive limb-girdle muscular dystrophy type 2N;Congenital muscular dystrophy with cerebellar involvement;Congenital muscular dystrophy …	GO:0016021;GO:0046872;GO:0016020;GO:0000030;GO:0007275;GO:0035269;GO:0006493;GO:0004169;GO:0000032;GO:0031502;GO:0044845;GO:1900101;;GO:0097502	integral component of membrane;metal ion binding;membrane;mannosyltransferase activity;multicellular organismal development;protein O-linked mannosylation;protein O-linked glycosylation;dolichyl-phosphate-mannose-protein mannosyltransferase activity;cell wall mannoprotein biosynthetic process;dolichyl-phosphate-mannose-protein mannosyltransferase complex;chain elongation of O-linked mannose resid…
ENSG00000009844	0.03	0.07613	0.05319	0.589	3.384e-06	0.0286992	-0.125689	0.0355906	-0.118797	VTA1	6	vesicle (multivesicular body) trafficking 1 [Source:HGNC Symbol;Acc:HGNC:20954]	ubiquitin-independent protein catabolic process via the multivesicular body sorting pathway;positive regulation of viral budding via host ESCRT complex	GO:0015031;GO:0008022;GO:0016197;GO:0005829;GO:0005515;GO:0070062;GO:0010008;GO:0016032;GO:0019058;GO:0061024;GO:0071985;GO:0046755;GO:0005737;	protein transport;protein C-terminus binding;endosomal transport;cytosol;protein binding;extracellular exosome;endosome membrane;viral process;viral life cycle;membrane organization;multivesicular body sorting pathway;viral budding;cytoplasm;
ENSG00000009954	0.0090701	0.1511	0.1951	0.7638	0.002253	-0.157505	0.0648269	0.43254	0.654872	BAZ1B	7	bromodomain adjacent to zinc finger domain, 1B [Source:HGNC Symbol;Acc:HGNC:961]	Williams syndrome	GO:0005524;GO:0008270;GO:0006355;GO:0006351;GO:0003682;GO:0018108;GO:0004715;GO:0006974;GO:0005654;GO:0006281;GO:0004713;GO:0006302;GO:0005515;GO:0048096;GO:0070577;GO:0003007;GO:0043596;GO:0016572;GO:0035173;GO:0005634;GO:0042393;GO:0000793;GO:0006338;GO:0006333;GO:0005721;GO:2000273;GO:0071884	ATP binding;zinc ion binding;regulation of transcription, DNA-templated;transcription, DNA-templated;chromatin binding;peptidyl-tyrosine phosphorylation;non-membrane spanning protein tyrosine kinase activity;cellular response to DNA damage stimulus;nucleoplasm;DNA repair;protein tyrosine kinase activity;double-strand break repair;protein binding;chromatin-mediated maintenance of transcription;lys…
ENSG00000010017	0.02	0.008433	0.03665	0.4146	0.2731	-0.123839	0.139955	-0.104196	0.159598	RANBP9	6	RAN binding protein 9 [Source:HGNC Symbol;Acc:HGNC:13727]	negative regulation of ERK1 and ERK2 cascade	GO:0007411;GO:0005634;GO:0008536;GO:0005829;GO:0007020;GO:0070373;GO:0005515;GO:0006461;GO:0005875;GO:0019899	axon guidance;nucleus;Ran GTPase binding;cytosol;microtubule nucleation;negative regulation of ERK1 and ERK2 cascade;protein binding;protein complex assembly;microtubule associated complex;enzyme binding
ENSG00000010030	0.02	0.06513	0.1542	0.0582	0.001091	0.464287	0.331862	6.48179	6.34936	ETV7	6	ets variant 7 [Source:HGNC Symbol;Acc:HGNC:18160]		GO:0005634;GO:0006355;GO:0003700;GO:0043565;GO:0030154;GO:0000122;GO:0006366;GO:0005654;GO:0000977;GO:0001227;GO:0005515;GO:0009887	nucleus;regulation of transcription, DNA-templated;transcription factor activity, sequence-specific DNA binding;sequence-specific DNA binding;cell differentiation;negative regulation of transcription from RNA polymerase II promoter;transcription from RNA polymerase II promoter;nucleoplasm;RNA polymerase II regulatory region sequence-specific DNA binding;transcriptional repressor activity, RNA pol…
ENSG00000010072	0.08	0.004972	0.07437	0.7922	0.1134	0.0621879	-0.0167663	0.110067	0.0311132	SPRTN	1	SprT-like N-terminal domain [Source:HGNC Symbol;Acc:HGNC:25356]	translesion synthesis;RUIJS-AALFS SYNDROME	;GO:0003677;GO:0046872;GO:0005634;GO:0006974;GO:0005654;GO:0006281;GO:0009411;GO:0070530;GO:0005694;GO:0005515;GO:0043130;GO:0031398;GO:0016607;GO:0019985;GO:0070987	;DNA binding;metal ion binding;nucleus;cellular response to DNA damage stimulus;nucleoplasm;DNA repair;response to UV;K63-linked polyubiquitin binding;chromosome;protein binding;ubiquitin binding;positive regulation of protein ubiquitination;nuclear speck;translesion synthesis;error-free translesion synthesis
ENSG00000010165	0.01	0.01902	0.06201	0.1905	0.03175	0.120751	0.0920833	-0.0759507	-0.104618	METTL13	1	methyltransferase like 13 [Source:HGNC Symbol;Acc:HGNC:24248]		GO:0008152;GO:0032259;GO:0008168;GO:0005515	metabolic process;methylation;methyltransferase activity;protein binding
ENSG00000010219	0.0010507	0.006097	0.004924	0.1671	0.0158	0.149945	0.182238	-0.980505	-0.948212	DYRK4	12	dual-specificity tyrosine-(Y)-phosphorylation regulated kinase 4 [Source:HGNC Symbol;Acc:HGNC:3095]		GO:0004672;GO:0005524;GO:0006468;;GO:0046872;GO:0005634;GO:0005737;GO:0043231;GO:0018108;GO:0004674;GO:0004713;GO:0005515;GO:0004712	protein kinase activity;ATP binding;protein phosphorylation;;metal ion binding;nucleus;cytoplasm;intracellular membrane-bounded organelle;peptidyl-tyrosine phosphorylation;protein serine/threonine kinase activity;protein tyrosine kinase activity;protein binding;protein serine/threonine/tyrosine kinase activity
ENSG00000010244	0.0010082	0.5089	0.3366	0.1099	0.001727	0.0344025	0.00455555	0.492827	0.46298	ZNF207	17	zinc finger protein 207 [Source:HGNC Symbol;Acc:HGNC:12998]	attachment of spindle microtubules to kinetochore;kinetochore binding;mitotic sister chromatid segregation;mitotic spindle assembly checkpoint;protein stabilization;regulation of chromosome segregation	GO:0051301;GO:0003677;GO:0008270;GO:0046872;GO:0005634;GO:0006355;GO:0003700;GO:0005874;GO:0008017;GO:0005730;GO:0000777;GO:0000070;GO:0044822;GO:0090307;GO:0005515;GO:0000776;GO:0001578;GO:0050821;GO:0007094;GO:0008608;GO:0046785;GO:0051983;GO:1990047;GO:0008201;	cell division;DNA binding;zinc ion binding;metal ion binding;nucleus;regulation of transcription, DNA-templated;transcription factor activity, sequence-specific DNA binding;microtubule;microtubule binding;nucleolus;condensed chromosome kinetochore;mitotic sister chromatid segregation;poly(A) RNA binding;mitotic spindle assembly;protein binding;kinetochore;microtubule bundle formation;protein stab…
ENSG00000010256	0.0024277	0.0219	0.03317	0.6198	0.06394	0.0795857	-0.0890354	-0.72374	-0.892361	UQCRC1	3	ubiquinol-cytochrome c reductase core protein I [Source:HGNC Symbol;Acc:HGNC:12585]		GO:0008270;GO:0046872;GO:0005739;GO:0005743;GO:0055114;GO:0031625;GO:0004222;GO:0003824;GO:1902600;GO:0016485;GO:0022904;GO:0006122;GO:0008121;GO:0005746;GO:0044237;GO:0044281;GO:0005750;GO:0009060;GO:0006119;GO:0005515;GO:0043209;GO:0032403;GO:0014823;GO:0043279;	zinc ion binding;metal ion binding;mitochondrion;mitochondrial inner membrane;oxidation-reduction process;ubiquitin protein ligase binding;metalloendopeptidase activity;catalytic activity;hydrogen ion transmembrane transport;protein processing;respiratory electron transport chain;mitochondrial electron transport, ubiquinol to cytochrome c;ubiquinol-cytochrome-c reductase activity;mitochondrial re…
ENSG00000010270	0.08	0.1357	0.1362	0.08482	0.01066	0.263975	0.169186	0.034683	-0.0601054	STARD3NL	7	STARD3 N-terminal like [Source:HGNC Symbol;Acc:HGNC:19169]		GO:0016021;GO:0016020;GO:0043231;GO:0017127;GO:0030301;GO:0031902;GO:0005765;GO:0015485;GO:0005770	integral component of membrane;membrane;intracellular membrane-bounded organelle;cholesterol transporter activity;cholesterol transport;late endosome membrane;lysosomal membrane;cholesterol binding;late endosome
ENSG00000010278	0.01	0.004433	0.07261	0.0467	0.1227	0.00921134	0.175332	-0.661137	-0.495016	CD9	12	CD9 molecule [Source:HGNC Symbol;Acc:HGNC:1709]		GO:0005615;GO:0016021;GO:0005886;GO:0007155;GO:0030168;GO:0005887;GO:0007166;GO:0005515;GO:0070062;GO:0007338;GO:0007342;GO:0005925;GO:0007596;GO:0032504;GO:0002576;GO:0006928;GO:0030666;GO:1903561;GO:0030669;GO:0031092;GO:0030913;GO:0009897;GO:0008285;GO:0007420;GO:0009986;GO:0005178;GO:0016324;GO:0009414;GO:0014003	extracellular space;integral component of membrane;plasma membrane;cell adhesion;platelet activation;integral component of plasma membrane;cell surface receptor signaling pathway;protein binding;extracellular exosome;single fertilization;fusion of sperm to egg plasma membrane;focal adhesion;blood coagulation;multicellular organism reproduction;platelet degranulation;movement of cell or subcellula…
ENSG00000010292	0.08	0.00733	0.01433	0.2809	0.004295	-0.189832	-0.0916867	-0.694435	-0.59629	NCAPD2	12	non-SMC condensin I complex, subunit D2 [Source:HGNC Symbol;Acc:HGNC:24305]		GO:0051301;GO:0005634;GO:0005737;GO:0016020;GO:0003682;GO:0005829;GO:0042393;GO:0005654;GO:0000228;GO:0007067;GO:0005515;GO:0000796;GO:0007076;GO:0000278;GO:0051304;GO:0000799;GO:0000793;GO:0030261;GO:0000779;GO:0010032;GO:0000797;GO:0005488	cell division;nucleus;cytoplasm;membrane;chromatin binding;cytosol;histone binding;nucleoplasm;nuclear chromosome;mitotic nuclear division;protein binding;condensin complex;mitotic chromosome condensation;mitotic cell cycle;chromosome separation;nuclear condensin complex;condensed chromosome;chromosome condensation;condensed chromosome, centromeric region;meiotic chromosome condensation;condensin…
ENSG00000010295	0.09	0.00733	0.06194	0.3519	0.004303	0.183825	0.0176653	-0.664944	-0.831104	IFFO1	12	intermediate filament family orphan 1 [Source:HGNC Symbol;Acc:HGNC:24970]		;GO:0005882	;intermediate filament
ENSG00000010310	0.18	0.1824	0.03607	0.04129	0.002305	0.546081	0.0257468	-2.68449	-3.20483	GIPR	19	gastric inhibitory polypeptide receptor [Source:HGNC Symbol;Acc:HGNC:4271]		GO:0016021;GO:0007186;GO:0016020;GO:0005886;GO:0004930;GO:0004888;GO:0007166;GO:0007190;GO:0038192;GO:0006091;GO:0007584;GO:0031018;GO:0005829;GO:0051592;GO:0009749;GO:0002029;GO:0007204;GO:0030819;GO:0070542;GO:0017046;GO:0048678;GO:0032024;GO:0016519;	integral component of membrane;G-protein coupled receptor signaling pathway;membrane;plasma membrane;G-protein coupled receptor activity;transmembrane signaling receptor activity;cell surface receptor signaling pathway;activation of adenylate cyclase activity;gastric inhibitory peptide signaling pathway;generation of precursor metabolites and energy;response to nutrient;endocrine pancreas develop…
ENSG00000010318	0.18	0.04572	0.1216	0.8708	0.0001107	0.172184	0.141847	-0.891579	-0.921916	PHF7	3	PHD finger protein 7 [Source:HGNC Symbol;Acc:HGNC:18458]		GO:0008270;GO:0005634;GO:0005815;GO:0005654;GO:0005515;	zinc ion binding;nucleus;microtubule organizing center;nucleoplasm;protein binding;
ENSG00000010319	0.1	0.04292	0.1216	0.8708	0.0001107	-0.512225	0.0301453	-2.92155	-2.37918	SEMA3G	3	sema domain, immunoglobulin domain (Ig), short basic domain, secreted, (semaphorin) 3G [Source:HGNC Symbol;Acc:HGNC:30400]		GO:0005615;GO:0071526;GO:0016020;GO:0005515;GO:0030335;GO:0070062;GO:0001755;GO:0030215;GO:0038191;GO:0045499;GO:0048843;GO:0050919;	extracellular space;semaphorin-plexin signaling pathway;membrane;protein binding;positive regulation of cell migration;extracellular exosome;neural crest cell migration;semaphorin receptor binding;neuropilin binding;chemorepellent activity;negative regulation of axon extension involved in axon guidance;negative chemotaxis;
ENSG00000010322	0.1	0.005675	0.01661	#N/A	2.512e-05	0.41462	0.257903	-0.582646	-0.739364	NISCH	3	nischarin [Source:HGNC Symbol;Acc:HGNC:18006]		GO:0055037;GO:0016020;GO:0005886;GO:0006915;GO:0005829;GO:0035091;GO:0005769;GO:0005515;GO:0042802;GO:0030036;GO:0030336;GO:0016601;GO:0005178;GO:0008217;GO:0006006;GO:0032228;GO:0048243	recycling endosome;membrane;plasma membrane;apoptotic process;cytosol;phosphatidylinositol binding;early endosome;protein binding;identical protein binding;actin cytoskeleton organization;negative regulation of cell migration;Rac protein signal transduction;integrin binding;regulation of blood pressure;glucose metabolic process;regulation of synaptic transmission, GABAergic;norepinephrine secreti…
ENSG00000010327	0.1	0.001211	0.01661	0.388	2.512e-05	1.06624	1.33678	-2.40299	-2.13245	STAB1	3	stabilin 1 [Source:HGNC Symbol;Acc:HGNC:18628]	negative regulation of angiogenesis	GO:0005509;GO:0055114;GO:0006954;GO:0005886;GO:0015035;GO:0007155;GO:0005044;GO:0006898;GO:0005887;GO:0007267;GO:0005540;GO:0042742;GO:0005515;GO:0016525;GO:0005041;GO:0030666;GO:0030169;GO:0016021	calcium ion binding;oxidation-reduction process;inflammatory response;plasma membrane;protein disulfide oxidoreductase activity;cell adhesion;scavenger receptor activity;receptor-mediated endocytosis;integral component of plasma membrane;cell-cell signaling;hyaluronic acid binding;defense response to bacterium;protein binding;negative regulation of angiogenesis;low-density lipoprotein receptor ac…
ENSG00000010361	0.0071117	#N/A	#N/A	0.002079	0.06857	-0.0759302	-0.303088	-1.05975	-1.28691	FUZ	19	fuzzy planar cell polarity protein [Source:HGNC Symbol;Acc:HGNC:26219]	Arnold-Chiari malformation type II;Caudal regression sequence;Cervical spina bifida aperta;Cervical spina bifida cystica;Cervicothoracic spina bifida aperta;Cervicothoracic spina bifida cystica;Lumbosacral spina bifida aperta;Lumbosacral spina bifida cystica;Thoracolumbosacral spina bifida aperta;Thoracolumbosacral spina bifida cystica;Total spina bifida aperta;Total spina bifida cystica;Upper th…	;GO:0005737;GO:0015031;GO:0005856;GO:0001736;GO:0008285;GO:0030336;GO:0008589;GO:0042384;GO:0035058;GO:0090090;GO:0070062;GO:0001843;GO:0001942;GO:0048704;GO:0045724;GO:0010172;GO:0090301;GO:2000314;GO:0009952;GO:0010954;GO:0042733;GO:0003279;GO:0035904;GO:0060976;GO:0021510;GO:0021513	;cytoplasm;protein transport;cytoskeleton;establishment of planar polarity;negative regulation of cell proliferation;negative regulation of cell migration;regulation of smoothened signaling pathway;cilium assembly;nonmotile primary cilium assembly;negative regulation of canonical Wnt signaling pathway;extracellular exosome;neural tube closure;hair follicle development;embryonic skeletal system mo…
ENSG00000010404	#N/A	#N/A	#N/A	0.06886	#N/A	-0.24187	-0.26193	0.626461	0.606402	IDS	X	iduronate 2-sulfatase [Source:HGNC Symbol;Acc:HGNC:5389]	mucopolysaccharidosis type 2 (MPS2);Mucopolysaccharidosis type 2 attenuated form;Mucopolysaccharidosis type 2 severe form;MUCOPOLYSACCHARIDOSIS TYPE II	GO:0046872;GO:0008152;GO:0005975;GO:0003824;GO:0008484;GO:0044281;GO:0030203;GO:0006027;GO:0030204;GO:0043202;GO:0030207;GO:0004423	metal ion binding;metabolic process;carbohydrate metabolic process;catalytic activity;sulfuric ester hydrolase activity;small molecule metabolic process;glycosaminoglycan metabolic process;glycosaminoglycan catabolic process;chondroitin sulfate metabolic process;lysosomal lumen;chondroitin sulfate catabolic process;iduronate-2-sulfatase activity
ENSG00000010438	0.01	0.05828	0.03065	0.02157	0.002107	1.11696	0.754808	-2.72495	-3.0871	PRSS3	9	protease, serine, 3 [Source:HGNC Symbol;Acc:HGNC:9486]	blood vessel endothelial cell migration	GO:0005509;GO:0006508;GO:0005615;GO:0005576;GO:0004252;GO:0045087;GO:0007586;GO:0008236;GO:0005515;GO:0070062;GO:0044281;GO:0009235;GO:0006766;GO:0006767;GO:0043542;GO:0031638	calcium ion binding;proteolysis;extracellular space;extracellular region;serine-type endopeptidase activity;innate immune response;digestion;serine-type peptidase activity;protein binding;extracellular exosome;small molecule metabolic process;cobalamin metabolic process;vitamin metabolic process;water-soluble vitamin metabolic process;endothelial cell migration;zymogen activation
ENSG00000010539	0.0019185	0.5538	0.02169	0.03635	0.02357	-0.0474531	-0.080931	0.444556	0.411078	ZNF200	16	zinc finger protein 200 [Source:HGNC Symbol;Acc:HGNC:12993]		GO:0003676;GO:0046872;GO:0005634;GO:0006355;GO:0006351;GO:0003674;GO:0008150;	nucleic acid binding;metal ion binding;nucleus;regulation of transcription, DNA-templated;transcription, DNA-templated;molecular_function;biological_process;
ENSG00000010610	0.05	0.005651	0.02506	0.003037	0.004619	-0.322302	-0.063174	-1.14216	-0.88303	CD4	12	CD4 molecule [Source:HGNC Symbol;Acc:HGNC:1678]	OKT4 EPITOPE DEFICIENCY	GO:0008270;GO:0016021;GO:0006955;GO:0042803;GO:0050852;GO:0007165;GO:0005886;GO:0005201;GO:0007155;GO:0005789;GO:0004888;GO:0007169;GO:0045087;GO:0002250;GO:0004872;GO:0019901;GO:0007166;GO:0005769;GO:0015026;GO:0005515;GO:0050863;GO:0009897;GO:0016032;GO:0045121;GO:0019899;GO:0030217;GO:0042289;GO:0001948;GO:0046718;GO:0031295;GO:0045860;GO:0001618;GO:0050690;GO:0007167;GO:0042101;GO:0045086;GO:…	zinc ion binding;integral component of membrane;immune response;protein homodimerization activity;T cell receptor signaling pathway;signal transduction;plasma membrane;extracellular matrix structural constituent;cell adhesion;endoplasmic reticulum membrane;transmembrane signaling receptor activity;transmembrane receptor protein tyrosine kinase signaling pathway;innate immune response;adaptive imm…
ENSG00000010626	0.09	0.05701	0.002367	0.02104	0.1201	-0.101991	0.0084647	-0.997027	-0.886571	LRRC23	12	leucine rich repeat containing 23 [Source:HGNC Symbol;Acc:HGNC:19138]		GO:0005515;GO:0003674;GO:0005575;GO:0008150;	protein binding;molecular_function;cellular_component;biological_process;
ENSG00000010671	#N/A	#N/A	#N/A	0.6586	#N/A	0.040559	0.231663	-1.36412	-1.17302	BTK	X	Bruton agammaglobulinemia tyrosine kinase [Source:HGNC Symbol;Acc:HGNC:1133]	Short stature due to isolated growth hormone deficiency with X-linked hypogammaglobulinemia;X-linked agammaglobulinemia;AGAMMAGLOBULINEMIA X-LINKED;ISOLATED GROWTH HORMONE DEFICIENCY TYPE III	GO:0004672;GO:0005524;GO:0006468;GO:0046872;GO:0005634;GO:0006351;GO:0005737;GO:0035556;GO:0043231;GO:0005886;GO:0018108;GO:0005829;GO:0050853;GO:0030154;GO:0004715;GO:0007169;GO:0031234;GO:0038083;GO:0045087;GO:0002250;GO:0051092;GO:0097190;GO:0004713;GO:0002755;GO:0019722;GO:0042127;GO:0005515;GO:0045579;GO:0038095;GO:0042802;GO:0045121;GO:0005547;GO:0002224;GO:0034142;GO:0002902;GO:0034134;GO:…	protein kinase activity;ATP binding;protein phosphorylation;metal ion binding;nucleus;transcription, DNA-templated;cytoplasm;intracellular signal transduction;intracellular membrane-bounded organelle;plasma membrane;peptidyl-tyrosine phosphorylation;cytosol;B cell receptor signaling pathway;cell differentiation;non-membrane spanning protein tyrosine kinase activity;transmembrane receptor protein …
ENSG00000010704	0.02	0.03814	0.01541	0.4217	6.79e-10	0.204448	0.585898	-0.160539	0.220912	HFE	6	hemochromatosis [Source:HGNC Symbol;Acc:HGNC:4886]	PORPHYRIA CUTANEA TARDA;cellular iron ion homeostasis;positive regulation of peptide hormone secretion;response to iron ion;HEMOCHROMATOSIS TYPE 1;MICROVASCULAR COMPLICATIONS OF DIABETES SUSCEPTIBILITY TO 7;PORPHYRIA VARIEGATA;TRANSFERRIN SERUM LEVEL QUANTITATIVE TRAIT LOCUS 2	GO:0005615;GO:0006955;GO:0055037;GO:0005886;GO:0005102;GO:0005887;GO:0010862;GO:0006879;GO:0048471;GO:0005769;GO:0030509;GO:0005515;GO:0006461;GO:0009897;GO:0010628;GO:0031410;GO:0032435;GO:1990712;GO:0032092;GO:0048260;GO:2000273;GO:1990459;GO:0045177;GO:0039706;GO:0090277;GO:0030881;GO:0045178;GO:0055072;GO:0071281;GO:1900121;GO:0010039;GO:1900122;GO:2000059;GO:0002725;GO:1903991;GO:1904434;GO:…	extracellular space;immune response;recycling endosome;plasma membrane;receptor binding;integral component of plasma membrane;positive regulation of pathway-restricted SMAD protein phosphorylation;cellular iron ion homeostasis;perinuclear region of cytoplasm;early endosome;BMP signaling pathway;protein binding;protein complex assembly;external side of plasma membrane;positive regulation of gene e…
ENSG00000010803	0.0022778	0.005375	0.05506	#N/A	4.304e-10	0.382742	0.323317	-0.433414	-0.492839	SCMH1	1	sex comb on midleg homolog 1 (Drosophila) [Source:HGNC Symbol;Acc:HGNC:19003]		GO:0003677;GO:0005634;GO:0006355;GO:0003700;GO:0006351;GO:0045892;GO:0005654;GO:0009653;GO:0005515;GO:0044267;GO:0016925;GO:0043687;GO:0016458;GO:0009952;GO:0007283;GO:0006338;GO:0010369	DNA binding;nucleus;regulation of transcription, DNA-templated;transcription factor activity, sequence-specific DNA binding;transcription, DNA-templated;negative regulation of transcription, DNA-templated;nucleoplasm;anatomical structure morphogenesis;protein binding;cellular protein metabolic process;protein sumoylation;post-translational protein modification;gene silencing;anterior/posterior pa…
ENSG00000010810	0.0040211	0.02436	0.004684	0.06348	0.08412	-0.779924	-0.431053	-1.0776	-0.728727	FYN	6	FYN proto-oncogene, Src family tyrosine kinase [Source:HGNC Symbol;Acc:HGNC:4037]	positive regulation of peptidyl-tyrosine phosphorylation;negative regulation of protein tyrosine kinase activity	GO:0004672;GO:0005524;GO:0006468;GO:0007411;GO:0046872;GO:0005634;GO:0007264;GO:0035556;GO:0050852;GO:0005886;GO:0018108;GO:0005829;GO:0048013;GO:0030154;GO:0030168;GO:0005768;GO:0004715;GO:0007169;GO:0016477;GO:0031234;GO:0038083;GO:0045087;GO:0002250;GO:0000165;GO:0000186;GO:0042981;GO:0006816;GO:0008543;GO:0004713;GO:0048015;GO:0042127;GO:0007265;GO:0005515;GO:0038095;GO:0038096;GO:0007173;GO:…	protein kinase activity;ATP binding;protein phosphorylation;axon guidance;metal ion binding;nucleus;small GTPase mediated signal transduction;intracellular signal transduction;T cell receptor signaling pathway;plasma membrane;peptidyl-tyrosine phosphorylation;cytosol;ephrin receptor signaling pathway;cell differentiation;platelet activation;endosome;non-membrane spanning protein tyrosine kinase a…
ENSG00000010818	0.01	0.0317	0.0201	0.0306	0.0009771	-0.261849	0.205342	5.29911	5.7663	HIVEP2	6	human immunodeficiency virus type I enhancer binding protein 2 [Source:HGNC Symbol;Acc:HGNC:4921]		GO:0003677;GO:0046872;GO:0006355;GO:0003700;GO:0043565;GO:0007165;GO:0044212;GO:0006366;GO:0005654;GO:0007275	DNA binding;metal ion binding;regulation of transcription, DNA-templated;transcription factor activity, sequence-specific DNA binding;sequence-specific DNA binding;signal transduction;transcription regulatory region DNA binding;transcription from RNA polymerase II promoter;nucleoplasm;multicellular organismal development
ENSG00000011007	0.09	0.03315	0.1545	0.02489	0.2085	-0.0880927	0.0669769	0.975842	1.13091	TCEB3	1	transcription elongation factor B (SIII), polypeptide 3 (110kDa, elongin A) [Source:HGNC Symbol;Acc:HGNC:11620]		GO:0005615;GO:0003677;GO:0016021;GO:0005634;GO:0006355;GO:0006368;GO:0042787;GO:0070449;GO:0004842;GO:0006351;GO:0005737;GO:0006366;GO:0005654;GO:0005515;GO:0010467;GO:0016032;GO:0050434;GO:0006357;GO:0003746;GO:0006414	extracellular space;DNA binding;integral component of membrane;nucleus;regulation of transcription, DNA-templated;transcription elongation from RNA polymerase II promoter;protein ubiquitination involved in ubiquitin-dependent protein catabolic process;elongin complex;ubiquitin-protein transferase activity;transcription, DNA-templated;cytoplasm;transcription from RNA polymerase II promoter;nucleop…
ENSG00000011009	0.09	0.1431	0.1689	0.06304	0.197	0.160544	0.0270222	-0.121899	-0.255421	LYPLA2	1	lysophospholipase II [Source:HGNC Symbol;Acc:HGNC:6738]		GO:0016787;GO:0005737;GO:0006631;GO:0052689;GO:0070062;GO:0002084;GO:0008474;GO:0008152	hydrolase activity;cytoplasm;fatty acid metabolic process;carboxylic ester hydrolase activity;extracellular exosome;protein depalmitoylation;palmitoyl-(protein) hydrolase activity;metabolic process
ENSG00000011021	0.1	0.1077	0.02048	0.02282	0.02038	0.0385096	0.114131	1.35789	1.43351	CLCN6	1	chloride channel, voltage-sensitive 6 [Source:HGNC Symbol;Acc:HGNC:2024]		GO:0005524;GO:0016021;GO:0055085;GO:0016020;GO:0007165;GO:0015297;GO:0005247;GO:0006821;GO:0034220;GO:1903959;GO:0005216;GO:0006884;GO:0010008;GO:0005765;GO:0009612	ATP binding;integral component of membrane;transmembrane transport;membrane;signal transduction;antiporter activity;voltage-gated chloride channel activity;chloride transport;ion transmembrane transport;regulation of anion transmembrane transport;ion channel activity;cell volume homeostasis;endosome membrane;lysosomal membrane;response to mechanical stimulus
ENSG00000011028	0.00011347	0.0001677	0.01048	0.1223	0.08929	0.151766	0.0938862	-2.59827	-2.65615	MRC2	17	mannose receptor, C type 2 [Source:HGNC Symbol;Acc:HGNC:16875]		GO:0016021;GO:0016020;GO:0006897;GO:0030246;GO:0005515;GO:0005925;GO:0030574;GO:0005518;GO:0001649;	integral component of membrane;membrane;endocytosis;carbohydrate binding;protein binding;focal adhesion;collagen catabolic process;collagen binding;osteoblast differentiation;
ENSG00000011114	0.04	0.2244	0.01151	0.2356	0.02037	-0.012774	0.252775	0.26104	0.526589	BTBD7	14	BTB (POZ) domain containing 7 [Source:HGNC Symbol;Acc:HGNC:18269]		;GO:0005634;GO:0007275;GO:0005515;GO:0060693	;nucleus;multicellular organismal development;protein binding;regulation of branching involved in salivary gland morphogenesis
ENSG00000011132	0.007281	#N/A	#N/A	0.04666	0.0007959	-0.0458052	0.0136785	1.22597	1.28545	APBA3	19	amyloid beta (A4) precursor protein-binding, family A, member 3 [Source:HGNC Symbol;Acc:HGNC:580]		GO:0015031;GO:0048471;GO:0043086;GO:0005515;GO:0004857;GO:0019899;GO:0001701;GO:0007268;GO:0010468;GO:0001540	protein transport;perinuclear region of cytoplasm;negative regulation of catalytic activity;protein binding;enzyme inhibitor activity;enzyme binding;in utero embryonic development;synaptic transmission;regulation of gene expression;beta-amyloid binding
ENSG00000011143	0.05	0.004732	0.0003886	0.282	0.003791	-0.270138	-0.448777	-0.765235	-0.943874	MKS1	17	Meckel syndrome, type 1 [Source:HGNC Symbol;Acc:HGNC:7121]	Bardet-Biedl syndrome type 13 (BBS13);Meckel syndrome type 1 (MKS1);BARDET-BIEDL SYNDROME;JOUBERT SYNDROME;Joubert syndrome with ocular defect;Meckel syndrome;cilium assembly;BARDET-BIEDL SYNDROME 13;MECKEL SYNDROME TYPE 1	GO:0005737;GO:0005813;GO:0005829;GO:0060271;GO:0042384;GO:0005515;GO:0036038;GO:0006996;GO:0036064;GO:0016020;GO:0060322;GO:0001843;GO:0007368;GO:0060122;GO:0035869;GO:0042733;GO:0048754;GO:0005814;GO:0008589;GO:0035058;GO:0061009;GO:0010669;GO:0048706;GO:1990403;GO:1903887;GO:0060828;GO:2000095;GO:1901620;	cytoplasm;centrosome;cytosol;cilium morphogenesis;cilium assembly;protein binding;TCTN-B9D complex;organelle organization;ciliary basal body;membrane;head development;neural tube closure;determination of left/right symmetry;inner ear receptor stereocilium organization;ciliary transition zone;embryonic digit morphogenesis;branching morphogenesis of an epithelial tube;centriole;regulation of smooth…
ENSG00000011198	0.0020114	0.006962	0.009197	0.6753	0.1103	-0.0407659	0.024819	0.296168	0.361753	ABHD5	3	abhydrolase domain containing 5 [Source:HGNC Symbol;Acc:HGNC:21396]	Chanarin-Dorfman syndrome (CDS);Dorfman-Chanarin disease;CHANARIN-DORFMAN SYNDROME	GO:0005634;GO:0005737;GO:0043231;GO:0005829;GO:0030154;GO:0006631;GO:0052689;GO:0005811;GO:0044281;GO:0019433;GO:0010898;GO:0006654;GO:0003841;GO:0055088;GO:0010891;GO:0042171;GO:0005515;GO:0051006;GO:0050996;GO:0006629;GO:0006508;GO:0008233;	nucleus;cytoplasm;intracellular membrane-bounded organelle;cytosol;cell differentiation;fatty acid metabolic process;carboxylic ester hydrolase activity;lipid particle;small molecule metabolic process;triglyceride catabolic process;positive regulation of triglyceride catabolic process;phosphatidic acid biosynthetic process;1-acylglycerol-3-phosphate O-acyltransferase activity;lipid homeostasis;ne…
ENSG00000011243	0.16	0.1472	0.2629	0.3724	0.1585	0.235092	-0.042986	0.129866	-0.148213	AKAP8L	19	A kinase (PRKA) anchor protein 8-like [Source:HGNC Symbol;Acc:HGNC:29857]		GO:0003677;GO:0046872;GO:0005634;GO:0005737;GO:0005654;GO:0044822;GO:0005515;GO:0008150;GO:0016363;GO:0017151;GO:0016301;GO:0016310;	DNA binding;metal ion binding;nucleus;cytoplasm;nucleoplasm;poly(A) RNA binding;protein binding;biological_process;nuclear matrix;DEAD/H-box RNA helicase binding;kinase activity;phosphorylation;
ENSG00000011258	0.0041499	0.1963	0.3755	0.1924	1.654e-05	0.0752215	-0.0170388	-0.861793	-0.954053	MBTD1	17	mbt domain containing 1 [Source:HGNC Symbol;Acc:HGNC:19866]		GO:0008270;GO:0005634;GO:0006355;GO:0006351;GO:0016568;GO:0048706	zinc ion binding;nucleus;regulation of transcription, DNA-templated;transcription, DNA-templated;chromatin modification;embryonic skeletal system development
ENSG00000011260	0.0041499	0.1963	0.3755	0.1924	1.654e-05	0.231075	0.184267	-0.291093	-0.337901	UTP18	17	UTP18 small subunit (SSU) processome component [Source:HGNC Symbol;Acc:HGNC:24274]		GO:0005634;GO:0006364;GO:0005730;GO:0032040;GO:0034388;GO:0044822;GO:0005515;GO:0016021	nucleus;rRNA processing;nucleolus;small-subunit processome;Pwp2p-containing subcomplex of 90S preribosome;poly(A) RNA binding;protein binding;integral component of membrane
ENSG00000011275	0.0024711	0.1029	0.04	0.4819	0.04015	0.0381926	0.125913	-0.206213	-0.118492	RNF216	7	ring finger protein 216 [Source:HGNC Symbol;Acc:HGNC:21698]	Cerebellar ataxia - hypogonadism;GORDON HOLMES SYNDROME	GO:0046872;GO:0005634;GO:0005737;GO:0043161;GO:0006915;GO:0005829;GO:0045087;GO:0005654;GO:0016874;GO:0005515;GO:0016032;GO:0032480;GO:0070936;GO:0050691;GO:0032648;	metal ion binding;nucleus;cytoplasm;proteasome-mediated ubiquitin-dependent protein catabolic process;apoptotic process;cytosol;innate immune response;nucleoplasm;ligase activity;protein binding;viral process;negative regulation of type I interferon production;protein K48-linked ubiquitination;regulation of defense response to virus by host;regulation of interferon-beta production;
ENSG00000011295	0.25	0.004151	0.02278	0.3789	0.2278	0.067936	0.124022	-0.677571	-0.621485	TTC19	17	tetratricopeptide repeat domain 19 [Source:HGNC Symbol;Acc:HGNC:26006]	MITOCHONDRIAL COMPLEX III DEFICIENCY;Isolated CoQ-cytochrome C reductase deficiency;mitochondrial respiratory chain complex III assembly;MITOCHONDRIAL COMPLEX III DEFICIENCY NUCLEAR TYPE 2	GO:0005739;GO:0005813;GO:0005743;GO:0030496;GO:0000910;GO:0005515;GO:0034551;	mitochondrion;centrosome;mitochondrial inner membrane;midbody;cytokinesis;protein binding;mitochondrial respiratory chain complex III assembly;
ENSG00000011304	0.06	#N/A	#N/A	0.1409	0.05039	0.0509431	0.182273	0.475652	0.606983	PTBP1	19	polypyrimidine tract binding protein 1 [Source:HGNC Symbol;Acc:HGNC:9583]		GO:0000166;GO:0003676;GO:0006397;GO:0003723;GO:0005634;GO:0016020;GO:0005730;GO:0005654;GO:0000398;GO:0008380;GO:0044822;GO:0005515;GO:0070062;GO:0010467;GO:0000381;GO:0048025;GO:0033119;GO:0036002;GO:0008187;GO:0051148;GO:0000380;	nucleotide binding;nucleic acid binding;mRNA processing;RNA binding;nucleus;membrane;nucleolus;nucleoplasm;mRNA splicing, via spliceosome;RNA splicing;poly(A) RNA binding;protein binding;extracellular exosome;gene expression;regulation of alternative mRNA splicing, via spliceosome;negative regulation of mRNA splicing, via spliceosome;negative regulation of RNA splicing;pre-mRNA binding;poly-pyrim…
ENSG00000011376	0.03	0.07789	0.002296	0.09998	0.08135	0.256642	0.391666	0.156766	0.291791	LARS2	3	leucyl-tRNA synthetase 2, mitochondrial [Source:HGNC Symbol;Acc:HGNC:17095]	Perrault syndrome;Perrault syndrome 4	GO:0005524;GO:0000166;GO:0005739;GO:0004823;GO:0006429;GO:0002161;GO:0006450;GO:0005759;GO:0010467;GO:0004812;GO:0006418	ATP binding;nucleotide binding;mitochondrion;leucine-tRNA ligase activity;leucyl-tRNA aminoacylation;aminoacyl-tRNA editing activity;regulation of translational fidelity;mitochondrial matrix;gene expression;aminoacyl-tRNA ligase activity;tRNA aminoacylation for protein translation
ENSG00000011405	0.02	0.1247	0.2368	0.5861	1.153e-06	-0.117988	-0.305398	0.402247	0.214836	PIK3C2A	11	phosphatidylinositol-4-phosphate 3-kinase, catalytic subunit type 2 alpha [Source:HGNC Symbol;Acc:HGNC:8971]	negative regulation of endocytosis	GO:0005524;GO:0006468;GO:0005634;GO:0005737;GO:0016020;GO:0006954;GO:0060326;GO:0005886;GO:0005829;GO:0046854;GO:0030168;GO:0006897;GO:0035091;GO:0045087;GO:0002250;GO:0005942;GO:0014065;GO:0035005;GO:0036092;GO:0006887;GO:0005794;GO:0048268;GO:0006661;GO:0005515;GO:0016773;GO:0006644;GO:0070062;GO:0007173;GO:0044281;GO:0008286;GO:0030136;GO:0031982;GO:0035004;GO:0014829;GO:0048008;GO:0005488;GO:…	ATP binding;protein phosphorylation;nucleus;cytoplasm;membrane;inflammatory response;cell chemotaxis;plasma membrane;cytosol;phosphatidylinositol phosphorylation;platelet activation;endocytosis;phosphatidylinositol binding;innate immune response;adaptive immune response;phosphatidylinositol 3-kinase complex;phosphatidylinositol 3-kinase signaling;1-phosphatidylinositol-4-phosphate 3-kinase activi…
ENSG00000011422	0.05	0.02969	0.003834	0.1624	0.02861	0.402319	0.134174	-0.422451	-0.690596	PLAUR	19	plasminogen activator, urokinase receptor [Source:HGNC Symbol;Acc:HGNC:9053]	canonical Wnt signaling pathway involved in negative regulation of apoptotic process;negative regulation of cysteine-type endopeptidase activity involved in apoptotic signaling pathway;negative regulation of intrinsic apoptotic signaling pathway;positive regulation of epidermal growth factor receptor signaling pathway;positive regulation of protein phosphorylation;positive regulation of release o…	GO:0016021;GO:0007165;GO:0005886;GO:2001243;GO:0031225;GO:0005789;GO:0043066;GO:0005102;GO:0004872;GO:0019898;GO:0019904;GO:0006501;GO:0005515;GO:0006935;GO:0070062;GO:0001934;GO:0044267;GO:0030162;GO:0016255;GO:0005925;GO:0007596;GO:0019899;GO:0043687;GO:0042730;GO:0005788;GO:0090200;GO:0006928;GO:0043388;GO:0045742;GO:0071438;GO:2001268;GO:0030377;GO:0038195;;GO:0005887	integral component of membrane;signal transduction;plasma membrane;negative regulation of intrinsic apoptotic signaling pathway;anchored component of membrane;endoplasmic reticulum membrane;negative regulation of apoptotic process;receptor binding;receptor activity;extrinsic component of membrane;protein domain specific binding;C-terminal protein lipidation;protein binding;chemotaxis;extracellula…
ENSG00000011451	0.16	0.1721	0.2629	0.3132	0.1585	0.0615514	0.168108	-0.0285339	0.078023	WIZ	19	widely interspaced zinc finger motifs [Source:HGNC Symbol;Acc:HGNC:30917]	positive regulation of nuclear cell cycle DNA replication;protein stabilization	GO:0046872;GO:0005634;GO:0005515;GO:0070062;GO:0050821;GO:0010571;GO:0070208;GO:0070984	metal ion binding;nucleus;protein binding;extracellular exosome;protein stabilization;positive regulation of nuclear cell cycle DNA replication;protein heterotrimerization;SET domain binding
ENSG00000011454	0.06	0.01224	0.1139	0.6521	0.06171	-0.191682	-0.0959636	0.500685	0.596403	RABGAP1	9	RAB GTPase activating protein 1 [Source:HGNC Symbol;Acc:HGNC:17155]		GO:0003677;GO:0005813;GO:0005096;GO:0043547;GO:0007049;GO:0005829;GO:0017137;GO:0005515;GO:0005875;GO:0015631;;GO:0016021;GO:0007186;GO:0004930	DNA binding;centrosome;GTPase activator activity;positive regulation of GTPase activity;cell cycle;cytosol;Rab GTPase binding;protein binding;microtubule associated complex;tubulin binding;;integral component of membrane;G-protein coupled receptor signaling pathway;G-protein coupled receptor activity
ENSG00000011478	0.18	0.1824	0.03607	0.04129	0.002305	0.112991	0.141085	-0.00862197	0.0194719	QPCTL	19	glutaminyl-peptide cyclotransferase-like [Source:HGNC Symbol;Acc:HGNC:25952]		GO:0008270;GO:0016021;GO:0016020;GO:0000139;GO:0005794;GO:0016603;GO:0017186	zinc ion binding;integral component of membrane;membrane;Golgi membrane;Golgi apparatus;glutaminyl-peptide cyclotransferase activity;peptidyl-pyroglutamic acid biosynthetic process, using glutaminyl-peptide cyclotransferase
ENSG00000011485	0.04	0.119	0.0378	0.153	0.02485	0.0680701	-0.187394	-1.0328	-1.28827	PPP5C	19	protein phosphatase 5, catalytic subunit [Source:HGNC Symbol;Acc:HGNC:9322]	positive regulation of I-kappaB kinase/NF-kappaB signaling;signal transducer activity	GO:0004871;GO:0007411;GO:0046872;GO:0016787;GO:0005634;GO:0006351;GO:0005737;GO:0016020;GO:0007264;GO:0043231;GO:0005829;GO:0045087;GO:0000165;GO:0000186;GO:0005654;GO:0006281;GO:0006470;GO:0008289;GO:0008543;GO:0007067;GO:0004721;GO:0006302;GO:0004722;GO:0043123;GO:0007265;GO:0005515;GO:0038095;GO:0042802;GO:0007173;GO:0008286;GO:0048010;GO:0048011;GO:0003723;GO:0043278;GO:0060548;GO:0008017;GO:…	signal transducer activity;axon guidance;metal ion binding;hydrolase activity;nucleus;transcription, DNA-templated;cytoplasm;membrane;small GTPase mediated signal transduction;intracellular membrane-bounded organelle;cytosol;innate immune response;MAPK cascade;activation of MAPKK activity;nucleoplasm;DNA repair;protein dephosphorylation;lipid binding;fibroblast growth factor receptor signaling pa…
ENSG00000011523	0.14	0.02478	0.03235	0.1391	0.05597	-0.439137	-0.146481	0.737225	1.02988	CEP68	2	centrosomal protein 68kDa [Source:HGNC Symbol;Acc:HGNC:29076]	centriole-centriole cohesion;centrosome organization;establishment of protein localization to organelle	GO:0005634;GO:0005737;GO:0005815;GO:0005813;GO:0005654;GO:0030054;GO:0019901;GO:0019904;GO:0005515;GO:0051297;GO:0033365;GO:0010457;	nucleus;cytoplasm;microtubule organizing center;centrosome;nucleoplasm;cell junction;protein kinase binding;protein domain specific binding;protein binding;centrosome organization;protein localization to organelle;centriole-centriole cohesion;
ENSG00000011566	0.08	0.04747	0.03039	0.07363	0.01148	-0.144388	-0.0113475	0.0883133	0.221354	MAP4K3	2	mitogen-activated protein kinase kinase kinase kinase 3 [Source:HGNC Symbol;Acc:HGNC:6865]		GO:0004672;GO:0005524;GO:0006468;GO:0005737;GO:0035556;GO:0004674;GO:0007346;GO:0042981;GO:0009411;GO:0000185;GO:0008349;GO:0005515;GO:0032147;GO:0007254;GO:0034612;GO:0000165	protein kinase activity;ATP binding;protein phosphorylation;cytoplasm;intracellular signal transduction;protein serine/threonine kinase activity;regulation of mitotic cell cycle;regulation of apoptotic process;response to UV;activation of MAPKKK activity;MAP kinase kinase kinase kinase activity;protein binding;activation of protein kinase activity;JNK cascade;response to tumor necrosis factor;MAP…
ENSG00000011600	0.3	#N/A	#N/A	0.1669	0.6565	0.176129	0.0385249	0.379452	0.241848	TYROBP	19	TYRO protein tyrosine kinase binding protein [Source:HGNC Symbol;Acc:HGNC:12449]	Nasu-Hakola disease;POLYCYSTIC LIPOMEMBRANOUS OSTEODYSPLASIA WITH SCLEROSING LEUKOENCEPHALOPATHY;	;GO:0016021;GO:0007411;GO:0005622;GO:0035556;GO:0007165;GO:0005886;GO:0005102;GO:0005887;GO:0045087;GO:0005515;GO:0042802;GO:0050776;GO:0009986;GO:0005057;GO:0006968;GO:0007229;GO:0002281;GO:2001204;GO:0002283	;integral component of membrane;axon guidance;intracellular;intracellular signal transduction;signal transduction;plasma membrane;receptor binding;integral component of plasma membrane;innate immune response;protein binding;identical protein binding;regulation of immune response;cell surface;receptor signaling protein activity;cellular defense response;integrin-mediated signaling pathway;macropha…
ENSG00000011638	0.0061374	0.02603	0.008862	0.3767	0.006892	-0.398424	-0.019614	0.693285	1.0721	TMEM159	16	transmembrane protein 159 [Source:HGNC Symbol;Acc:HGNC:30136]		GO:0016021;GO:0005515;	integral component of membrane;protein binding;
ENSG00000012048	0.04	0.02601	0.1051	0.2314	0.06883	-0.087666	-0.244924	-0.537304	-0.694562	BRCA1	17	breast cancer 1, early onset [Source:HGNC Symbol;Acc:HGNC:1100]	Intellectual disability;Familial pancreatic carcinoma;Familial prostate cancer;Hereditary breast and ovarian cancer syndrome;Hereditary breast cancer;Hereditary site-specific ovarian cancer syndrome;Primary peritoneal carcinoma;G2 DNA damage checkpoint;cellular response to tumor necrosis factor;chromosome segregation;double-strand break repair;negative regulation of extrinsic apoptotic signaling …	GO:0003677;GO:0006357;GO:0008270;GO:0046872;GO:0003723;GO:0005634;GO:0004842;GO:0006351;GO:0005737;GO:0045944;GO:0005886;GO:0006915;GO:0044212;GO:0008630;GO:0016567;GO:0031625;GO:0000151;GO:0006359;GO:0000724;GO:0030529;GO:0045892;GO:0030521;GO:0003713;GO:0006974;GO:0005654;GO:0042981;GO:0016874;GO:0006281;GO:0045893;GO:0005694;GO:0006302;GO:0006633;GO:0006301;GO:0009048;GO:0035067;GO:0043009;GO:…	DNA binding;regulation of transcription from RNA polymerase II promoter;zinc ion binding;metal ion binding;RNA binding;nucleus;ubiquitin-protein transferase activity;transcription, DNA-templated;cytoplasm;positive regulation of transcription from RNA polymerase II promoter;plasma membrane;apoptotic process;transcription regulatory region DNA binding;intrinsic apoptotic signaling pathway in respon…
ENSG00000012061	0.01	0.5311	0.08697	0.1049	0.02167	0.0457829	0.196554	-1.10048	-0.949712	ERCC1	19	excision repair cross-complementation group 1 [Source:HGNC Symbol;Acc:HGNC:3433]	CEREBROOCULOFACIOSKELETAL SYNDROME 4;Fanconi anemia;COFS syndrome;Cockayne syndrome type 2;mitotic recombination;negative regulation of telomere maintenance;nucleotide-excision repair DNA incision 3'-to lesion;nucleotide-excision repair DNA incision 5'-to lesion;regulation of response to oxidative stress	GO:0003677;GO:0005634;GO:0005737;GO:0008022;GO:0006979;GO:0003684;GO:0000724;GO:0003697;GO:0004519;GO:0006289;GO:0005654;GO:0006281;GO:0006310;GO:0006302;GO:0019904;GO:0005515;GO:0036297;GO:0000784;GO:0000014;GO:0006283;GO:0006312;GO:0033683;GO:0000109;GO:0000110;GO:0006295;GO:0006296;GO:0032205;GO:0070522;GO:0070911;GO:0090656;GO:1904431;GO:0043566;GO:0090305;GO:0005669;GO:0035264;GO:0006974;GO:…	DNA binding;nucleus;cytoplasm;protein C-terminus binding;response to oxidative stress;damaged DNA binding;double-strand break repair via homologous recombination;single-stranded DNA binding;endonuclease activity;nucleotide-excision repair;nucleoplasm;DNA repair;DNA recombination;double-strand break repair;protein domain specific binding;protein binding;interstrand cross-link repair;nuclear chromo…
ENSG00000012124	0.03	0.0034	0.03763	0.08608	0.002802	0.0233435	0.498555	-0.403018	0.0721935	CD22	19	CD22 molecule [Source:HGNC Symbol;Acc:HGNC:1643]		;GO:0005515;GO:0007155;GO:0030246;GO:0070062;GO:0005887;GO:0009897;GO:0016021	;protein binding;cell adhesion;carbohydrate binding;extracellular exosome;integral component of plasma membrane;external side of plasma membrane;integral component of membrane
ENSG00000012171	0.02	0.08516	0.04685	0.4492	0.008538	-0.250587	-0.160599	0.0346668	0.124655	SEMA3B	3	sema domain, immunoglobulin domain (Ig), short basic domain, secreted, (semaphorin) 3B [Source:HGNC Symbol;Acc:HGNC:10724]		GO:0005515;GO:0005615;GO:0007411;GO:0071526;GO:0016020;GO:0007267;GO:0005783;GO:0030335;GO:0070062;GO:0001755;GO:0030215;GO:0038191;GO:0045499;GO:0048843;GO:0050919	protein binding;extracellular space;axon guidance;semaphorin-plexin signaling pathway;membrane;cell-cell signaling;endoplasmic reticulum;positive regulation of cell migration;extracellular exosome;neural crest cell migration;semaphorin receptor binding;neuropilin binding;chemorepellent activity;negative regulation of axon extension involved in axon guidance;negative chemotaxis
ENSG00000012174	#N/A	#N/A	#N/A	0.5295	#N/A	0.176924	0.355871	-0.167385	0.0115626	MBTPS2	X	membrane-bound transcription factor peptidase, site 2 [Source:HGNC Symbol;Acc:HGNC:15455]	BRESEK syndrome;Ichthyosis follicularis - alopecia - photophobia;Keratosis follicularis spinulosa decalvans;Mutilating palmoplantar keratoderma with periorificial keratotic plaques;IFAP syndrome with or without BRESHECK syndrome;KERATOSIS FOLLICULARIS SPINULOSA DECALVANS X-LINKED;PALMOPLANTAR KERATODERMA MUTILATING WITH PERIORIFICIAL KERATOTICPLAQUES X-LINKED	GO:0006508;GO:0016021;GO:0046872;GO:0005737;GO:0000139;GO:0004222;GO:0030968;GO:0005515;GO:0008203;GO:0044267;GO:0044281;GO:0034976;GO:0051091;GO:0031293;GO:0036500;GO:1990440	proteolysis;integral component of membrane;metal ion binding;cytoplasm;Golgi membrane;metalloendopeptidase activity;endoplasmic reticulum unfolded protein response;protein binding;cholesterol metabolic process;cellular protein metabolic process;small molecule metabolic process;response to endoplasmic reticulum stress;positive regulation of sequence-specific DNA binding transcription factor activi…
ENSG00000012211	#N/A	#N/A	#N/A	0.02294	#N/A	-0.176407	-0.13478	0.80444	0.846067	PRICKLE3	X	prickle homolog 3 [Source:HGNC Symbol;Acc:HGNC:6645]		GO:0008270;GO:0005515;GO:0005575;GO:0008150	zinc ion binding;protein binding;cellular_component;biological_process
ENSG00000012232	0.03	0.05126	0.1213	0.178	0.2545	-0.126519	-0.0143764	-0.579113	-0.466971	EXTL3	8	exostosin-like glycosyltransferase 3 [Source:HGNC Symbol;Acc:HGNC:3518]		GO:0016021;GO:0006024;GO:0015012;GO:0046872;GO:0005789;GO:0030968;GO:0005783;GO:0044267;GO:0036498;GO:0001888;GO:0004872;GO:0030307;	integral component of membrane;glycosaminoglycan biosynthetic process;heparan sulfate proteoglycan biosynthetic process;metal ion binding;endoplasmic reticulum membrane;endoplasmic reticulum unfolded protein response;endoplasmic reticulum;cellular protein metabolic process;IRE1-mediated unfolded protein response;glucuronyl-galactosyl-proteoglycan 4-alpha-N-acetylglucosaminyltransferase activity;r…
ENSG00000012660	0.11	0.09365	0.1408	0.03483	0.191	-0.0326426	0.0404595	-0.0059746	0.0671275	ELOVL5	6	ELOVL fatty acid elongase 5 [Source:HGNC Symbol;Acc:HGNC:21308]	Spinocerebellar ataxia type 38;Spinocerebellar ataxia 38	GO:0016021;GO:0016020;GO:0005789;GO:0005783;GO:0043025;GO:0030425;GO:0019432;GO:0005515;GO:0034626;GO:0035338;GO:0042761;GO:0044255;GO:0044281;GO:0006636;GO:0033559;GO:0036109;GO:0043651;GO:0009922;GO:0034625;GO:0097447;GO:0016740;GO:0006633	integral component of membrane;membrane;endoplasmic reticulum membrane;endoplasmic reticulum;neuronal cell body;dendrite;triglyceride biosynthetic process;protein binding;fatty acid elongation, polyunsaturated fatty acid;long-chain fatty-acyl-CoA biosynthetic process;very long-chain fatty acid biosynthetic process;cellular lipid metabolic process;small molecule metabolic process;unsaturated fatty…
ENSG00000012779	0.01	0.008988	0.05816	0.02965	0.1068	-1.41154	-0.116075	-2.73135	-1.43589	ALOX5	10	arachidonate 5-lipoxygenase [Source:HGNC Symbol;Acc:HGNC:435]		GO:0005615;GO:0046872;GO:0005506;GO:0055114;GO:0005829;GO:0016702;GO:0019370;GO:0005515;GO:0044281;GO:0031965;GO:0019369;GO:0005635;GO:0016363;GO:0019372;GO:0005641;GO:0004051;GO:0006691;GO:2001300;GO:0005737;GO:0005634;GO:0006954;GO:0002540;GO:0030425;GO:0007584;GO:0045907;GO:0019233;GO:0042383;GO:0055093;GO:0002526	extracellular space;metal ion binding;iron ion binding;oxidation-reduction process;cytosol;oxidoreductase activity, acting on single donors with incorporation of molecular oxygen, incorporation of two atoms of oxygen;leukotriene biosynthetic process;protein binding;small molecule metabolic process;nuclear membrane;arachidonic acid metabolic process;nuclear envelope;nuclear matrix;lipoxygenase pat…
ENSG00000012817	#N/A	#N/A	#N/A	#N/A	#N/A	0.0193421	0.103829	0.263429	0.347916	KDM5D	Y	lysine (K)-specific demethylase 5D [Source:HGNC Symbol;Acc:HGNC:11115]		GO:0003677;GO:0008270;GO:0055114;GO:0005654;GO:0016706;GO:0005515;GO:0006325;GO:0005575;GO:0032453;GO:0034720;GO:0002457;GO:0005634	DNA binding;zinc ion binding;oxidation-reduction process;nucleoplasm;oxidoreductase activity, acting on paired donors, with incorporation or reduction of molecular oxygen, 2-oxoglutarate as one donor, and incorporation of one atom each of oxygen into both donors;protein binding;chromatin organization;cellular_component;histone demethylase activity (H3-K4 specific);histone H3-K4 demethylation;T ce…
ENSG00000012822	0.04	0.00911	0.002024	0.0735	0.09352	-0.151841	-0.0107129	-0.297071	-0.155943	CALCOCO1	12	calcium binding and coiled-coil domain 1 [Source:HGNC Symbol;Acc:HGNC:29306]	positive regulation of transcription DNA-templated;ligand-dependent nuclear receptor transcription coactivator activity	GO:0005634;GO:0006351;GO:0005737;GO:0043565;GO:0008022;GO:0043231;GO:0007165;GO:0044212;GO:0016055;GO:0003713;GO:0008013;GO:0070016;GO:0045893;GO:0005515;GO:0003712;GO:0001047;GO:0030374;GO:0030518;;GO:0045944;GO:0003682;GO:0000790	nucleus;transcription, DNA-templated;cytoplasm;sequence-specific DNA binding;protein C-terminus binding;intracellular membrane-bounded organelle;signal transduction;transcription regulatory region DNA binding;Wnt signaling pathway;transcription coactivator activity;beta-catenin binding;armadillo repeat domain binding;positive regulation of transcription, DNA-templated;protein binding;transcriptio…
ENSG00000012963	0.02	0.02665	0.008501	0.1785	0.002719	0.101837	0.0741854	-1.24859	-1.27624	UBR7	14	ubiquitin protein ligase E3 component n-recognin 7 (putative) [Source:HGNC Symbol;Acc:HGNC:20344]		GO:0008270;GO:0016567;GO:0016874;GO:0003674;GO:0008150;	zinc ion binding;protein ubiquitination;ligase activity;molecular_function;biological_process;
ENSG00000012983	0.02	0.02491	0.003728	0.1912	0.02111	-0.2005	-0.274418	0.33703	0.263112	MAP4K5	14	mitogen-activated protein kinase kinase kinase kinase 5 [Source:HGNC Symbol;Acc:HGNC:6867]		GO:0004672;GO:0005524;GO:0006468;GO:0005622;GO:0000165;GO:0007346;GO:0031098;GO:0042981;GO:0000185;GO:0008349	protein kinase activity;ATP binding;protein phosphorylation;intracellular;MAPK cascade;regulation of mitotic cell cycle;stress-activated protein kinase signaling cascade;regulation of apoptotic process;activation of MAPKKK activity;MAP kinase kinase kinase kinase activity
ENSG00000013275	0.06	0.0829	0.1706	0.3062	0.1281	0.188898	-0.00949419	0.681177	0.482785	PSMC4	19	proteasome 26S subunit, ATPase 4 [Source:HGNC Symbol;Acc:HGNC:9551]		GO:0006508;GO:0005524;GO:0007411;GO:0016787;GO:0005634;GO:0016887;GO:0005737;GO:0016020;GO:0007264;GO:0050852;GO:0006915;GO:0005829;GO:0043488;GO:0043066;GO:0045087;GO:0030433;GO:0000165;GO:0000186;GO:0005654;GO:0038061;GO:0042981;GO:0000502;GO:0002474;GO:0008543;GO:0006595;GO:0008540;GO:0017025;GO:0031595;GO:0031597;GO:0036402;GO:0045899;GO:1901800;GO:0000209;GO:0007265;GO:0005515;GO:0030163;GO:…	proteolysis;ATP binding;axon guidance;hydrolase activity;nucleus;ATPase activity;cytoplasm;membrane;small GTPase mediated signal transduction;T cell receptor signaling pathway;apoptotic process;cytosol;regulation of mRNA stability;negative regulation of apoptotic process;innate immune response;ER-associated ubiquitin-dependent protein catabolic process;MAPK cascade;activation of MAPKK activity;nu…
ENSG00000013288	0.12	0.06638	0.03035	0.2635	0.1054	-0.297931	-0.0836856	-0.370022	-0.155776	MAN2B2	4	mannosidase, alpha, class 2B, member 2 [Source:HGNC Symbol;Acc:HGNC:29623]		GO:0008270;GO:0005975;GO:0004553;GO:0003824;GO:0030246;GO:0005774;GO:0004559;GO:0006013;GO:0015923;GO:0070062;GO:0006517	zinc ion binding;carbohydrate metabolic process;hydrolase activity, hydrolyzing O-glycosyl compounds;catalytic activity;carbohydrate binding;vacuolar membrane;alpha-mannosidase activity;mannose metabolic process;mannosidase activity;extracellular exosome;protein deglycosylation
ENSG00000013306	0.09	0.05672	0.06057	0.1909	0.001775	0.0793732	-0.0256319	-0.21929	-0.324296	SLC25A39	17	solute carrier family 25, member 39 [Source:HGNC Symbol;Acc:HGNC:24279]		GO:0016021;GO:0006810;GO:0005743;GO:0006783;GO:0005739;;GO:0055085	integral component of membrane;transport;mitochondrial inner membrane;heme biosynthetic process;mitochondrion;;transmembrane transport
ENSG00000013364	0.04	0.523	0.206	0.04036	0.05668	0.0435113	-0.149141	1.05138	0.858725	MVP	16	major vault protein [Source:HGNC Symbol;Acc:HGNC:7531]		;GO:0005634;GO:0005737;GO:0016020;GO:0015031;GO:0005856;GO:0030529;GO:0048471;GO:0019901;GO:0005643;GO:0005515;GO:0070062;GO:0051028;GO:0061099;GO:0019903;GO:0031953;GO:0038127;GO:0023057	;nucleus;cytoplasm;membrane;protein transport;cytoskeleton;ribonucleoprotein complex;perinuclear region of cytoplasm;protein kinase binding;nuclear pore;protein binding;extracellular exosome;mRNA transport;negative regulation of protein tyrosine kinase activity;protein phosphatase binding;negative regulation of protein autophosphorylation;ERBB signaling pathway;negative regulation of signaling
ENSG00000013374	0.02	0.03646	0.1163	0.1579	0.04375	-0.0959703	0.123887	3.30392	3.52378	NUB1	7	negative regulator of ubiquitin-like proteins 1 [Source:HGNC Symbol;Acc:HGNC:17623]		GO:0005634;GO:0005737;GO:0005730;GO:0005515;	nucleus;cytoplasm;nucleolus;protein binding;
ENSG00000013375	0.02	0.04304	0.01451	0.1933	0.02249	0.186726	0.0388863	0.55176	0.403921	PGM3	6	phosphoglucomutase 3 [Source:HGNC Symbol;Acc:HGNC:8907]	IMMUNODEFICIENCY 23;UDP-N-acetylglucosamine biosynthetic process;phosphoacetylglucosamine mutase activity;protein N-linked glycosylation;protein O-linked glycosylation	GO:0005829;GO:0030097;GO:0016868;GO:0071704;GO:0000287;GO:0004610;GO:0005975;GO:0006487;GO:0018279;GO:0005575;GO:0044267;GO:0006488;GO:0043687;GO:0006493;GO:0006048;GO:0006041;GO:0007283;GO:0004614;GO:0019255	cytosol;hemopoiesis;intramolecular transferase activity, phosphotransferases;organic substance metabolic process;magnesium ion binding;phosphoacetylglucosamine mutase activity;carbohydrate metabolic process;protein N-linked glycosylation;protein N-linked glycosylation via asparagine;cellular_component;cellular protein metabolic process;dolichol-linked oligosaccharide biosynthetic process;post-tra…
ENSG00000013392	0.02	0.04304	0.01451	0.1933	0.02249	0.239327	0.343307	-1.22403	-1.12005	RWDD2A	6	RWD domain containing 2A [Source:HGNC Symbol;Acc:HGNC:21385]		GO:0005515	protein binding
ENSG00000013441	0.02	0.03958	0.001354	0.2541	0.1835	-0.224556	-0.409934	0.493333	0.307955	CLK1	2	CDC-like kinase 1 [Source:HGNC Symbol;Acc:HGNC:2068]	positive regulation of RNA splicing	GO:0004672;GO:0005524;GO:0006468;GO:0005634;GO:0004674;GO:0004715;GO:0043484;GO:0005515;GO:0008283;GO:0004712;GO:0018105;GO:0018107;GO:0046777;GO:0018108;GO:0004713;GO:0005737	protein kinase activity;ATP binding;protein phosphorylation;nucleus;protein serine/threonine kinase activity;non-membrane spanning protein tyrosine kinase activity;regulation of RNA splicing;protein binding;cell proliferation;protein serine/threonine/tyrosine kinase activity;peptidyl-serine phosphorylation;peptidyl-threonine phosphorylation;protein autophosphorylation;peptidyl-tyrosine phosphoryl…
ENSG00000013503	0.02	0.04405	0.149	0.5297	0.0004095	0.408563	0.211918	-0.647607	-0.844251	POLR3B	12	polymerase (RNA) III (DNA directed) polypeptide B [Source:HGNC Symbol;Acc:HGNC:30348]	Autosomal Recessive Mental Retardation;LEUKODYSTROPHY HYPOMYELINATING 8 WITH OR WITHOUT OLIGODONTIA AND/OR HYPOGONADOTROPIC HYPOGONADISM;Hypomyelination - hypogonadotropic hypogonadism - hypodontia;positive regulation of innate immune response;positive regulation of interferon-beta production	GO:0003677;GO:0046872;GO:0006351;GO:0005829;GO:0001056;GO:0005666;GO:0006383;GO:0045087;GO:0005654;GO:0051607;GO:0010467;GO:0032549;GO:0003899;GO:0032481;GO:0032728;GO:0045089;GO:0006385;GO:0006386	DNA binding;metal ion binding;transcription, DNA-templated;cytosol;RNA polymerase III activity;DNA-directed RNA polymerase III complex;transcription from RNA polymerase III promoter;innate immune response;nucleoplasm;defense response to virus;gene expression;ribonucleoside binding;DNA-directed RNA polymerase activity;positive regulation of type I interferon production;positive regulation of inter…
ENSG00000013523	0.0086746	0.3282	0.03793	0.2757	0.1667	-0.199085	0.0644661	-1.69891	-1.43536	ANGEL1	14	angel homolog 1 (Drosophila) [Source:HGNC Symbol;Acc:HGNC:19961]		GO:0005634;GO:0005829;GO:0005801;GO:0005783;GO:0048471;GO:0019904;GO:0008190;	nucleus;cytosol;cis-Golgi network;endoplasmic reticulum;perinuclear region of cytoplasm;protein domain specific binding;eukaryotic initiation factor 4E binding;
ENSG00000013561	0.02	0.007142	0.09127	0.05136	0.03091	0.102699	0.00247568	0.144098	0.0438743	RNF14	5	ring finger protein 14 [Source:HGNC Symbol;Acc:HGNC:10058]		GO:0008270;GO:0004842;GO:0016567;GO:0005515;GO:0006357;GO:0005634;GO:0006355;GO:0042787;GO:0006351;GO:0005737;GO:0007165;GO:0000151;GO:0061630;GO:0032436;GO:0030521;GO:0003713;GO:0016874;GO:0045893;GO:0000209;GO:0031624;GO:0050681;GO:0019787;GO:0060765;	zinc ion binding;ubiquitin-protein transferase activity;protein ubiquitination;protein binding;regulation of transcription from RNA polymerase II promoter;nucleus;regulation of transcription, DNA-templated;protein ubiquitination involved in ubiquitin-dependent protein catabolic process;transcription, DNA-templated;cytoplasm;signal transduction;ubiquitin ligase complex;ubiquitin protein ligase act…
ENSG00000013563	#N/A	#N/A	#N/A	0.2085	#N/A	0.07129	0.033569	-0.453164	-0.490885	DNASE1L1	X	deoxyribonuclease I-like 1 [Source:HGNC Symbol;Acc:HGNC:2957]		GO:0003677;GO:0005634;GO:0005783;GO:0004520;GO:0016888;GO:0006259;GO:0004536;GO:0006308;GO:0070062;GO:0000737	DNA binding;nucleus;endoplasmic reticulum;endodeoxyribonuclease activity;endodeoxyribonuclease activity, producing 5'-phosphomonoesters;DNA metabolic process;deoxyribonuclease activity;DNA catabolic process;extracellular exosome;DNA catabolic process, endonucleolytic
ENSG00000013573	0.12	0.003245	0.2282	0.1767	0.06965	-0.29502	-0.652358	-0.147982	-0.50532	DDX11	12	DEAD/H (Asp-Glu-Ala-Asp/His) box helicase 11 [Source:HGNC Symbol;Acc:HGNC:2736]	Warsaw breakage syndrome (WBRS);WARSAW BREAKAGE SYNDROME	GO:0005524;GO:0003677;GO:0003676;GO:0046872;GO:0003723;GO:0005634;GO:0005737;GO:0006139;GO:0004386;GO:0005730;GO:0003690;GO:0008026;GO:0000922;GO:0003697;GO:0030968;GO:0005654;GO:0030496;GO:0008094;GO:0051539;GO:0004003;GO:0032508;GO:0000790;GO:0016818;GO:0005515;GO:0007062;GO:0070062;GO:0044267;GO:0016032;GO:0036498;GO:0008152;	ATP binding;DNA binding;nucleic acid binding;metal ion binding;RNA binding;nucleus;cytoplasm;nucleobase-containing compound metabolic process;helicase activity;nucleolus;double-stranded DNA binding;ATP-dependent helicase activity;spindle pole;single-stranded DNA binding;endoplasmic reticulum unfolded protein response;nucleoplasm;midbody;DNA-dependent ATPase activity;4 iron, 4 sulfur cluster bindi…
ENSG00000013583	0.03	0.001687	0.01119	0.001722	0.002501	0.0146655	0.311615	-0.605615	-0.308666	HEBP1	12	heme binding protein 1 [Source:HGNC Symbol;Acc:HGNC:17176]		GO:0005576;GO:0005737;GO:0020037;GO:0070062;GO:0007623;	extracellular region;cytoplasm;heme binding;extracellular exosome;circadian rhythm;
ENSG00000013619	#N/A	#N/A	#N/A	0.1844	#N/A	-0.39006	0.402164	2.70228	3.4945	MAMLD1	X	mastermind-like domain containing 1 [Source:HGNC Symbol;Acc:HGNC:2568]	X-linked hypospadias type 2 (HYSP2);Familial hypospadias;X-linked centronuclear myopathy;HYPOSPADIAS 2 X-LINKED	GO:0005634;GO:0006351;GO:0003674;GO:0005575;GO:0008584;GO:0006357;	nucleus;transcription, DNA-templated;molecular_function;cellular_component;male gonad development;regulation of transcription from RNA polymerase II promoter;
ENSG00000013725	0.0019717	0.0136	0.02179	0.05117	0.09498	-0.253327	-0.0458925	-0.025126	0.182308	CD6	11	CD6 molecule [Source:HGNC Symbol;Acc:HGNC:1691]		GO:0016020;GO:0007155;GO:0005044;GO:0006898;GO:0005887;GO:0005515;;GO:0016021	membrane;cell adhesion;scavenger receptor activity;receptor-mediated endocytosis;integral component of plasma membrane;protein binding;;integral component of membrane
ENSG00000013810	0.02	0.4803	0.07424	0.2064	6.015e-08	0.213759	0.220309	-1.5327	-1.52615	TACC3	4	transforming, acidic coiled-coil containing protein 3 [Source:HGNC Symbol;Acc:HGNC:11524]	Giant cell glioblastoma;Gliosarcoma	GO:0000226;GO:0015630;GO:0008283;GO:0021987;GO:0005737;GO:0005813;GO:0005515;GO:0019904;GO:0030953;GO:0051726;GO:0030097;GO:0001666;GO:0022008;GO:0042994;GO:0032886;GO:0022027	microtubule cytoskeleton organization;microtubule cytoskeleton;cell proliferation;cerebral cortex development;cytoplasm;centrosome;protein binding;protein domain specific binding;astral microtubule organization;regulation of cell cycle;hemopoiesis;response to hypoxia;neurogenesis;cytoplasmic sequestering of transcription factor;regulation of microtubule-based process;interkinetic nuclear migration
ENSG00000014123	0.1	0.05246	0.0134	0.4391	0.02698	-0.105375	-0.138191	-0.055096	-0.0879122	UFL1	6	UFM1-specific ligase 1 [Source:HGNC Symbol;Acc:HGNC:23039]	negative regulation of NF-kappaB transcription factor activity;positive regulation of cell proliferation;protein ufmylation;negative regulation of proteasomal ubiquitin-dependent protein catabolic process;negative regulation of protein localization to cilium	GO:0005634;GO:0005737;GO:0016020;GO:0005829;GO:0005789;GO:0008284;GO:0005783;GO:0005654;GO:0016874;GO:0005515;GO:0032088;GO:0043234;GO:0034976;GO:0031397;GO:0032880;GO:0001649;GO:0032434;GO:0033146;GO:0071568;GO:0071569;GO:1990592;GO:0010468;GO:0043005;GO:0060252;GO:1902065	nucleus;cytoplasm;membrane;cytosol;endoplasmic reticulum membrane;positive regulation of cell proliferation;endoplasmic reticulum;nucleoplasm;ligase activity;protein binding;negative regulation of NF-kappaB transcription factor activity;protein complex;response to endoplasmic reticulum stress;negative regulation of protein ubiquitination;regulation of protein localization;osteoblast differentiati…
ENSG00000014138	0.07	0.009033	0.1286	0.4321	8.173e-08	0.297783	0.220338	-0.627803	-0.705248	POLA2	11	polymerase (DNA directed), alpha 2, accessory subunit [Source:HGNC Symbol;Acc:HGNC:30073]		GO:0003677;GO:0005737;GO:0046982;GO:0003887;GO:0071897;GO:0005654;GO:0006260;GO:0000723;GO:0003674;GO:0000278;GO:0006270;GO:0000082;GO:0005658;GO:0006271;GO:0000722;GO:0032201;GO:0005515;GO:0005634;GO:0000060	DNA binding;cytoplasm;protein heterodimerization activity;DNA-directed DNA polymerase activity;DNA biosynthetic process;nucleoplasm;DNA replication;telomere maintenance;molecular_function;mitotic cell cycle;DNA replication initiation;G1/S transition of mitotic cell cycle;alpha DNA polymerase:primase complex;DNA strand elongation involved in DNA replication;telomere maintenance via recombination;t…
ENSG00000014164	0.03	#N/A	#N/A	0.04496	0.01274	-0.0756841	-0.0284561	0.138373	0.185601	ZC3H3	8	zinc finger CCCH-type containing 3 [Source:HGNC Symbol;Acc:HGNC:28972]	mRNA polyadenylation;poly(A)+ mRNA export from nucleus;regulation of mRNA export from nucleus	GO:0003677;GO:0046872;GO:0005634;GO:0006378;GO:0003674;GO:0016973;GO:0010793;GO:0046332;GO:0070412;GO:0005847;GO:0031124;GO:0032927;	DNA binding;metal ion binding;nucleus;mRNA polyadenylation;molecular_function;poly(A)+ mRNA export from nucleus;regulation of mRNA export from nucleus;SMAD binding;R-SMAD binding;mRNA cleavage and polyadenylation specificity factor complex;mRNA 3'-end processing;positive regulation of activin receptor signaling pathway;
ENSG00000014216	0.0060724	0.01407	0.1286	0.1174	8.173e-08	0.0593531	0.00603087	0.245442	0.192119	CAPN1	11	calpain 1, (mu/I) large subunit [Source:HGNC Symbol;Acc:HGNC:1476]		GO:0004198;GO:0005509;GO:0006508;GO:0005622;GO:0005737;GO:0016020;GO:0005886;GO:0005829;GO:0008284;GO:0005515;GO:0070062;GO:0022617;GO:0005925;GO:0030198;GO:0005739;GO:0005764;GO:0032801;GO:0060056;GO:0008092	calcium-dependent cysteine-type endopeptidase activity;calcium ion binding;proteolysis;intracellular;cytoplasm;membrane;plasma membrane;cytosol;positive regulation of cell proliferation;protein binding;extracellular exosome;extracellular matrix disassembly;focal adhesion;extracellular matrix organization;mitochondrion;lysosome;receptor catabolic process;mammary gland involution;cytoskeletal prote…
ENSG00000014257	0.0014019	0.001444	0.02478	0.05165	0.1022	-0.085209	0.188985	0.128846	0.40304	ACPP	3	acid phosphatase, prostate [Source:HGNC Symbol;Acc:HGNC:125]	acid phosphatase activity;dephosphorylation;extracellular space;nucleotide phosphatase activity acting on free nucleotides;positive regulation of adenosine receptor signaling pathway;regulation of sensory perception of pain	GO:0005615;GO:0005634;GO:0005622;GO:0005886;GO:0003993;GO:0016311;GO:0016791;GO:0042802;GO:0070062;GO:0005765;GO:0008253;GO:0006772;GO:0046085;GO:0012506;GO:0051930;GO:0042131;GO:0052642;GO:0060168;GO:0016021;GO:0030175;GO:0006144;GO:0009117;GO:0045177;GO:0033265;GO:0005771;GO:0030141;GO:0031985;	extracellular space;nucleus;intracellular;plasma membrane;acid phosphatase activity;dephosphorylation;phosphatase activity;identical protein binding;extracellular exosome;lysosomal membrane;5'-nucleotidase activity;thiamine metabolic process;adenosine metabolic process;vesicle membrane;regulation of sensory perception of pain;thiamine phosphate phosphatase activity;lysophosphatidic acid phosphata…
ENSG00000014641	0.05	0.04911	0.03595	0.08693	0.1058	0.0389389	-0.165593	-0.813615	-1.01815	MDH1	2	malate dehydrogenase 1, NAD (soluble) [Source:HGNC Symbol;Acc:HGNC:6970]	positive regulation of defense response to virus by host	GO:0005615;GO:0005737;GO:0005813;GO:0055114;GO:0016491;GO:0005829;GO:0005975;GO:0003824;GO:0019752;GO:0006099;GO:0016616;GO:0006094;GO:0070062;GO:0044281;GO:0006006;GO:0006108;GO:0016615;GO:0030060;GO:0098779;GO:0002230;GO:0004470;GO:0047860;GO:0005739;GO:0043209;GO:0019674;GO:0051287;GO:0006107;GO:0006734	extracellular space;cytoplasm;centrosome;oxidation-reduction process;oxidoreductase activity;cytosol;carbohydrate metabolic process;catalytic activity;carboxylic acid metabolic process;tricarboxylic acid cycle;oxidoreductase activity, acting on the CH-OH group of donors, NAD or NADP as acceptor;gluconeogenesis;extracellular exosome;small molecule metabolic process;glucose metabolic process;malate…
ENSG00000014824	0.0092539	0.053	0.02984	#N/A	0.1227	0.0261951	-0.0817623	0.101197	-0.00676089	SLC30A9	4	solute carrier family 30 (zinc transporter), member 9 [Source:HGNC Symbol;Acc:HGNC:1329]		GO:0016021;GO:0005634;GO:0055085;GO:0003700;GO:0006351;GO:0005856;GO:0098655;GO:0006289;GO:0006812;GO:0008324;GO:0006829;GO:0045944;GO:0003682;GO:0016922;GO:0030374;	integral component of membrane;nucleus;transmembrane transport;transcription factor activity, sequence-specific DNA binding;transcription, DNA-templated;cytoskeleton;cation transmembrane transport;nucleotide-excision repair;cation transport;cation transmembrane transporter activity;zinc II ion transport;positive regulation of transcription from RNA polymerase II promoter;chromatin binding;ligand-…
ENSG00000014919	0.0050627	0.008883	0.02506	0.3995	0.0008426	-0.184884	0.0206859	-0.201881	0.00368911	COX15	10	cytochrome c oxidase assembly homolog 15 (yeast) [Source:HGNC Symbol;Acc:HGNC:2263]	Leigh syndrome (LS);mitochondrial complex IV deficiency (MT-C4D);Fatal infantile cytochrome C oxidase deficiency;Leigh syndrome with leukodystrophy;cytochrome-c oxidase activity;hydrogen ion transmembrane transport;mitochondrial respiratory chain complex IV assembly;CARDIOENCEPHALOMYOPATHY FATAL INFANTILE DUE TO CYTOCHROME c OXIDASEDEFICIENCY 2;Leigh syndrome	GO:0016021;GO:0005739;GO:0005743;GO:0055114;GO:1902600;GO:0007585;GO:0004129;GO:0005746;GO:0044281;GO:0016627;GO:0006123;GO:0006783;GO:0006778;GO:0045333;GO:0008535;GO:0006784;GO:0070069;GO:0016653	integral component of membrane;mitochondrion;mitochondrial inner membrane;oxidation-reduction process;hydrogen ion transmembrane transport;respiratory gaseous exchange;cytochrome-c oxidase activity;mitochondrial respiratory chain;small molecule metabolic process;oxidoreductase activity, acting on the CH-CH group of donors;mitochondrial electron transport, cytochrome c to oxygen;heme biosynthetic …
ENSG00000015133	0.01	0.01462	0.07919	0.5716	0.01032	-0.407463	-0.188051	0.241692	0.461104	CCDC88C	14	coiled-coil domain containing 88C [Source:HGNC Symbol;Acc:HGNC:19967]	Congenital non-communicating hydrocephalus;Spinocerebellar ataxia type 40;stress-activated protein kinase signaling cascade;HYDROCEPHALUS NONSYNDROMIC AUTOSOMAL RECESSIVE 1;SPINOCEREBELLAR ATAXIA 40	GO:0016055;GO:0005737;GO:0051260;GO:0031098;GO:0030165;GO:0043621;GO:0001932;GO:0031648;GO:0005515	Wnt signaling pathway;cytoplasm;protein homooligomerization;stress-activated protein kinase signaling cascade;PDZ domain binding;protein self-association;regulation of protein phosphorylation;protein destabilization;protein binding
ENSG00000015153	0.00084145	0.06816	0.08201	0.4345	0.1083	0.237908	-0.0479551	-0.0620441	-0.347907	YAF2	12	YY1 associated factor 2 [Source:HGNC Symbol;Acc:HGNC:17363]		GO:0008270;GO:0005634;GO:0006351;GO:0005737;GO:0045892;GO:0003713;GO:0005654;GO:0003714;GO:0045893;GO:0005515;	zinc ion binding;nucleus;transcription, DNA-templated;cytoplasm;negative regulation of transcription, DNA-templated;transcription coactivator activity;nucleoplasm;transcription corepressor activity;positive regulation of transcription, DNA-templated;protein binding;
ENSG00000015171	0.05	0.03919	0.001251	0.1345	0.02772	-0.173721	0.0386961	-0.056574	0.155843	ZMYND11	10	zinc finger, MYND-type containing 11 [Source:HGNC Symbol;Acc:HGNC:16966]	negative regulation of I-kappaB kinase/NF-kappaB signaling;negative regulation of JNK cascade;negative regulation of extrinsic apoptotic signaling pathway;MENTAL RETARDATION AUTOSOMAL DOMINANT 30	;GO:0008270;GO:0005634;GO:0006351;GO:0003682;GO:0007049;GO:0035064;GO:0042393;GO:0000122;GO:0005654;GO:0003714;GO:0016568;GO:0005694;GO:0000977;GO:2001237;GO:0005515;GO:0008283;GO:0003712;GO:0016032;GO:0046329;GO:0043124;GO:0034243;GO:0016021	;zinc ion binding;nucleus;transcription, DNA-templated;chromatin binding;cell cycle;methylated histone binding;histone binding;negative regulation of transcription from RNA polymerase II promoter;nucleoplasm;transcription corepressor activity;chromatin modification;chromosome;RNA polymerase II regulatory region sequence-specific DNA binding;negative regulation of extrinsic apoptotic signaling pat…
ENSG00000015285	#N/A	#N/A	#N/A	0.2999	#N/A	0.0796349	-0.0980866	-1.834	-2.01172	WAS	X	Wiskott-Aldrich syndrome [Source:HGNC Symbol;Acc:HGNC:12731]	WISKOTT-ALDRICH SYNDROME;X-linked severe congenital neutropenia;X-linked thrombocytopenia with normal platelets;positive regulation of type 2 immune response;negative regulation of cell motility;regulation of T cell antigen processing and presentation;NEUTROPENIA SEVERE CONGENITAL X-LINKED;THROMBOCYTOPENIA 1	;GO:0006955;GO:0003779;GO:0007264;GO:0050852;GO:0005829;GO:0045087;GO:0050790;GO:0015629;GO:0008544;GO:0019901;GO:0005515;GO:0008154;GO:0006461;GO:0006952;GO:0042802;GO:0038096;GO:0070062;GO:0007596;GO:0017124;GO:0030695;GO:0043274;GO:2000146;GO:0002625;GO:0005911;GO:0005622;GO:0012506;GO:0042110;GO:0016197;GO:0030041;GO:0030048	;immune response;actin binding;small GTPase mediated signal transduction;T cell receptor signaling pathway;cytosol;innate immune response;regulation of catalytic activity;actin cytoskeleton;epidermis development;protein kinase binding;protein binding;actin polymerization or depolymerization;protein complex assembly;defense response;identical protein binding;Fc-gamma receptor signaling pathway inv…
ENSG00000015475	0.01	0.2206	0.002073	0.003298	0.0125	-0.192294	-0.0712468	1.03612	1.15717	BID	22	BH3 interacting domain death agonist [Source:HGNC Symbol;Acc:HGNC:1050]	positive regulation of apoptotic process;positive regulation of extrinsic apoptotic signaling pathway;positive regulation of release of cytochrome c from mitochondria	GO:0005739;GO:0005737;GO:0016020;GO:0006915;GO:0005829;GO:0043065;GO:0042981;GO:0005741;GO:0005515;GO:0070062;GO:0012501;GO:0008637;GO:0032464;GO:0090200;GO:0008625;GO:0001836;GO:2001244;GO:0097193;GO:0032461;GO:0090150;GO:1901030;GO:2001238;GO:1900740;GO:0051402;GO:0042770;GO:0005123;GO:0042127;GO:0051260;GO:0031625;GO:0006919;GO:0097191;GO:0097284;GO:0006626;GO:2000045;GO:1902108;GO:0032592;GO:…	mitochondrion;cytoplasm;membrane;apoptotic process;cytosol;positive regulation of apoptotic process;regulation of apoptotic process;mitochondrial outer membrane;protein binding;extracellular exosome;programmed cell death;apoptotic mitochondrial changes;positive regulation of protein homooligomerization;positive regulation of release of cytochrome c from mitochondria;extrinsic apoptotic signaling …
ENSG00000015479	0.05	0.3587	0.01602	#N/A	0.05739	-0.417065	-0.593985	1.20747	1.03055	MATR3	5	matrin 3 [Source:HGNC Symbol;Acc:HGNC:6912]	Amyotrophic lateral sclerosis;Distal myopathy with vocal cord weakness;AMYOTROPHIC LATERAL SCLEROSIS 21	GO:0008270;GO:0000166;GO:0003676;GO:0005634;GO:0016020;GO:0005198;GO:0005654;GO:0044822;GO:0005515;GO:0005637;GO:0016363;GO:0010608;	zinc ion binding;nucleotide binding;nucleic acid binding;nucleus;membrane;structural molecule activity;nucleoplasm;poly(A) RNA binding;protein binding;nuclear inner membrane;nuclear matrix;posttranscriptional regulation of gene expression;
ENSG00000015532	0.02	6.56e-05	0.03301	0.1873	0.002988	-0.160671	-0.524242	-0.499	-0.862571	XYLT2	17	xylosyltransferase II [Source:HGNC Symbol;Acc:HGNC:15517]	Spondylo-ocular syndrome	GO:0016021;GO:0016020;GO:0000139;GO:0005789;GO:0008375;GO:0006024;GO:0030158;GO:0005575;GO:0015012;GO:0030206;GO:0030166;GO:0030210;	integral component of membrane;membrane;Golgi membrane;endoplasmic reticulum membrane;acetylglucosaminyltransferase activity;glycosaminoglycan biosynthetic process;protein xylosyltransferase activity;cellular_component;heparan sulfate proteoglycan biosynthetic process;chondroitin sulfate biosynthetic process;proteoglycan biosynthetic process;heparin biosynthetic process;
ENSG00000015676	0.17	0.2731	0.08176	0.8494	0.1106	-0.0775194	0.0472321	0.0893161	0.214068	NUDCD3	7	NudC domain containing 3 [Source:HGNC Symbol;Acc:HGNC:22208]		GO:0005515	protein binding
ENSG00000016391	0.00023831	0.06323	0.03273	0.01257	0.03605	-0.436798	-0.00600741	-0.844195	-0.413404	CHDH	3	choline dehydrogenase [Source:HGNC Symbol;Acc:HGNC:24288]		GO:0005743;GO:0055114;GO:0050660;GO:0005515;GO:0016614;GO:0019285;GO:0008812;GO:0005739	mitochondrial inner membrane;oxidation-reduction process;flavin adenine dinucleotide binding;protein binding;oxidoreductase activity, acting on CH-OH group of donors;glycine betaine biosynthetic process from choline;choline dehydrogenase activity;mitochondrion
ENSG00000016864	0.08	0.006133	0.06682	0.3954	5.384e-05	-0.0647541	-0.174778	-0.521984	-0.632008	GLT8D1	3	glycosyltransferase 8 domain containing 1 [Source:HGNC Symbol;Acc:HGNC:24870]		GO:0016021;GO:0016020;GO:0016757;GO:0005794;GO:0000271;;GO:0008152	integral component of membrane;membrane;transferase activity, transferring glycosyl groups;Golgi apparatus;polysaccharide biosynthetic process;;metabolic process
ENSG00000017260	0.00090239	0.1253	0.01293	0.2703	0.1422	0.0538249	-0.0163967	0.435794	0.365572	ATP2C1	3	ATPase, Ca++ transporting, type 2C, member 1 [Source:HGNC Symbol;Acc:HGNC:13211]	Familial benign chronic pemphigus;Golgi calcium ion homeostasis;Golgi calcium ion transport;actin cytoskeleton reorganization;mitochondrial calcium ion transport;calcium-dependent cell-cell adhesion via plasma membrane cell adhesion molecules;calcium-transporting ATPase activity;cellular calcium ion homeostasis;epidermis development;positive regulation of I-kappaB kinase/NF-kappaB signaling;signa…	GO:0005524;GO:0016021;GO:0000166;GO:0046872;GO:0008152;GO:0070588;GO:0006816;GO:0005388;GO:0005509;GO:0004871;GO:0055085;GO:0016020;GO:0007165;GO:0000139;GO:0034220;GO:0005887;GO:0005794;GO:0008544;GO:0005802;GO:0031532;GO:0006874;GO:0043123;GO:0016339;GO:0006828;GO:0030145;GO:0015410;GO:0071421;GO:0030026;GO:0032468;GO:0032472	ATP binding;integral component of membrane;nucleotide binding;metal ion binding;metabolic process;calcium ion transmembrane transport;calcium ion transport;calcium-transporting ATPase activity;calcium ion binding;signal transducer activity;transmembrane transport;membrane;signal transduction;Golgi membrane;ion transmembrane transport;integral component of plasma membrane;Golgi apparatus;epidermis…
ENSG00000017483	#N/A	#N/A	#N/A	0.6385	#N/A	0.620739	-0.111148	6.42797	5.69609	SLC38A5	X	solute carrier family 38, member 5 [Source:HGNC Symbol;Acc:HGNC:18070]		GO:0055085;GO:0005886;GO:0003333;GO:0005887;GO:0015187;GO:0015816;GO:0006811;GO:0006865	transmembrane transport;plasma membrane;amino acid transmembrane transport;integral component of plasma membrane;glycine transmembrane transporter activity;glycine transport;ion transport;amino acid transport
ENSG00000017797	0.0047479	0.009053	0.001633	0.4937	0.3164	-0.164137	-0.0119284	0.374238	0.526447	RALBP1	18	ralA binding protein 1 [Source:HGNC Symbol;Acc:HGNC:9841]		GO:0055085;GO:0016887;GO:0016020;GO:0007264;GO:0006810;GO:0007165;GO:0005096;GO:0043547;GO:0005829;GO:0006897;GO:0022857;GO:0051056;GO:0048365;GO:0043087;GO:0005515;GO:0006935;GO:0017160;GO:0043492;	transmembrane transport;ATPase activity;membrane;small GTPase mediated signal transduction;transport;signal transduction;GTPase activator activity;positive regulation of GTPase activity;cytosol;endocytosis;transmembrane transporter activity;regulation of small GTPase mediated signal transduction;Rac GTPase binding;regulation of GTPase activity;protein binding;chemotaxis;Ral GTPase binding;ATPase …
ENSG00000018189	0.15	0.01568	0.1383	0.7492	0.1097	-0.607313	-0.091415	2.40254	2.91843	RUFY3	4	RUN and FYVE domain containing 3 [Source:HGNC Symbol;Acc:HGNC:30285]		;GO:0005737;GO:0016020;GO:0012505;GO:0030054;GO:0030425;GO:0007015;GO:0005515;GO:0030335;GO:0030027;GO:0030175;GO:0030424;GO:0030426;GO:0043204;GO:0045773;GO:2000114;GO:0071437;GO:0090316;GO:0050771;GO:0046872;GO:0043025;GO:0050772;GO:0050770	;cytoplasm;membrane;endomembrane system;cell junction;dendrite;actin filament organization;protein binding;positive regulation of cell migration;lamellipodium;filopodium;axon;growth cone;perikaryon;positive regulation of axon extension;regulation of establishment of cell polarity;invadopodium;positive regulation of intracellular protein transport;negative regulation of axonogenesis;metal ion bind…
ENSG00000018280	0.06	0.0004282	0.006439	0.2505	6.782e-08	-0.344185	0.49862	-2.33533	-1.49252	SLC11A1	2	solute carrier family 11 (proton-coupled divalent metal ion transporter), member 1 [Source:HGNC Symbol;Acc:HGNC:10907]	Tuberculosis;cellular iron ion homeostasis;iron ion transport;regulation of plasma membrane raft polarization;BURULI ULCER SUSCEPTIBILITY TO;MYCOBACTERIUM TUBERCULOSIS SUSCEPTIBILITY TO MYCOBACTERIUM TUBERCULOSIS PROTECTION AGAINST INCLUDED	GO:0005764;GO:0005215;GO:0055085;GO:0016020;GO:0042803;GO:0045944;GO:0006810;GO:0006954;GO:0005886;GO:0005887;GO:0006909;GO:0006879;GO:0006826;GO:0042742;GO:0032147;GO:0030670;GO:0006828;GO:0010628;GO:0031902;GO:0032496;GO:0005770;GO:0007035;GO:0042116;GO:0042060;GO:0048255;GO:0034341;GO:0032729;GO:0050829;GO:0050766;GO:0002606;GO:0001819;GO:0090382;GO:0009617;GO:0001818;GO:0055072;GO:0045730;GO:…	lysosome;transporter activity;transmembrane transport;membrane;protein homodimerization activity;positive regulation of transcription from RNA polymerase II promoter;transport;inflammatory response;plasma membrane;integral component of plasma membrane;phagocytosis;cellular iron ion homeostasis;iron ion transport;defense response to bacterium;activation of protein kinase activity;phagocytic vesicl…
ENSG00000018408	0.0077165	0.05064	0.0211	0.4899	0.04369	0.346365	-0.289566	0.942188	0.306258	WWTR1	3	WW domain containing transcription regulator 1 [Source:HGNC Symbol;Acc:HGNC:24042]	Epithelioid hemangioendothelioma;negative regulation of canonical Wnt signaling pathway;negative regulation of catenin import into nucleus;negative regulation of protein kinase activity;negative regulation of protein phosphorylation	GO:0005634;GO:0006355;GO:0006351;GO:0005737;GO:0045944;GO:0005829;GO:0008284;GO:0003713;GO:0005654;GO:0006367;GO:0005515;GO:0090090;GO:0010467;GO:0007179;GO:0035329;GO:0006469;GO:0001933;GO:0035414;GO:0010718;GO:0017145;GO:0060390;GO:0000122;GO:0035264;GO:0005667;GO:0016567;GO:0042803;GO:0003714;GO:0060271;GO:0001649;GO:0031146;GO:0060993;GO:0045599;GO:0032835;GO:0048762;GO:0060828;GO:0072307;	nucleus;regulation of transcription, DNA-templated;transcription, DNA-templated;cytoplasm;positive regulation of transcription from RNA polymerase II promoter;cytosol;positive regulation of cell proliferation;transcription coactivator activity;nucleoplasm;transcription initiation from RNA polymerase II promoter;protein binding;negative regulation of canonical Wnt signaling pathway;gene expression…
ENSG00000018510	0.04	0.1532	0.0007364	0.2152	0.08309	-0.0206263	0.140525	-0.00584303	0.155308	AGPS	2	alkylglycerone phosphate synthase [Source:HGNC Symbol;Acc:HGNC:327]	rhizomelic chondrodysplasia punctata type 3 (RCDP3);RHIZOMELIC CHONDRODYSPLASIA PUNCTATA TYPE 3	GO:0005739;GO:0016020;GO:0043231;GO:0055114;GO:0050660;GO:0016491;GO:0005730;GO:0003824;GO:0008610;GO:0005515;GO:0071949;GO:0005777;GO:0005778;GO:0044255;GO:0044281;GO:0016614;GO:0008609;GO:0005782;GO:0008611	mitochondrion;membrane;intracellular membrane-bounded organelle;oxidation-reduction process;flavin adenine dinucleotide binding;oxidoreductase activity;nucleolus;catalytic activity;lipid biosynthetic process;protein binding;FAD binding;peroxisome;peroxisomal membrane;cellular lipid metabolic process;small molecule metabolic process;oxidoreductase activity, acting on CH-OH group of donors;alkylgly…
ENSG00000018610	#N/A	#N/A	#N/A	0.1417	#N/A	0.400701	0.0699126	0.237154	-0.0936344	CXorf56	X	chromosome X open reading frame 56 [Source:HGNC Symbol;Acc:HGNC:26239]
ENSG00000018699	0.04	0.1096	0.07055	0.002323	0.06069	0.417266	0.434011	-0.0883917	-0.0716468	TTC27	2	tetratricopeptide repeat domain 27 [Source:HGNC Symbol;Acc:HGNC:25986]		;GO:0005515;GO:0003674;GO:0005575;GO:0008150	;protein binding;molecular_function;cellular_component;biological_process
ENSG00000018869	0.09	0.01655	0.04004	0.0197	0.136	0.164733	-0.0893419	0.374895	0.12082	ZNF582	19	zinc finger protein 582 [Source:HGNC Symbol;Acc:HGNC:26421]		GO:0003676;GO:0006355;GO:0005622;GO:0003677;GO:0046872;GO:0005634;GO:0006351	nucleic acid binding;regulation of transcription, DNA-templated;intracellular;DNA binding;metal ion binding;nucleus;transcription, DNA-templated
ENSG00000019144	0.02	0.2817	0.1731	0.3765	0.0001087	0.21094	0.128686	3.76297	3.68071	PHLDB1	11	pleckstrin homology-like domain, family B, member 1 [Source:HGNC Symbol;Acc:HGNC:23697]	positive regulation of basement membrane assembly involved in embryonic body morphogenesis;negative regulation of epithelial to mesenchymal transition;positive regulation of gastrulation	GO:0005515;GO:0010717;GO:0010470;GO:0045180;GO:1904261;GO:0070507;	protein binding;regulation of epithelial to mesenchymal transition;regulation of gastrulation;basal cortex;positive regulation of basement membrane assembly involved in embryonic body morphogenesis;regulation of microtubule cytoskeleton organization;
ENSG00000019169	0.02	0.03502	0.007355	0.04211	0.2036	-1.09691	-0.553039	-4.56591	-4.02204	MARCO	2	macrophage receptor with collagenous structure [Source:HGNC Symbol;Acc:HGNC:6895]		GO:0016020;GO:0005886;GO:0005581;GO:0004888;GO:0005044;GO:0006898;GO:0005887;GO:0045087;GO:0007166;GO:0030666;GO:0008329;GO:0002221;GO:0006897;GO:0043277;	membrane;plasma membrane;collagen trimer;transmembrane signaling receptor activity;scavenger receptor activity;receptor-mediated endocytosis;integral component of plasma membrane;innate immune response;cell surface receptor signaling pathway;endocytic vesicle membrane;signaling pattern recognition receptor activity;pattern recognition receptor signaling pathway;endocytosis;apoptotic cell clearanc…
ENSG00000019485	0.0085338	0.01725	0.01138	0.2314	0.02007	0.208577	0.532256	0.0918496	0.415529	PRDM11	11	PR domain containing 11 [Source:HGNC Symbol;Acc:HGNC:13996]		GO:0005634;GO:0006355;GO:0006351;GO:0005737;GO:0032259;GO:0008168;GO:0005515;;GO:0003682	nucleus;regulation of transcription, DNA-templated;transcription, DNA-templated;cytoplasm;methylation;methyltransferase activity;protein binding;;chromatin binding
ENSG00000019582	0.02	0.01972	0.07675	0.2738	0.04827	0.0392481	0.101281	-0.281326	-0.219293	CD74	5	CD74 molecule, major histocompatibility complex, class II invariant chain [Source:HGNC Symbol;Acc:HGNC:1697]	negative regulation of intrinsic apoptotic signaling pathway in response to DNA damage by p53 class mediator;positive regulation of B cell proliferation;positive regulation of ERK1 and ERK2 cascade;positive regulation of cytokine-mediated signaling pathway;positive regulation of fibroblast proliferation	GO:0016021;GO:0006955;GO:0016020;GO:0005622;GO:0006886;GO:0007165;GO:0005886;GO:0004896;GO:0000139;GO:0043066;GO:0030890;GO:0042613;GO:0005515;GO:0008283;GO:0001540;GO:0006461;GO:0019882;GO:0042802;GO:0070062;GO:0009986;GO:0005765;GO:0042289;GO:0019955;GO:0012507;GO:0005773;GO:0019886;GO:0050731;GO:0070374;GO:0032588;GO:0030666;GO:0043202;GO:0090023;GO:0001516;GO:0048146;GO:0001961;GO:0043030;GO:…	integral component of membrane;immune response;membrane;intracellular;intracellular protein transport;signal transduction;plasma membrane;cytokine receptor activity;Golgi membrane;negative regulation of apoptotic process;positive regulation of B cell proliferation;MHC class II protein complex;protein binding;cell proliferation;beta-amyloid binding;protein complex assembly;antigen processing and p…
ENSG00000019995	0.0077046	0.02754	0.05142	0.02858	0.04049	-0.283158	-0.0633713	0.77696	0.996746	ZRANB1	10	zinc finger, RAN-binding domain containing 1 [Source:HGNC Symbol;Acc:HGNC:18224]	glomerular visceral epithelial cell migration;regulation of microtubule cytoskeleton organization;positive regulation of Wnt signaling pathway;protein K63-linked deubiquitination;protein deubiquitination involved in ubiquitin-dependent protein catabolic process;regulation of cell morphogenesis	GO:0008270;GO:0005634;GO:0005737;GO:0004843;GO:0016055;GO:0016477;GO:0007010;GO:0005654;GO:0070530;GO:0005515;GO:0022604;GO:0070536;GO:0030177;GO:0071947;GO:0035523;GO:1990168	zinc ion binding;nucleus;cytoplasm;ubiquitin-specific protease activity;Wnt signaling pathway;cell migration;cytoskeleton organization;nucleoplasm;K63-linked polyubiquitin binding;protein binding;regulation of cell morphogenesis;protein K63-linked deubiquitination;positive regulation of Wnt signaling pathway;protein deubiquitination involved in ubiquitin-dependent protein catabolic process;protei…
ENSG00000020129	0.05	0.03272	0.08653	0.2951	0.1042	0.0748284	0.384102	-0.0370468	0.272227	NCDN	1	neurochondrin [Source:HGNC Symbol;Acc:HGNC:17597]		GO:0016020;GO:0005829;GO:0043025;GO:0030425;GO:0005515;GO:0031175;GO:0005488;GO:0043005;GO:0045453;GO:0048168;	membrane;cytosol;neuronal cell body;dendrite;protein binding;neuron projection development;binding;neuron projection;bone resorption;regulation of neuronal synaptic plasticity;
ENSG00000020256	0.1	0.0658	0.1346	0.01571	0.00507	0.0192213	-0.110884	-0.665356	-0.795462	ZFP64	20	ZFP64 zinc finger protein [Source:HGNC Symbol;Acc:HGNC:15940]		GO:0003677;GO:0046872;GO:0005634;GO:0006355;GO:0006351;GO:0005515;GO:0003676;;GO:0048026	DNA binding;metal ion binding;nucleus;regulation of transcription, DNA-templated;transcription, DNA-templated;protein binding;nucleic acid binding;;positive regulation of mRNA splicing, via spliceosome
ENSG00000020426	0.02	0.001639	0.09093	0.1325	1.047e-05	0.168061	-0.167592	-0.0408102	-0.376463	MNAT1	14	MNAT CDK-activating kinase assembly factor 1 [Source:HGNC Symbol;Acc:HGNC:7181]	positive regulation of transcription from RNA polymerase II promoter	GO:0006468;GO:0006357;GO:0008270;GO:0005634;GO:0006368;GO:0005737;GO:0045944;GO:0007049;GO:0006360;GO:0006289;GO:0006366;GO:0005654;GO:0006281;GO:0008094;GO:0000079;GO:0006367;GO:0005515;GO:0008283;GO:0006461;GO:0010467;GO:0016032;GO:0000278;GO:0000086;GO:0000082;GO:0006370;GO:0040029;GO:0006283;GO:0047485;GO:0050434;GO:0045814;GO:0006361;GO:0006362;GO:0006363;GO:0008353;GO:0070911;GO:0005675;GO:…	protein phosphorylation;regulation of transcription from RNA polymerase II promoter;zinc ion binding;nucleus;transcription elongation from RNA polymerase II promoter;cytoplasm;positive regulation of transcription from RNA polymerase II promoter;cell cycle;transcription from RNA polymerase I promoter;nucleotide-excision repair;transcription from RNA polymerase II promoter;nucleoplasm;DNA repair;DN…
ENSG00000020577	0.02	0.005247	0.04081	0.1359	0.02772	0.218335	0.40207	-0.368607	-0.184872	SAMD4A	14	sterile alpha motif domain containing 4A [Source:HGNC Symbol;Acc:HGNC:23023]		GO:0006355;GO:0005737;GO:0017148;GO:0030054;GO:0030425;GO:0044822;GO:0030371;GO:0005515;GO:0045727;GO:0003723;GO:0045202	regulation of transcription, DNA-templated;cytoplasm;negative regulation of translation;cell junction;dendrite;poly(A) RNA binding;translation repressor activity;protein binding;positive regulation of translation;RNA binding;synapse
ENSG00000020633	0.05	0.1262	0.04305	0.09875	0.002887	-0.210362	0.0609363	2.06235	2.33365	RUNX3	1	runt-related transcription factor 3 [Source:HGNC Symbol;Acc:HGNC:10473]		GO:0005524;GO:0006468;GO:0003677;GO:0006357;GO:0005634;GO:0006355;GO:0003700;GO:0005737;GO:0043231;GO:0005730;GO:0030097;GO:0000981;GO:0000122;GO:0030182;GO:0006366;GO:0005794;GO:0045893;GO:0000977;GO:0000790;GO:0045595;GO:0005515;GO:0002062;GO:0045786;GO:0001503;GO:0050680;GO:0048935;GO:0071559;GO:0007411;GO:2001238;GO:0031069;GO:0031175;GO:0048469;GO:0032609	ATP binding;protein phosphorylation;DNA binding;regulation of transcription from RNA polymerase II promoter;nucleus;regulation of transcription, DNA-templated;transcription factor activity, sequence-specific DNA binding;cytoplasm;intracellular membrane-bounded organelle;nucleolus;hemopoiesis;RNA polymerase II transcription factor activity, sequence-specific DNA binding;negative regulation of tran…
ENSG00000020922	0.0012541	0.07901	0.001576	0.00349	0.07625	-0.1237	-0.251964	-0.393947	-0.522211	MRE11A	11	MRE11 homolog A, double strand break repair nuclease [Source:HGNC Symbol;Acc:HGNC:7230]	ATAXIA-TELANGIECTASIA-LIKE DISORDER;Hereditary breast and ovarian cancer syndrome;ATP-dependent DNA helicase activity;DNA duplex unwinding;negative regulation of DNA endoreduplication;positive regulation of maintenance of mitotic sister chromatid cohesion;ATAXIA-TELANGIECTASIA-LIKE DISORDER 1	GO:0003677;GO:0016787;GO:0005634;GO:0008022;GO:0003690;GO:0005829;GO:0008408;GO:0090305;GO:0000724;GO:0004519;GO:0045087;GO:0006974;GO:0005654;GO:0006281;GO:0007131;GO:0004003;GO:0032508;GO:0004518;GO:0006310;GO:0000785;GO:0006302;GO:0031573;GO:0004520;GO:0005515;GO:0000781;GO:0030870;GO:0006284;GO:0007062;GO:0004527;GO:0006259;GO:0016032;GO:0030145;GO:0006303;GO:0000784;GO:0035861;GO:0033674;GO:…	DNA binding;hydrolase activity;nucleus;protein C-terminus binding;double-stranded DNA binding;cytosol;3'-5' exonuclease activity;nucleic acid phosphodiester bond hydrolysis;double-strand break repair via homologous recombination;endonuclease activity;innate immune response;cellular response to DNA damage stimulus;nucleoplasm;DNA repair;reciprocal meiotic recombination;ATP-dependent DNA helicase a…
ENSG00000021355	0.02	0.01195	0.005038	0.01884	0.1506	-0.186733	-0.0908181	0.879333	0.975248	SERPINB1	6	serpin peptidase inhibitor, clade B (ovalbumin), member 1 [Source:HGNC Symbol;Acc:HGNC:3311]		GO:0005615;GO:0005737;GO:0016020;GO:0010951;GO:0004867;GO:0070062	extracellular space;cytoplasm;membrane;negative regulation of endopeptidase activity;serine-type endopeptidase inhibitor activity;extracellular exosome
ENSG00000021574	0.0050991	0.01525	0.172	0.124	0.126	-0.146994	-0.0022019	-0.129455	0.0153374	SPAST	2	spastin [Source:HGNC Symbol;Acc:HGNC:11233]	Autosomal dominant spastic paraplegia type 4;ER to Golgi vesicle-mediated transport;midbody;positive regulation of cytokinesis;SPASTIC PARAPLEGIA 4 AUTOSOMAL DOMINANT	GO:0005524;GO:0016021;GO:0008152;GO:0005634;GO:0005737;GO:0051260;GO:0005874;GO:0005813;GO:0008017;GO:0005768;GO:0005783;GO:0030496;GO:0048471;GO:0006888;GO:0015630;GO:0043014;GO:0007409;GO:0005515;GO:0005819;GO:0032467;GO:0070062;GO:0008568;GO:0031122;GO:0031410;GO:0001578;GO:0048487;GO:0051013;GO:0034214;GO:0031117;GO:0032506	ATP binding;integral component of membrane;metabolic process;nucleus;cytoplasm;protein homooligomerization;microtubule;centrosome;microtubule binding;endosome;endoplasmic reticulum;midbody;perinuclear region of cytoplasm;ER to Golgi vesicle-mediated transport;microtubule cytoskeleton;alpha-tubulin binding;axonogenesis;protein binding;spindle;positive regulation of cytokinesis;extracellular exosom…
ENSG00000021762	0.0051802	0.01603	0.1047	0.01913	0.04379	-0.166921	0.283635	-1.58461	-1.13406	OSBPL5	11	oxysterol binding protein-like 5 [Source:HGNC Symbol;Acc:HGNC:16392]		;GO:0016021;GO:0016020;GO:0005829;GO:0005789;GO:0005548;GO:0015914;GO:0030301;GO:0008203;GO:0015485;GO:0006893;GO:0070273;GO:0001786;GO:0008142;GO:0006869	;integral component of membrane;membrane;cytosol;endoplasmic reticulum membrane;phospholipid transporter activity;phospholipid transport;cholesterol transport;cholesterol metabolic process;cholesterol binding;Golgi to plasma membrane transport;phosphatidylinositol-4-phosphate binding;phosphatidylserine binding;oxysterol binding;lipid transport
ENSG00000021776	0.00049707	0.1304	0.004058	0.06614	0.09654	-0.0772643	0.0334524	0.191438	0.302154	AQR	15	aquarius intron-binding spliceosomal factor [Source:HGNC Symbol;Acc:HGNC:29513]		GO:0005634;GO:0016020;GO:0006289;GO:0005654;GO:0006281;GO:0000398;GO:0044822;GO:0005515;GO:0005681;GO:0071013;GO:0006283	nucleus;membrane;nucleotide-excision repair;nucleoplasm;DNA repair;mRNA splicing, via spliceosome;poly(A) RNA binding;protein binding;spliceosomal complex;catalytic step 2 spliceosome;transcription-coupled nucleotide-excision repair
ENSG00000022267	#N/A	#N/A	#N/A	0.388	#N/A	-0.658435	0.312362	-1.09034	-0.119542	FHL1	X	four and a half LIM domains 1 [Source:HGNC Symbol;Acc:HGNC:3702]	Emery-Dreifuss muscular dystrophy 6 X-linked;Reducing body myopathy;X-linked Emery-Dreifuss muscular dystrophy;X-linked myopathy with postural muscle atrophy;MYOPATHY REDUCING BODY X-LINKED CHILDHOOD-ONSET;MYOPATHY REDUCING BODY X-LINKED EARLY-ONSET SEVERE;MYOPATHY X-LINKED WITH POSTURAL MUSCLE ATROPHY;SCAPULOPERONEAL MYOPATHY X-LINKED DOMINANT	GO:0008270;GO:0005634;GO:0005737;GO:0005886;GO:0005829;GO:0030154;GO:0007517;GO:0005515;GO:0003674;GO:0030308;GO:2000134;GO:0044325;GO:0005925;GO:1901016;GO:0009887;GO:0043268;GO:0003254;GO:0010972;	zinc ion binding;nucleus;cytoplasm;plasma membrane;cytosol;cell differentiation;muscle organ development;protein binding;molecular_function;negative regulation of cell growth;negative regulation of G1/S transition of mitotic cell cycle;ion channel binding;focal adhesion;regulation of potassium ion transmembrane transporter activity;organ morphogenesis;positive regulation of potassium ion transpor…
ENSG00000022277	0.15	0.0979	0.07588	0.2788	0.04244	0.165469	0.0419554	-0.237695	-0.361209	RTFDC1	20	replication termination factor 2 domain containing 1 [Source:HGNC Symbol;Acc:HGNC:15890]		GO:0003674;GO:0005575;GO:0008150;	molecular_function;cellular_component;biological_process;
ENSG00000022556	0.06	0.5124	0.8089	0.03789	0.3209	0.340448	0.424505	-0.388568	-0.304511	NLRP2	19	NLR family, pyrin domain containing 2 [Source:HGNC Symbol;Acc:HGNC:22948]		;GO:0005524;GO:0005737;GO:0006954;GO:0045087;GO:0005515;GO:0050718;GO:0043280;GO:0032090	;ATP binding;cytoplasm;inflammatory response;innate immune response;protein binding;positive regulation of interleukin-1 beta secretion;positive regulation of cysteine-type endopeptidase activity involved in apoptotic process;Pyrin domain binding
ENSG00000022567	0.0023133	0.1906	0.05432	0.256	0.0002852	-0.153855	0.010403	-1.98632	-1.82206	SLC45A4	8	solute carrier family 45, member 4 [Source:HGNC Symbol;Acc:HGNC:29196]		GO:0016021;GO:0006810	integral component of membrane;transport
ENSG00000022840	0.0066964	0.02	0.03983	0.07562	0.042	-0.109758	-0.0169851	0.115213	0.207986	RNF10	12	ring finger protein 10 [Source:HGNC Symbol;Acc:HGNC:10055]		;GO:0008270;GO:0005634;GO:0004842;GO:0006351;GO:0005737;GO:0045944;GO:0044212;GO:0045893;GO:0005515;GO:0051865;GO:0010626;GO:0031643	;zinc ion binding;nucleus;ubiquitin-protein transferase activity;transcription, DNA-templated;cytoplasm;positive regulation of transcription from RNA polymerase II promoter;transcription regulatory region DNA binding;positive regulation of transcription, DNA-templated;protein binding;protein autoubiquitination;negative regulation of Schwann cell proliferation;positive regulation of myelination
ENSG00000022976	0.0051137	0.04719	0.06093	0.3597	0.0009172	0.0115977	-0.0235999	0.145458	0.11026	ZNF839	14	zinc finger protein 839 [Source:HGNC Symbol;Acc:HGNC:20345]		GO:0046872;	metal ion binding;
ENSG00000023041	0.0017005	0.03946	0.06611	0.2498	0.1019	0.215225	0.155599	0.366405	0.30678	ZDHHC6	10	zinc finger, DHHC-type containing 6 [Source:HGNC Symbol;Acc:HGNC:19160]		GO:0008270;GO:0016021;GO:0008152;GO:0019706;GO:0005789;GO:0005783;GO:0005794;GO:0006612;GO:0018345;GO:0016409;GO:0018230	zinc ion binding;integral component of membrane;metabolic process;protein-cysteine S-palmitoyltransferase activity;endoplasmic reticulum membrane;endoplasmic reticulum;Golgi apparatus;protein targeting to membrane;protein palmitoylation;palmitoyltransferase activity;peptidyl-L-cysteine S-palmitoylation
ENSG00000023171	0.01	0.00739	0.0463	0.01455	0.04742	-0.460454	-0.539444	0.44712	0.368129	GRAMD1B	11	GRAM domain containing 1B [Source:HGNC Symbol;Acc:HGNC:29214]		;GO:0016021;GO:0016020	;integral component of membrane;membrane
ENSG00000023191	0.21	#N/A	#N/A	0.254	0.02755	0.121952	0.125737	-0.21064	-0.206855	RNH1	11	ribonuclease/angiogenin inhibitor 1 [Source:HGNC Symbol;Acc:HGNC:10074]		GO:0005737;GO:0043086;GO:0005515;GO:0070062;GO:0045765;GO:0006402;GO:0032311;GO:0008428;	cytoplasm;negative regulation of catalytic activity;protein binding;extracellular exosome;regulation of angiogenesis;mRNA catabolic process;angiogenin-PRI complex;ribonuclease inhibitor activity;
ENSG00000023228	0.02	0.1005	0.09248	0.5606	0.001543	0.0033452	0.0947981	-0.403637	-0.312184	NDUFS1	2	NADH dehydrogenase (ubiquinone) Fe-S protein 1, 75kDa (NADH-coenzyme Q reductase) [Source:HGNC Symbol;Acc:HGNC:7707]	Leigh Syndrome (nuclear DNA mutation);Mitochondrial Respiratory Chain Complex I Deficiency (nuclear genes);Isolated NADH-CoQ reductase deficiency;Leigh syndrome with leukodystrophy;ATP metabolic process;NADH dehydrogenase (ubiquinone) activity;cellular respiration;mitochondrial respiratory chain complex III biogenesis;positive regulation of reactive oxygen species metabolic process;positive regul…	GO:0046872;GO:0005739;GO:0016020;GO:0055114;GO:0009055;GO:0016491;GO:0051536;GO:0006120;GO:0008137;GO:0051537;GO:0051539;GO:0016651;GO:0022904;GO:0005759;GO:0005515;GO:0044237;GO:0044281;GO:0005747;GO:0042773;GO:0051881;GO:0046034;GO:0005758;GO:0008637;GO:0045333;GO:0072593;GO:0043209	metal ion binding;mitochondrion;membrane;oxidation-reduction process;electron carrier activity;oxidoreductase activity;iron-sulfur cluster binding;mitochondrial electron transport, NADH to ubiquinone;NADH dehydrogenase (ubiquinone) activity;2 iron, 2 sulfur cluster binding;4 iron, 4 sulfur cluster binding;oxidoreductase activity, acting on NAD(P)H;respiratory electron transport chain;mitochondria…
ENSG00000023287	0.07	0.07858	0.02983	0.3641	0.1376	-0.268697	-0.279259	0.230029	0.219467	RB1CC1	8	RB1-inducible coiled-coil 1 [Source:HGNC Symbol;Acc:HGNC:15574]		GO:0006355;GO:0006351;GO:0005737;GO:0007049;GO:0005829;GO:0000045;GO:0019901;GO:0005515;GO:0001934;GO:0031965;GO:0010506;GO:0034045;GO:0016236;GO:1990316;GO:0043066;GO:0000407;GO:2001237;GO:0007507;GO:0001889;GO:0045793;GO:0007254	regulation of transcription, DNA-templated;transcription, DNA-templated;cytoplasm;cell cycle;cytosol;autophagosome assembly;protein kinase binding;protein binding;positive regulation of protein phosphorylation;nuclear membrane;regulation of autophagy;pre-autophagosomal structure membrane;macroautophagy;ATG1/ULK1 kinase complex;negative regulation of apoptotic process;pre-autophagosomal structure;…
ENSG00000023318	0.17	0.0934	0.02123	0.4005	0.03872	0.14794	0.0542601	0.267023	0.173343	ERP44	9	endoplasmic reticulum protein 44 [Source:HGNC Symbol;Acc:HGNC:18311]		GO:0006457;GO:0045454;GO:0005789;GO:0003756;GO:0005515;GO:0006986;GO:0070062;GO:0009986;GO:0034976;GO:0005788;GO:0005793;GO:0009100	protein folding;cell redox homeostasis;endoplasmic reticulum membrane;protein disulfide isomerase activity;protein binding;response to unfolded protein;extracellular exosome;cell surface;response to endoplasmic reticulum stress;endoplasmic reticulum lumen;endoplasmic reticulum-Golgi intermediate compartment;glycoprotein metabolic process
ENSG00000023330	0.02	0.001771	0.2335	0.4488	0.000148	0.0387757	-0.138508	1.60022	1.42294	ALAS1	3	5'-aminolevulinate synthase 1 [Source:HGNC Symbol;Acc:HGNC:396]		GO:0008152;GO:0005739;GO:0005737;GO:0009058;GO:0016740;GO:0030170;GO:0033014;GO:0005654;GO:0005759;GO:0005515;GO:0006996;GO:0044255;GO:0044281;GO:0007005;GO:0006783;GO:0003870;GO:0006778;GO:0006782;GO:0003824	metabolic process;mitochondrion;cytoplasm;biosynthetic process;transferase activity;pyridoxal phosphate binding;tetrapyrrole biosynthetic process;nucleoplasm;mitochondrial matrix;protein binding;organelle organization;cellular lipid metabolic process;small molecule metabolic process;mitochondrion organization;heme biosynthetic process;5-aminolevulinate synthase activity;porphyrin-containing compo…
ENSG00000023445	0.0049176	0.02842	0.004458	0.5986	0.2829	-1.16199	-0.386511	5.17012	5.9456	BIRC3	11	baculoviral IAP repeat containing 3 [Source:HGNC Symbol;Acc:HGNC:591]	MALT lymphoma;canonical Wnt signaling pathway involved in negative regulation of apoptotic process;positive regulation of necroptotic process	GO:0008270;GO:0005634;GO:0004842;GO:0005737;GO:0005829;GO:0016567;GO:0043066;GO:0045087;GO:0005654;GO:0007249;GO:0038061;GO:0042981;GO:0016874;GO:0007166;GO:0050727;GO:0043027;GO:0060546;GO:1990001;GO:0043123;GO:0005515;GO:0012501;GO:0033209;GO:0031398;GO:0002224;GO:0034142;GO:0002756;GO:0034138;GO:0070266;GO:0035666;GO:0010939;GO:0097300;GO:0010803;GO:0060544;GO:0045088;GO:0070424;GO:0034121;GO:…	zinc ion binding;nucleus;ubiquitin-protein transferase activity;cytoplasm;cytosol;protein ubiquitination;negative regulation of apoptotic process;innate immune response;nucleoplasm;I-kappaB kinase/NF-kappaB signaling;NIK/NF-kappaB signaling;regulation of apoptotic process;ligase activity;cell surface receptor signaling pathway;regulation of inflammatory response;cysteine-type endopeptidase inhibi…
ENSG00000023516	0.0070678	0.02406	0.1384	0.1282	0.05875	-0.0825676	0.0690632	-0.608663	-0.457033	AKAP11	13	A kinase (PRKA) anchor protein 11 [Source:HGNC Symbol;Acc:HGNC:369]		GO:0005737;GO:0010738;GO:0005815;GO:0035556;GO:0005777;GO:0008157;GO:0051018;GO:0043234;GO:0032947;GO:0034237;GO:0034236	cytoplasm;regulation of protein kinase A signaling;microtubule organizing center;intracellular signal transduction;peroxisome;protein phosphatase 1 binding;protein kinase A binding;protein complex;protein complex scaffold;protein kinase A regulatory subunit binding;protein kinase A catalytic subunit binding
ENSG00000023572	0.07	0.01451	0.1269	0.1522	0.248	0.518009	0.279797	-1.10006	-1.33827	GLRX2	1	glutaredoxin 2 [Source:HGNC Symbol;Acc:HGNC:16065]		GO:0046872;GO:0005634;GO:0006355;GO:0005739;GO:0006457;GO:0043231;GO:0055114;GO:0009055;GO:0015035;GO:0045454;GO:0006915;GO:0030154;GO:0009966;GO:0005654;GO:0051537;GO:0006749;GO:0009266;GO:0003756;GO:0010033;GO:0051775;GO:0042542;GO:0042262;GO:0015038;GO:0008794;GO:0030425;GO:0005759;GO:0007568;GO:0043025;GO:0071451	metal ion binding;nucleus;regulation of transcription, DNA-templated;mitochondrion;protein folding;intracellular membrane-bounded organelle;oxidation-reduction process;electron carrier activity;protein disulfide oxidoreductase activity;cell redox homeostasis;apoptotic process;cell differentiation;regulation of signal transduction;nucleoplasm;2 iron, 2 sulfur cluster binding;glutathione metabolic …
ENSG00000023608	0.007239	0.007901	0.02073	0.6098	0.1396	-0.212321	-0.495738	-0.0476477	-0.331065	SNAPC1	14	small nuclear RNA activating complex, polypeptide 1, 43kDa [Source:HGNC Symbol;Acc:HGNC:11134]		GO:0003677;GO:0006355;GO:0006383;GO:0005654;GO:0010467	DNA binding;regulation of transcription, DNA-templated;transcription from RNA polymerase III promoter;nucleoplasm;gene expression
ENSG00000023697	0.02	0.002341	0.05716	0.09844	0.2187	0.142958	0.0114697	-0.20589	-0.337378	DERA	12	deoxyribose-phosphate aldolase (putative) [Source:HGNC Symbol;Acc:HGNC:24269]		GO:0016829;GO:0005634;GO:0005737;GO:0070062;GO:0009264;GO:0016052;GO:0004139;GO:0046386;GO:0046121	lyase activity;nucleus;cytoplasm;extracellular exosome;deoxyribonucleotide catabolic process;carbohydrate catabolic process;deoxyribose-phosphate aldolase activity;deoxyribose phosphate catabolic process;deoxyribonucleoside catabolic process
ENSG00000023734	0.02	0.002341	0.05716	0.09844	0.2187	0.100156	0.0485314	0.0910324	0.0394081	STRAP	12	serine/threonine kinase receptor associated protein [Source:HGNC Symbol;Acc:HGNC:30796]	maintenance of gastrointestinal epithelium;negative regulation of epithelial cell migration;negative regulation of epithelial cell proliferation;negative regulation of epithelial to mesenchymal transition;negative regulation of pathway-restricted SMAD protein phosphorylation;negative regulation of transforming growth factor beta receptor signaling pathway	;GO:0005634;GO:0005737;GO:0005886;GO:0005829;GO:0005654;GO:0030512;GO:0044822;GO:0000387;GO:0005515;GO:0030277;GO:0007179;GO:0032797;GO:0034719;GO:0050680;GO:0010719;GO:0060394;GO:0010633;GO:0000122;GO:0005102	;nucleus;cytoplasm;plasma membrane;cytosol;nucleoplasm;negative regulation of transforming growth factor beta receptor signaling pathway;poly(A) RNA binding;spliceosomal snRNP assembly;protein binding;maintenance of gastrointestinal epithelium;transforming growth factor beta receptor signaling pathway;SMN complex;SMN-Sm protein complex;negative regulation of epithelial cell proliferation;negative…
ENSG00000023892	0.09	0.02359	0.04894	0.3647	2.56e-11	0.190216	0.369244	-2.1696	-1.99057	DEF6	6	DEF6 guanine nucleotide exchange factor [Source:HGNC Symbol;Acc:HGNC:2760]		GO:0005634;GO:0005737;GO:0016020;GO:0005886;GO:0005515;	nucleus;cytoplasm;membrane;plasma membrane;protein binding;
ENSG00000023902	0.0071071	0.09745	0.05647	#N/A	5.419e-05	0.38823	0.239571	-0.671342	-0.820001	PLEKHO1	1	pleckstrin homology domain containing, family O member 1 [Source:HGNC Symbol;Acc:HGNC:24310]		;GO:0005634;GO:0005737;GO:0005886;GO:0005515;GO:0008360;GO:0032587;GO:0036195;GO:0072673;GO:0051451;GO:0007520	;nucleus;cytoplasm;plasma membrane;protein binding;regulation of cell shape;ruffle membrane;muscle cell projection membrane;lamellipodium morphogenesis;myoblast migration;myoblast fusion
ENSG00000023909	0.08	0.03974	0.1107	0.1015	0.04369	-0.055954	-0.270385	0.956906	0.742475	GCLM	1	glutamate-cysteine ligase, modifier subunit [Source:HGNC Symbol;Acc:HGNC:4312]	glutamate-cysteine ligase activity;glutathione biosynthetic process;regulation of blood vessel size	GO:0006805;GO:0006979;GO:0005829;GO:0030234;GO:0050880;GO:0006750;GO:0004357;GO:0017109;GO:0044281;GO:0034641;GO:0042493;GO:1901687;GO:0000096;GO:0006536;GO:0035226;GO:0035229;GO:0046982;GO:0006749;GO:0008637;GO:2001237;GO:0006534;GO:0051900;GO:0043524;GO:0051409	xenobiotic metabolic process;response to oxidative stress;cytosol;enzyme regulator activity;regulation of blood vessel size;glutathione biosynthetic process;glutamate-cysteine ligase activity;glutamate-cysteine ligase complex;small molecule metabolic process;cellular nitrogen compound metabolic process;response to drug;glutathione derivative biosynthetic process;sulfur amino acid metabolic proces…
ENSG00000024048	0.02	0.1475	0.1858	0.09978	0.1393	-0.144252	-0.0629935	0.755305	0.836563	UBR2	6	ubiquitin protein ligase E3 component n-recognin 2 [Source:HGNC Symbol;Acc:HGNC:21289]	negative regulation of TOR signaling	GO:0008270;GO:0005737;GO:0005886;GO:0000151;GO:0061630;GO:0071596;GO:0005654;GO:0016874;GO:0032007;GO:0005515;GO:0030163;GO:0006342;GO:0033522;GO:0070728;GO:0071233;GO:0000785;GO:0007283;GO:0006511;GO:0007141	zinc ion binding;cytoplasm;plasma membrane;ubiquitin ligase complex;ubiquitin protein ligase activity;ubiquitin-dependent protein catabolic process via the N-end rule pathway;nucleoplasm;ligase activity;negative regulation of TOR signaling;protein binding;protein catabolic process;chromatin silencing;histone H2A ubiquitination;leucine binding;cellular response to leucine;chromatin;spermatogenesis…
ENSG00000024862	0.01	0.005587	0.01198	0.1505	0.1204	-0.117847	-0.232225	-0.706219	-0.820598	CCDC28A	6	coiled-coil domain containing 28A [Source:HGNC Symbol;Acc:HGNC:21098]		GO:0005515;	protein binding;
ENSG00000025039	0.03	0.01149	0.003721	0.05195	0.03805	-0.860969	-0.17391	1.24152	1.92857	RRAGD	6	Ras-related GTP binding D [Source:HGNC Symbol;Acc:HGNC:19903]		GO:0005525;GO:0005764;GO:0005634;GO:0005737;GO:0046982;GO:0003924;GO:0007050;GO:0005829;GO:0006367;GO:0005515;GO:0010467;GO:0008286;GO:0010506;GO:0034613;GO:0016236;GO:0032008;GO:0071230;GO:0009267;GO:0034448;GO:1990131	GTP binding;lysosome;nucleus;cytoplasm;protein heterodimerization activity;GTPase activity;cell cycle arrest;cytosol;transcription initiation from RNA polymerase II promoter;protein binding;gene expression;insulin receptor signaling pathway;regulation of autophagy;cellular protein localization;macroautophagy;positive regulation of TOR signaling;cellular response to amino acid stimulus;cellular re…
ENSG00000025156	0.03	0.0535	0.06683	0.06318	0.03745	0.00801638	0.0309352	-0.410111	-0.387192	HSF2	6	heat shock transcription factor 2 [Source:HGNC Symbol;Acc:HGNC:5225]		GO:0003677;GO:0005634;GO:0006355;GO:0003700;GO:0005737;GO:0045944;GO:0043565;GO:0003713;GO:0006366;GO:0000977;GO:0005515;GO:0001228;GO:0001162;GO:0042803;GO:0007283	DNA binding;nucleus;regulation of transcription, DNA-templated;transcription factor activity, sequence-specific DNA binding;cytoplasm;positive regulation of transcription from RNA polymerase II promoter;sequence-specific DNA binding;transcription coactivator activity;transcription from RNA polymerase II promoter;RNA polymerase II regulatory region sequence-specific DNA binding;protein binding;tra…
ENSG00000025293	0.0039831	0.0867	0.1424	0.04349	3.229e-17	-0.127003	0.0475367	-0.576379	-0.401839	PHF20	20	PHD finger protein 20 [Source:HGNC Symbol;Acc:HGNC:16098]		GO:0003677;GO:0008270;GO:0046872;GO:0006355;GO:0006351;GO:0005737;GO:0005654;GO:0005515;GO:0006325;GO:0000123;GO:0031965;GO:0043984;GO:0071339;GO:0043981;GO:0043982;GO:0043995;GO:0043996;GO:0046972;	DNA binding;zinc ion binding;metal ion binding;regulation of transcription, DNA-templated;transcription, DNA-templated;cytoplasm;nucleoplasm;protein binding;chromatin organization;histone acetyltransferase complex;nuclear membrane;histone H4-K16 acetylation;MLL1 complex;histone H4-K5 acetylation;histone H4-K8 acetylation;histone acetyltransferase activity (H4-K5 specific);histone acetyltransferas…
ENSG00000025434	0.02	0.1946	0.01152	0.06302	0.0003373	-0.198952	0.281454	-0.0143481	0.466058	NR1H3	11	nuclear receptor subfamily 1, group H, member 3 [Source:HGNC Symbol;Acc:HGNC:7966]	apoptotic cell clearance;negative regulation of cholesterol storage;negative regulation of lipid transport;negative regulation of pinocytosis;positive regulation of cellular protein metabolic process;positive regulation of cholesterol efflux;positive regulation of fatty acid biosynthetic process;positive regulation of lipoprotein lipase activity;positive regulation of transcription from RNA polym…	GO:0003677;GO:0008270;GO:0005634;GO:0006355;GO:0003700;GO:0045944;GO:0043565;GO:0044212;GO:0000122;GO:0043401;GO:0003713;GO:0005654;GO:0003707;GO:0045893;GO:0004879;GO:0030522;GO:0000790;GO:0006367;GO:0005515;GO:0010467;GO:0050728;GO:0071222;GO:0015485;GO:0042632;GO:0043235;GO:0045723;GO:0051006;GO:0070328;GO:0090575;GO:0042752;GO:2000189;GO:0055088;GO:0032270;GO:0010867;GO:0010745;GO:0010887;GO:…	DNA binding;zinc ion binding;nucleus;regulation of transcription, DNA-templated;transcription factor activity, sequence-specific DNA binding;positive regulation of transcription from RNA polymerase II promoter;sequence-specific DNA binding;transcription regulatory region DNA binding;negative regulation of transcription from RNA polymerase II promoter;steroid hormone mediated signaling pathway;tra…
ENSG00000025708	0.07	0.885	0.196	0.3301	0.0494	0.377343	-0.015841	1.57075	1.17757	TYMP	22	thymidine phosphorylase [Source:HGNC Symbol;Acc:HGNC:3148]	Mitochondrial neurogastrointestinal encephalomyopathy;MITOCHONDRIAL DNA DEPLETION SYNDROME 1 (MNGIE TYPE)	GO:0001525;GO:0008152;GO:0008083;GO:0005829;GO:0030154;GO:0016757;GO:0006220;GO:0006260;GO:0006935;GO:0044281;GO:0016763;GO:0004645;GO:0006206;GO:0006213;GO:0000002;GO:0043097;GO:0055086;GO:0005161;GO:0046135;GO:0009032;GO:0016154	angiogenesis;metabolic process;growth factor activity;cytosol;cell differentiation;transferase activity, transferring glycosyl groups;pyrimidine nucleotide metabolic process;DNA replication;chemotaxis;small molecule metabolic process;transferase activity, transferring pentosyl groups;phosphorylase activity;pyrimidine nucleobase metabolic process;pyrimidine nucleoside metabolic process;mitochondri…
ENSG00000025770	0.01	#N/A	#N/A	0.139	0.0494	0.254519	0.0544865	0.0576812	-0.142351	NCAPH2	22	non-SMC condensin II complex, subunit H2 [Source:HGNC Symbol;Acc:HGNC:25071]		GO:0016020;GO:0005654;GO:0005694;GO:0005515;GO:0000278;GO:0030261;	membrane;nucleoplasm;chromosome;protein binding;mitotic cell cycle;chromosome condensation;
ENSG00000025772	0.13	0.0877	0.02163	0.2199	0.01832	-0.269069	-0.0134676	2.97327	3.22887	TOMM34	20	translocase of outer mitochondrial membrane 34 [Source:HGNC Symbol;Acc:HGNC:15746]	positive regulation of protein targeting to mitochondrion	GO:0016021;GO:0005634;GO:0005737;GO:0016020;GO:0031072;GO:0005654;GO:0005741;GO:0006626;GO:0005515;GO:0005739	integral component of membrane;nucleus;cytoplasm;membrane;heat shock protein binding;nucleoplasm;mitochondrial outer membrane;protein targeting to mitochondrion;protein binding;mitochondrion
ENSG00000025796	0.14	0.05477	0.02983	0.005768	0.164	-0.00705121	-0.0357125	-0.654919	-0.68358	SEC63	6	SEC63 homolog, protein translocation regulator [Source:HGNC Symbol;Acc:HGNC:21082]	Isolated polycystic liver disease;SRP-dependent cotranslational protein targeting to membrane;posttranslational protein targeting to membrane;POLYCYSTIC LIVER DISEASE	GO:0016021;GO:0016020;GO:0005829;GO:0005789;GO:0008565;GO:0030968;GO:0004872;GO:0005783;GO:0006614;GO:0044822;GO:0006612;GO:0005515;GO:0044267;GO:0031204;GO:0036498;GO:0006620;GO:0072001;GO:0001889;GO:0010259;GO:0006807;GO:0005622	integral component of membrane;membrane;cytosol;endoplasmic reticulum membrane;protein transporter activity;endoplasmic reticulum unfolded protein response;receptor activity;endoplasmic reticulum;SRP-dependent cotranslational protein targeting to membrane;poly(A) RNA binding;protein targeting to membrane;protein binding;cellular protein metabolic process;posttranslational protein targeting to mem…
ENSG00000025800	0.1	0.3851	0.04293	0.03696	0.1917	-0.132668	0.14812	0.289174	0.569962	KPNA6	1	karyopherin alpha 6 (importin alpha 7) [Source:HGNC Symbol;Acc:HGNC:6399]		GO:0005634;GO:0005737;GO:0016020;GO:0005829;GO:0008565;GO:0005654;GO:0006606;GO:0005643;GO:0005515;GO:0006607;GO:0008139;GO:0005488;GO:0045944;GO:0060135	nucleus;cytoplasm;membrane;cytosol;protein transporter activity;nucleoplasm;protein import into nucleus;nuclear pore;protein binding;NLS-bearing protein import into nucleus;nuclear localization sequence binding;binding;positive regulation of transcription from RNA polymerase II promoter;maternal process involved in female pregnancy
ENSG00000026025	0.06	0.04205	0.004585	0.01827	0.04787	-0.146882	-0.247334	-0.625569	-0.726022	VIM	10	vimentin [Source:HGNC Symbol;Acc:HGNC:12692]	Pulverulent cataract;CATARACT 30 PULVERULENT	GO:0005737;GO:0005200;GO:0005856;GO:0008022;GO:0005198;GO:0005882;GO:0005886;GO:0006915;GO:0005829;GO:0003725;GO:0005515;GO:0005777;GO:0042802;GO:0070062;GO:0012501;GO:0045111;GO:0016032;GO:0005925;GO:0001948;GO:0006921;GO:0006928;GO:0097110;GO:0030049;GO:1990254;GO:0010977;GO:0043005;GO:0010628;GO:0042995;GO:0045109;GO:0031252;GO:0060020;GO:0060395;GO:0005212;GO:0014002;GO:0045103;GO:0070307	cytoplasm;structural constituent of cytoskeleton;cytoskeleton;protein C-terminus binding;structural molecule activity;intermediate filament;plasma membrane;apoptotic process;cytosol;double-stranded RNA binding;protein binding;peroxisome;identical protein binding;extracellular exosome;programmed cell death;intermediate filament cytoskeleton;viral process;focal adhesion;glycoprotein binding;cellula…
ENSG00000026036	0.03	#N/A	#N/A	0.4355	0.04416	0.662791	0.319495	-0.889902	-1.2332	RTEL1-TNFRSF6B	20	RTEL1-TNFRSF6B readthrough (NMD candidate) [Source:HGNC Symbol;Acc:HGNC:44095]		GO:0005524;GO:0003677;GO:0003676;GO:0046872;GO:0005634;GO:0006139;GO:0008026;GO:0006260;GO:0006281;GO:0051539;GO:0004003;GO:0032508;GO:0006310;GO:0016818;GO:0000723;GO:0010569	ATP binding;DNA binding;nucleic acid binding;metal ion binding;nucleus;nucleobase-containing compound metabolic process;ATP-dependent helicase activity;DNA replication;DNA repair;4 iron, 4 sulfur cluster binding;ATP-dependent DNA helicase activity;DNA duplex unwinding;DNA recombination;hydrolase activity, acting on acid anhydrides, in phosphorus-containing anhydrides;telomere maintenance;regulati…
ENSG00000026103	0.002897	0.007573	0.03805	0.03511	0.008004	-0.327067	-0.405976	1.78512	1.70621	FAS	10	Fas cell surface death receptor [Source:HGNC Symbol;Acc:HGNC:11920]	AUTOIMMUNE LYMPHOPROLIFERATIVE SYNDROME;Juvenile rheumatoid factor-negative polyarthritis;Oligoarticular juvenile arthritis;cellular response to hyperoxia;extrinsic apoptotic signaling pathway;necroptotic signaling pathway;regulation of plasma membrane raft polarization;positive regulation of apoptotic process	GO:0004871;GO:0005634;GO:0006919;GO:0006955;GO:0005737;GO:0007165;GO:0006954;GO:0005886;GO:0006915;GO:0005829;GO:0007420;GO:0043066;GO:0043005;GO:0005887;GO:0004872;GO:0043065;GO:0042981;GO:0097190;GO:0007166;GO:0042127;GO:0005515;GO:0043154;GO:0006461;GO:0042802;GO:0070062;GO:0012501;GO:0033209;GO:0032496;GO:0009986;GO:0045121;GO:0019900;GO:0043410;GO:0005031;GO:0070266;GO:0071260;GO:0097191;GO:…	signal transducer activity;nucleus;activation of cysteine-type endopeptidase activity involved in apoptotic process;immune response;cytoplasm;signal transduction;inflammatory response;plasma membrane;apoptotic process;cytosol;brain development;negative regulation of apoptotic process;neuron projection;integral component of plasma membrane;receptor activity;positive regulation of apoptotic process…
ENSG00000026297	0.03	0.04995	0.2121	0.0123	0.05712	-0.442428	-0.552333	-2.70886	-2.81877	RNASET2	6	ribonuclease T2 [Source:HGNC Symbol;Acc:HGNC:21686]	LEUKOENCEPHALOPATHY CYSTIC WITHOUT MEGALENCEPHALY;Cystic leukoencephalopathy without megalencephaly	GO:0003723;GO:0090502;GO:0004521;GO:0033897;GO:0005615;GO:0005764;GO:0005576;GO:0090501;GO:0070062;GO:0004540;GO:0005788;GO:0006401;GO:0043202	RNA binding;RNA phosphodiester bond hydrolysis, endonucleolytic;endoribonuclease activity;ribonuclease T2 activity;extracellular space;lysosome;extracellular region;RNA phosphodiester bond hydrolysis;extracellular exosome;ribonuclease activity;endoplasmic reticulum lumen;RNA catabolic process;lysosomal lumen
ENSG00000026508	0.03	0.01987	0.003909	0.04856	0.05357	-0.228646	-0.00848827	0.353885	0.574043	CD44	11	CD44 molecule (Indian blood group) [Source:HGNC Symbol;Acc:HGNC:1681]	monocyte aggregation;canonical Wnt signaling pathway involved in negative regulation of apoptotic process;negative regulation of cysteine-type endopeptidase activity involved in apoptotic process;positive regulation of heterotypic cell-cell adhesion;positive regulation of monocyte aggregation;BLOOD GROUP INDIAN SYSTEM	GO:0005737;GO:0005886;GO:0005975;GO:0004896;GO:0019221;GO:0030212;GO:0007155;GO:0043066;GO:0005887;GO:0005794;GO:0007160;GO:0016337;GO:0005540;GO:0005515;GO:0043154;GO:0070062;GO:0044281;GO:0022617;GO:0009986;GO:0005925;GO:0030198;GO:0007596;GO:0004415;GO:0030214;GO:0005518;GO:0050900;GO:0030203;GO:0033138;GO:0050731;GO:0070374;GO:0060333;GO:0044344;GO:0043518;GO:1902166;GO:0051216;GO:0034116;GO:…	cytoplasm;plasma membrane;carbohydrate metabolic process;cytokine receptor activity;cytokine-mediated signaling pathway;hyaluronan metabolic process;cell adhesion;negative regulation of apoptotic process;integral component of plasma membrane;Golgi apparatus;cell-matrix adhesion;single organismal cell-cell adhesion;hyaluronic acid binding;protein binding;negative regulation of cysteine-type endope…
ENSG00000026652	0.0039075	0.001719	0.01283	0.05231	0.004609	0.121233	0.174135	1.6494	1.7023	AGPAT4	6	1-acylglycerol-3-phosphate O-acyltransferase 4 [Source:HGNC Symbol;Acc:HGNC:20885]		GO:0016021;GO:0008152;GO:0005789;GO:0008654;GO:0016746;GO:0019432;GO:0005515;GO:0006644;GO:0044255;GO:0044281;GO:0046474;GO:0006654;GO:0003841;GO:0016024;	integral component of membrane;metabolic process;endoplasmic reticulum membrane;phospholipid biosynthetic process;transferase activity, transferring acyl groups;triglyceride biosynthetic process;protein binding;phospholipid metabolic process;cellular lipid metabolic process;small molecule metabolic process;glycerophospholipid biosynthetic process;phosphatidic acid biosynthetic process;1-acylglyce…
ENSG00000026751	0.03	0.04917	0.01871	0.2458	0.01736	-0.351156	-0.0416661	5.47446	5.78395	SLAMF7	1	SLAM family member 7 [Source:HGNC Symbol;Acc:HGNC:21394]		GO:0016021;GO:0005886;GO:0007155;GO:0004872;GO:0005515;GO:0050776;GO:0030101;GO:0042267;GO:0005783	integral component of membrane;plasma membrane;cell adhesion;receptor activity;protein binding;regulation of immune response;natural killer cell activation;natural killer cell mediated cytotoxicity;endoplasmic reticulum
ENSG00000026950	0.0011931	0.01381	0.01156	0.047	1.333e-05	-0.479773	-0.0982169	0.609236	0.990792	BTN3A1	6	butyrophilin, subfamily 3, member A1 [Source:HGNC Symbol;Acc:HGNC:1138]	activated T cell proliferation;interferon-gamma secretion	GO:0016021;GO:0050852;GO:0005886;GO:0002250;GO:0005515;GO:0050663;GO:0050798;GO:0072643;	integral component of membrane;T cell receptor signaling pathway;plasma membrane;adaptive immune response;protein binding;cytokine secretion;activated T cell proliferation;interferon-gamma secretion;
ENSG00000027001	0.01	0.02972	0.0145	0.02387	0.02321	-0.00540652	-0.033137	-1.75534	-1.78307	MIPEP	13	mitochondrial intermediate peptidase [Source:HGNC Symbol;Acc:HGNC:7104]		GO:0006508;GO:0046872;GO:0005739;GO:0004222;GO:0005759;GO:0006627	proteolysis;metal ion binding;mitochondrion;metalloendopeptidase activity;mitochondrial matrix;protein processing involved in protein targeting to mitochondrion
ENSG00000027075	0.06	0.0168	0.03628	0.03236	0.003288	0.36491	0.114956	1.37547	1.12552	PRKCH	14	protein kinase C, eta [Source:HGNC Symbol;Acc:HGNC:9403]	negative regulation of glial cell apoptotic process;positive regulation of B cell receptor signaling pathway;positive regulation of NF-kappaB transcription factor activity;positive regulation of glial cell proliferation;positive regulation of pathway-restricted SMAD protein phosphorylation;regulation of bicellular tight junction assembly;STROKE ISCHEMIC	GO:0004672;GO:0005524;GO:0006468;GO:0005515;GO:0046872;GO:0005622;GO:0035556;;GO:0005737;GO:0007165;GO:0005886;GO:0005829;GO:0030168;GO:0004674;GO:0051092;GO:0004697;GO:0070062;GO:0007596;GO:0019899;GO:2000810;GO:0034351;GO:0010744;GO:0045618;GO:0050861;GO:0060252;GO:0005911;GO:0017160;GO:0016020;GO:0004699;GO:0070528	protein kinase activity;ATP binding;protein phosphorylation;protein binding;metal ion binding;intracellular;intracellular signal transduction;;cytoplasm;signal transduction;plasma membrane;cytosol;platelet activation;protein serine/threonine kinase activity;positive regulation of NF-kappaB transcription factor activity;protein kinase C activity;extracellular exosome;blood coagulation;enzyme bindi…
ENSG00000027697	0.03	0.075	0.01923	0.1292	0.1475	-0.197911	-0.0634297	-1.26585	-1.13137	IFNGR1	6	interferon gamma receptor 1 [Source:HGNC Symbol;Acc:HGNC:5439]	Autosomal dominant mendelian susceptibility to mycobacterial diseases due to partial IFNgammaR1 deficiency;Autosomal recessive mendelian susceptibility to mycobacterial diseases due to partial IFNgammaR1 deficiency;Mendelian susceptibility to mycobacterial diseases due to complete IFNgammaR1 deficiency;HELICOBACTER PYLORI INFECTION SUSCEPTIBILITY TO;IMMUNODEFICIENCY 27A;Immunodeficiency 27b	GO:0016020;GO:0007165;GO:0009615;GO:0005886;GO:0019221;GO:0005887;GO:0005515;GO:0019955;GO:0060333;GO:0060334;GO:0004906;GO:0016021	membrane;signal transduction;response to virus;plasma membrane;cytokine-mediated signaling pathway;integral component of plasma membrane;protein binding;cytokine binding;interferon-gamma-mediated signaling pathway;regulation of interferon-gamma-mediated signaling pathway;interferon-gamma receptor activity;integral component of membrane
ENSG00000027847	0.15	#N/A	#N/A	0.243	0.1373	0.183272	-0.110342	-0.110805	-0.404418	B4GALT7	5	xylosylprotein beta 1,4-galactosyltransferase, polypeptide 7 [Source:HGNC Symbol;Acc:HGNC:930]	Ehlers-Danlos syndrome progeroid type (EDSP);Ehlers-Danlos syndrome progeroid type;Reunion Island's Larsen syndrome;extracellular fibril organization;extracellular matrix;galactosyltransferase activity;negative regulation of fibroblast proliferation;proteoglycan metabolic process;EHLERS-DANLOS SYNDROME PROGEROID TYPE 1	GO:0016021;GO:0005975;GO:0000139;GO:0031012;GO:0006464;GO:0005794;GO:0008378;GO:0006487;GO:0005515;GO:0006024;GO:0044281;GO:0032580;GO:0030145;GO:0030203;GO:0030204;GO:0043206;GO:0003831;GO:0006029;GO:0048147;GO:0046525;GO:0016757	integral component of membrane;carbohydrate metabolic process;Golgi membrane;extracellular matrix;cellular protein modification process;Golgi apparatus;galactosyltransferase activity;protein N-linked glycosylation;protein binding;glycosaminoglycan biosynthetic process;small molecule metabolic process;Golgi cisterna membrane;manganese ion binding;glycosaminoglycan metabolic process;chondroitin sul…
ENSG00000028116	0.04	0.000958	0.01923	0.1551	0.03191	0.0340609	-0.0453526	1.28699	1.20757	VRK2	2	vaccinia related kinase 2 [Source:HGNC Symbol;Acc:HGNC:12719]	cellular response to oxidative stress;negative regulation of MAPK cascade;regulation of interleukin-1-mediated signaling pathway	GO:0004672;GO:0005524;GO:0006468;GO:0016021;GO:0005634;GO:0005737;GO:0005789;GO:0008360;GO:0004674;GO:0006897;GO:0031966;GO:0016055;GO:0005783;GO:0018105;GO:0043408;GO:0019901;GO:0019904;GO:0005515;GO:0016032;GO:0043234;GO:0034599;GO:0046777;GO:2000659;GO:0016020	protein kinase activity;ATP binding;protein phosphorylation;integral component of membrane;nucleus;cytoplasm;endoplasmic reticulum membrane;regulation of cell shape;protein serine/threonine kinase activity;endocytosis;mitochondrial membrane;Wnt signaling pathway;endoplasmic reticulum;peptidyl-serine phosphorylation;regulation of MAPK cascade;protein kinase binding;protein domain specific binding;…
ENSG00000028137	0.08	0.02168	0.008788	0.1012	0.006063	-0.579112	-0.240714	2.05558	2.39398	TNFRSF1B	1	tumor necrosis factor receptor superfamily, member 1B [Source:HGNC Symbol;Acc:HGNC:11917]	cellular response to lipopolysaccharide;positive regulation of membrane protein ectodomain proteolysis	GO:0005576;GO:0006955;GO:0006954;GO:0005886;GO:0031625;GO:0005887;GO:0042981;GO:0007275;GO:0097190;GO:0042127;GO:0005515;GO:0033209;GO:0071222;GO:0045121;GO:0043410;GO:0051044;GO:0016020;GO:0008630;GO:0007166;GO:0097191;GO:0050728;GO:0005031;GO:0050779;GO:0005634;GO:0032496;GO:0007568;GO:0030424;GO:0043025;GO:0048471;GO:0071363;GO:0043196	extracellular region;immune response;inflammatory response;plasma membrane;ubiquitin protein ligase binding;integral component of plasma membrane;regulation of apoptotic process;multicellular organismal development;apoptotic signaling pathway;regulation of cell proliferation;protein binding;tumor necrosis factor-mediated signaling pathway;cellular response to lipopolysaccharide;membrane raft;posi…
ENSG00000028203	0.01	0.0106	0.02619	0.1159	0.05172	0.0215689	-0.123012	0.927578	0.782997	VEZT	12	vezatin, adherens junctions transmembrane protein [Source:HGNC Symbol;Acc:HGNC:18258]		GO:0016021;GO:0005737;GO:0005886;GO:0005654;GO:0005912;GO:0017022;GO:0001669;GO:0005515;GO:0005634;GO:0016337;GO:0043009;GO:0002142;	integral component of membrane;cytoplasm;plasma membrane;nucleoplasm;adherens junction;myosin binding;acrosomal vesicle;protein binding;nucleus;single organismal cell-cell adhesion;chordate embryonic development;stereocilia ankle link complex;
ENSG00000028277	0.31	0.01114	0.1011	0.8293	2.907e-05	0.0196803	0.636148	-1.66486	-1.0484	POU2F2	19	POU class 2 homeobox 2 [Source:HGNC Symbol;Acc:HGNC:9213]		GO:0003677;GO:0005634;GO:0006355;GO:0003700;GO:0005737;GO:0043565;GO:0006959;GO:0006351;GO:0001077;GO:0006366;GO:0045944;GO:0019904;GO:0045893;GO:0000978;GO:0048469;GO:0048305;GO:0002380;GO:0002335;	DNA binding;nucleus;regulation of transcription, DNA-templated;transcription factor activity, sequence-specific DNA binding;cytoplasm;sequence-specific DNA binding;humoral immune response;transcription, DNA-templated;transcriptional activator activity, RNA polymerase II core promoter proximal region sequence-specific binding;transcription from RNA polymerase II promoter;positive regulation of tra…
ENSG00000028310	0.1	0.5329	0.05284	0.06187	0.03784	0.104467	0.154564	0.0886342	0.138732	BRD9	5	bromodomain containing 9 [Source:HGNC Symbol;Acc:HGNC:25818]		;GO:0003676;GO:0006355;GO:0006351;GO:0016568;GO:0005515;GO:0005575;GO:0008150;GO:0070577	;nucleic acid binding;regulation of transcription, DNA-templated;transcription, DNA-templated;chromatin modification;protein binding;cellular_component;biological_process;lysine-acetylated histone binding
ENSG00000028528	0.05	0.02934	0.005462	0.5734	0.02212	-0.0307769	0.0483302	-0.240601	-0.161494	SNX1	15	sorting nexin 1 [Source:HGNC Symbol;Acc:HGNC:11172]	early endosome to Golgi transport;intracellular protein transport;negative regulation of receptor internalization;retrograde transport endosome to Golgi	GO:0006886;GO:0005768;GO:0016050;GO:0035091;GO:0019898;GO:0042147;GO:0030904;GO:0043231;GO:0005737;GO:0016020;GO:0042803;GO:0046982;GO:0005794;GO:0005158;GO:0005515;GO:0005154;GO:0042802;GO:0030027;GO:0010008;GO:0031901;GO:0043234;GO:0034498;GO:0030905;GO:0072673;GO:1990459;GO:1990460;GO:0031623;GO:0030512;GO:0005829;GO:0045732;GO:0005769;GO:0016197	intracellular protein transport;endosome;vesicle organization;phosphatidylinositol binding;extrinsic component of membrane;retrograde transport, endosome to Golgi;retromer complex;intracellular membrane-bounded organelle;cytoplasm;membrane;protein homodimerization activity;protein heterodimerization activity;Golgi apparatus;insulin receptor binding;protein binding;epidermal growth factor receptor…
ENSG00000028839	0.0034375	0.05175	0.02324	0.07626	0.08845	0.0887778	-0.0694671	0.0873241	-0.0709209	TBPL1	6	TBP-like 1 [Source:HGNC Symbol;Acc:HGNC:11589]		GO:0003677;GO:0006352;GO:0006355;GO:0005737;GO:0003713;GO:0006366;GO:0005515;GO:0005634;GO:0001675;GO:0007289;GO:0006235;GO:0005672	DNA binding;DNA-templated transcription, initiation;regulation of transcription, DNA-templated;cytoplasm;transcription coactivator activity;transcription from RNA polymerase II promoter;protein binding;nucleus;acrosome assembly;spermatid nucleus differentiation;dTTP biosynthetic process;transcription factor TFIIA complex
ENSG00000029153	0.0069588	0.1859	0.06737	0.1962	0.0009254	-0.0618067	-0.216118	2.22878	2.07447	ARNTL2	12	aryl hydrocarbon receptor nuclear translocator-like 2 [Source:HGNC Symbol;Acc:HGNC:18984]		GO:0006357;GO:0005634;GO:0006355;GO:0003700;GO:0006351;GO:0005737;GO:0005667;GO:0045944;GO:0046983;GO:0005730;GO:0045893;GO:0000982;GO:0007623;GO:0042753;GO:0070888;GO:0009649;GO:0005515	regulation of transcription from RNA polymerase II promoter;nucleus;regulation of transcription, DNA-templated;transcription factor activity, sequence-specific DNA binding;transcription, DNA-templated;cytoplasm;transcription factor complex;positive regulation of transcription from RNA polymerase II promoter;protein dimerization activity;nucleolus;positive regulation of transcription, DNA-template…
ENSG00000029363	0.02	0.03759	0.01683	0.4054	0.1684	0.146077	-0.124928	0.119331	-0.151674	BCLAF1	6	BCL2-associated transcription factor 1 [Source:HGNC Symbol;Acc:HGNC:16863]	positive regulation of DNA-templated transcription initiation;positive regulation of intrinsic apoptotic signaling pathway;positive regulation of response to DNA damage stimulus;regulation of DNA-templated transcription in response to stress	GO:0003677;GO:0005634;GO:0006351;GO:0005737;GO:0005730;GO:0006915;GO:0045892;GO:0043065;GO:0005654;GO:0044822;GO:0005515;GO:2001022;GO:0016607;GO:2001244;GO:0043620;GO:2000144	DNA binding;nucleus;transcription, DNA-templated;cytoplasm;nucleolus;apoptotic process;negative regulation of transcription, DNA-templated;positive regulation of apoptotic process;nucleoplasm;poly(A) RNA binding;protein binding;positive regulation of response to DNA damage stimulus;nuclear speck;positive regulation of intrinsic apoptotic signaling pathway;regulation of DNA-templated transcription…
ENSG00000029364	0.03	0.06469	0.1859	0.506	0.07125	-0.151752	0.126887	0.324022	0.602662	SLC39A9	14	solute carrier family 39, member 9 [Source:HGNC Symbol;Acc:HGNC:20182]		GO:0016021;GO:0055085;GO:0016020;GO:0030001;GO:0046873;GO:0006829	integral component of membrane;transmembrane transport;membrane;metal ion transport;metal ion transmembrane transporter activity;zinc II ion transport
ENSG00000029639	0.00085377	0.08823	0.03648	0.0629	0.0007153	-0.0228806	-0.205216	-0.162541	-0.344876	TFB1M	6	transcription factor B1, mitochondrial [Source:HGNC Symbol;Acc:HGNC:17037]	Mitochondrial non-syndromic sensorineural deafness	GO:0003677;GO:0006355;GO:0006351;GO:0044822;GO:0005759;GO:0005515;GO:0000179;GO:0031167;GO:0008649;GO:0006996;GO:0007005;GO:0000154;GO:0042645;GO:0005739	DNA binding;regulation of transcription, DNA-templated;transcription, DNA-templated;poly(A) RNA binding;mitochondrial matrix;protein binding;rRNA (adenine-N6,N6-)-dimethyltransferase activity;rRNA methylation;rRNA methyltransferase activity;organelle organization;mitochondrion organization;rRNA modification;mitochondrial nucleoid;mitochondrion
ENSG00000029725	0.09	0.0009738	0.03103	0.1319	0.03117	-0.0836853	-0.0660516	0.0763443	0.093978	RABEP1	17	rabaptin, RAB GTPase binding effector protein 1 [Source:HGNC Symbol;Acc:HGNC:17677]	regulation of retrograde vesicle-mediated transport Golgi to ER	GO:0008083;GO:0005096;GO:0043547;GO:0055037;GO:0015031;GO:0042803;GO:0043231;GO:0006915;GO:0016192;GO:0005768;GO:0006897;GO:0061025;GO:0005769;GO:0030139;GO:0005515	growth factor activity;GTPase activator activity;positive regulation of GTPase activity;recycling endosome;protein transport;protein homodimerization activity;intracellular membrane-bounded organelle;apoptotic process;vesicle-mediated transport;endosome;endocytosis;membrane fusion;early endosome;endocytic vesicle;protein binding
ENSG00000029993	#N/A	#N/A	#N/A	0.1657	#N/A	0.235481	-0.140379	0.281824	-0.0940362	HMGB3	X	high mobility group box 3 [Source:HGNC Symbol;Acc:HGNC:5004]	Microphthalmia syndromic 13	GO:0003677;GO:0005634;GO:0006355;GO:0003682;GO:0006338;GO:0045596;GO:0003690;GO:0007275;GO:0005694;GO:0006310;GO:0044822;GO:0005515;GO:0008301;GO:0000400;GO:0032392	DNA binding;nucleus;regulation of transcription, DNA-templated;chromatin binding;chromatin remodeling;negative regulation of cell differentiation;double-stranded DNA binding;multicellular organismal development;chromosome;DNA recombination;poly(A) RNA binding;protein binding;DNA binding, bending;four-way junction DNA binding;DNA geometric change
ENSG00000030066	0.0052677	0.1177	0.08201	0.3274	8.371e-07	-0.171908	0.262942	0.483017	0.917867	NUP160	11	nucleoporin 160kDa [Source:HGNC Symbol;Acc:HGNC:18017]		GO:0055085;GO:0007264;GO:0015031;GO:0005829;GO:0005975;GO:0019221;GO:0008033;GO:0005643;GO:0005515;GO:0044267;GO:0044281;GO:0010467;GO:0016032;GO:0019058;GO:0000278;GO:0000776;GO:0016925;GO:0019048;GO:0019054;GO:0006406;GO:0043687;GO:0034605;GO:0005635;GO:0005487;GO:0031047;GO:0007077;GO:0008645;GO:0010827;GO:0015758;GO:0019083;GO:1900034;GO:0031080;	transmembrane transport;small GTPase mediated signal transduction;protein transport;cytosol;carbohydrate metabolic process;cytokine-mediated signaling pathway;tRNA processing;nuclear pore;protein binding;cellular protein metabolic process;small molecule metabolic process;gene expression;viral process;viral life cycle;mitotic cell cycle;kinetochore;protein sumoylation;modulation by virus of host m…
ENSG00000030110	0.03	0.01492	0.07926	0.01073	0.0003259	0.205526	0.217432	0.24025	0.252157	BAK1	6	BCL2-antagonist/killer 1 [Source:HGNC Symbol;Acc:HGNC:949]	apoptotic signaling pathway;cellular response to UV;cytolysis;positive regulation of apoptotic process;positive regulation of endoplasmic reticulum unfolded protein response	GO:0046872;GO:0005739;GO:0042803;GO:0046982;GO:0006915;GO:0034644;GO:0008630;GO:0043065;GO:0042981;GO:0097190;GO:0097192;GO:0005741;GO:0005515;GO:0019835;GO:0042802;GO:0012501;GO:0044325;GO:0051881;GO:0031307;GO:0071260;GO:0001836;GO:0097193;GO:0070059;GO:0045862;GO:1901030;GO:1903896;GO:0006987;GO:1900103;GO:0032469;GO:0046930;GO:0046902;GO:0043496;GO:0043497;GO:0010248;GO:0097202;GO:0005829;GO:…	metal ion binding;mitochondrion;protein homodimerization activity;protein heterodimerization activity;apoptotic process;cellular response to UV;intrinsic apoptotic signaling pathway in response to DNA damage;positive regulation of apoptotic process;regulation of apoptotic process;apoptotic signaling pathway;extrinsic apoptotic signaling pathway in absence of ligand;mitochondrial outer membrane;pr…
ENSG00000030419	0.01	0.003803	0.001986	0.3479	0.07301	-0.0308463	0.693962	0.577789	1.3026	IKZF2	2	IKAROS family zinc finger 2 (Helios) [Source:HGNC Symbol;Acc:HGNC:13177]		GO:0003676;GO:0046872;GO:0003700;GO:0006351;GO:0045944;GO:0044212;GO:0005654;GO:0005515;GO:0003674;GO:0008150;GO:0005634;GO:0042803;GO:0046982;	nucleic acid binding;metal ion binding;transcription factor activity, sequence-specific DNA binding;transcription, DNA-templated;positive regulation of transcription from RNA polymerase II promoter;transcription regulatory region DNA binding;nucleoplasm;protein binding;molecular_function;biological_process;nucleus;protein homodimerization activity;protein heterodimerization activity;
ENSG00000030582	0.02	0.05672	0.3382	0.1601	0.1947	-0.0126873	-0.0105938	-0.40835	-0.406257	GRN	17	granulin [Source:HGNC Symbol;Acc:HGNC:4601]	Behavioral variant of frontotemporal dementia;CLN11 disease;Progressive non-fluent aphasia;Semantic dementia;CEROID LIPOFUSCINOSIS NEURONAL 11;FRONTOTEMPORAL LOBAR DEGENERATION WITH TDP43 INCLUSIONS GRN-RELATED	GO:0008083;GO:0043231;GO:0007165;GO:0005125;GO:0044822;GO:0005515;GO:0070062;GO:0005615;GO:0005739;GO:0050679;GO:0007566;GO:0001835;GO:0032355;GO:0010976;GO:0060179;GO:0060999;GO:0048488;GO:0035988;GO:0061351;	growth factor activity;intracellular membrane-bounded organelle;signal transduction;cytokine activity;poly(A) RNA binding;protein binding;extracellular exosome;extracellular space;mitochondrion;positive regulation of epithelial cell proliferation;embryo implantation;blastocyst hatching;response to estradiol;positive regulation of neuron projection development;male mating behavior;positive regulat…
ENSG00000031003	0.04	0.004288	0.09033	0.2615	0.1015	-0.110069	0.0630838	-0.153932	0.0192205	FAM13B	5	family with sequence similarity 13, member B [Source:HGNC Symbol;Acc:HGNC:1335]	positive regulation of defense response to virus by host	GO:0007264;GO:0007165;GO:0005096;GO:0043547;GO:0005829;GO:0051056;GO:0098779;GO:0002230	small GTPase mediated signal transduction;signal transduction;GTPase activator activity;positive regulation of GTPase activity;cytosol;regulation of small GTPase mediated signal transduction;mitophagy in response to mitochondrial depolarization;positive regulation of defense response to virus by host
ENSG00000031081	0.05	0.01119	0.01027	0.06525	0.09669	0.216293	0.193317	0.34753	0.324554	ARHGAP31	3	Rho GTPase activating protein 31 [Source:HGNC Symbol;Acc:HGNC:29216]	ADAMS-OLIVER SYNDROME 1;Adams Oliver syndrome	GO:0007264;GO:0007165;GO:0043547;GO:0005829;GO:0051056;GO:0030027;GO:0005925;GO:0005515;GO:0005622;GO:0005096;GO:0017124	small GTPase mediated signal transduction;signal transduction;positive regulation of GTPase activity;cytosol;regulation of small GTPase mediated signal transduction;lamellipodium;focal adhesion;protein binding;intracellular;GTPase activator activity;SH3 domain binding
ENSG00000031691	0.01	0.02375	0.03332	0.7475	0.3115	0.105639	-0.319197	-0.00556978	-0.430406	CENPQ	6	centromere protein Q [Source:HGNC Symbol;Acc:HGNC:21347]		GO:0007264;GO:0005829;GO:0000775;GO:0034080;GO:0005654;GO:0015629;GO:0006334;GO:0000278	small GTPase mediated signal transduction;cytosol;chromosome, centromeric region;CENP-A containing nucleosome assembly;nucleoplasm;actin cytoskeleton;nucleosome assembly;mitotic cell cycle
ENSG00000031698	0.001731	0.0365	0.04976	0.1064	0.002264	-0.0103606	0.000470998	0.05233	0.0631616	SARS	1	seryl-tRNA synthetase [Source:HGNC Symbol;Acc:HGNC:10537]		GO:0005524;GO:0000166;GO:0003723;GO:0006412;GO:0005737;GO:0005829;GO:0008033;GO:0070062;GO:0010467;GO:0004828;GO:0006434;GO:0004812;GO:0006418;GO:0097056;GO:0005739	ATP binding;nucleotide binding;RNA binding;translation;cytoplasm;cytosol;tRNA processing;extracellular exosome;gene expression;serine-tRNA ligase activity;seryl-tRNA aminoacylation;aminoacyl-tRNA ligase activity;tRNA aminoacylation for protein translation;selenocysteinyl-tRNA(Sec) biosynthetic process;mitochondrion
ENSG00000031823	0.0083973	0.106	0.01044	0.04911	0.04596	-0.0457197	0.0132609	-0.0182727	0.0407079	RANBP3	19	RAN binding protein 3 [Source:HGNC Symbol;Acc:HGNC:9850]		GO:0005634;GO:0005737;GO:0015031;GO:0008536;GO:0005654;GO:0005515;GO:0046907;GO:0070412;	nucleus;cytoplasm;protein transport;Ran GTPase binding;nucleoplasm;protein binding;intracellular transport;R-SMAD binding;
ENSG00000032219	0.02	0.5897	0.4851	0.6092	0.07141	-0.124913	-0.238851	0.555654	0.441716	ARID4A	14	AT rich interactive domain 4A (RBP1-like) [Source:HGNC Symbol;Acc:HGNC:9885]		GO:0003677;GO:0006357;GO:0005634;GO:0003700;GO:0044212;GO:0045892;GO:0006366;GO:0005654;GO:0006325;GO:0017053;GO:0045944;GO:0006349;GO:0007283;GO:0080182;GO:0034773;GO:0036124;GO:0097368;GO:0048821	DNA binding;regulation of transcription from RNA polymerase II promoter;nucleus;transcription factor activity, sequence-specific DNA binding;transcription regulatory region DNA binding;negative regulation of transcription, DNA-templated;transcription from RNA polymerase II promoter;nucleoplasm;chromatin organization;transcriptional repressor complex;positive regulation of transcription from RNA p…
ENSG00000032389	0.0041012	0.08719	0.195	0.03436	0.1296	0.234944	0.251526	-0.706797	-0.690216	TSSC1	2	tumor suppressing subtransferable candidate 1 [Source:HGNC Symbol;Acc:HGNC:12383]		GO:0005515;	protein binding;
ENSG00000032444	0.09	0.8198	0.676	0.1414	0.06974	-0.0469542	0.1138	-1.26077	-1.10002	PNPLA6	19	patatin-like phospholipase domain containing 6 [Source:HGNC Symbol;Acc:HGNC:16268]	Ataxia - hypogonadism - choroidal dystrophy;Autosomal recessive spastic paraplegia type 39;Cerebellar ataxia - hypogonadism;Laurence-Moon syndrome;Trichomegaly - retina pigmentary degeneration - dwarfism	GO:0006629;GO:0016021;GO:0008152;GO:0016020;GO:0016042;GO:0005789;GO:0005783;GO:0046470;GO:0004622;GO:0032502;GO:0009887;GO:0001525	lipid metabolic process;integral component of membrane;metabolic process;membrane;lipid catabolic process;endoplasmic reticulum membrane;endoplasmic reticulum;phosphatidylcholine metabolic process;lysophospholipase activity;developmental process;organ morphogenesis;angiogenesis
ENSG00000032742	0.15	0.03569	0.03242	0.159	0.01502	-0.255382	-0.997707	-0.343148	-1.08547	IFT88	13	intraflagellar transport 88 [Source:HGNC Symbol;Acc:HGNC:20606]		GO:0031514;GO:0060271;GO:0072372;GO:0005814;GO:0005515;GO:0005929;GO:0006996;GO:0030992;GO:0097542;GO:0036064;GO:1902017;GO:2000785;GO:0005813;GO:0032391;GO:0042384;GO:0001822;GO:0009952;GO:0009953;GO:0007368;GO:0019894;GO:0005930;GO:0009887;GO:0060122;GO:0042487;GO:0003382;GO:0007507;GO:0001889;GO:0050680;GO:0030324;GO:0042733;GO:0007420;GO:0060021;GO:0008104;GO:0007219;GO:0070613;GO:0055007;GO:…	motile cilium;cilium morphogenesis;primary cilium;centriole;protein binding;cilium;organelle organization;intraciliary transport particle B;ciliary tip;ciliary basal body;regulation of cilium assembly;regulation of autophagosome assembly;centrosome;photoreceptor connecting cilium;cilium assembly;kidney development;anterior/posterior pattern specification;dorsal/ventral pattern formation;determina…
ENSG00000033011	0.02	0.06627	0.1964	0.1574	0.1047	0.32338	0.370984	-1.60583	-1.55822	ALG1	16	ALG1, chitobiosyldiphosphodolichol beta-mannosyltransferase [Source:HGNC Symbol;Acc:HGNC:18294]	ALG1-CDG (CDG-Ik);ALG1-CDG;CONGENITAL DISORDER OF GLYCOSYLATION TYPE Ik	GO:0016021;GO:0016020;GO:0005789;GO:0000030;GO:0097502;GO:0006486;GO:0005783;GO:0018279;GO:0044267;GO:0006488;GO:0043687;GO:0004578;GO:0009103;GO:0008152;GO:0016757	integral component of membrane;membrane;endoplasmic reticulum membrane;mannosyltransferase activity;mannosylation;protein glycosylation;endoplasmic reticulum;protein N-linked glycosylation via asparagine;cellular protein metabolic process;dolichol-linked oligosaccharide biosynthetic process;post-translational protein modification;chitobiosyldiphosphodolichol beta-mannosyltransferase activity;lipo…
ENSG00000033030	0.03	0.05065	0.2132	0.1518	0.0001542	-0.0801787	-0.167024	0.627107	0.540261	ZCCHC8	12	zinc finger, CCHC domain containing 8 [Source:HGNC Symbol;Acc:HGNC:25265]		GO:0008270;GO:0005634;GO:0005654;GO:0000398;GO:0044822;GO:0005515;GO:0071013;GO:0003676;	zinc ion binding;nucleus;nucleoplasm;mRNA splicing, via spliceosome;poly(A) RNA binding;protein binding;catalytic step 2 spliceosome;nucleic acid binding;
ENSG00000033050	0.01	0.03409	0.08924	0.06864	0.005327	-0.0170581	0.127161	-0.188204	-0.0439851	ABCF2	7	ATP-binding cassette, sub-family F (GCN20), member 2 [Source:HGNC Symbol;Acc:HGNC:71]		GO:0005524;GO:0008152;GO:0005215;GO:0016887;GO:0016020;GO:0006810;GO:0005740;GO:0043190;GO:0005739	ATP binding;metabolic process;transporter activity;ATPase activity;membrane;transport;mitochondrial envelope;ATP-binding cassette (ABC) transporter complex;mitochondrion
ENSG00000033100	0.01	0.03409	0.0669	0.06864	0.005327	0.137071	0.108896	-0.585899	-0.614074	CHPF2	7	chondroitin polymerizing factor 2 [Source:HGNC Symbol;Acc:HGNC:29270]		;GO:0008152;GO:0032580;GO:0008376;GO:0016021;GO:0016020;GO:0005975;GO:0000139;GO:0044281;GO:0030203;GO:0030204;GO:0030206;GO:0050510	;metabolic process;Golgi cisterna membrane;acetylgalactosaminyltransferase activity;integral component of membrane;membrane;carbohydrate metabolic process;Golgi membrane;small molecule metabolic process;glycosaminoglycan metabolic process;chondroitin sulfate metabolic process;chondroitin sulfate biosynthetic process;N-acetylgalactosaminyl-proteoglycan 3-beta-glucuronosyltransferase activity
ENSG00000033170	0.02	0.01481	0.02329	0.042	0.05488	0.37286	0.769413	-1.35737	-0.960816	FUT8	14	fucosyltransferase 8 (alpha (1,6) fucosyltransferase) [Source:HGNC Symbol;Acc:HGNC:4019]		GO:0016021;GO:0005737;GO:0016020;GO:0000139;GO:0005794;GO:0006487;GO:0005515;GO:0006491;GO:0018279;GO:0070062;GO:0044267;GO:0032580;GO:0017124;GO:0043687;GO:0001701;GO:0009312;GO:0042355;GO:0008424;GO:0033578;GO:0036071;GO:0046368;GO:0010468;GO:0016477;GO:0007179;GO:0007229;GO:1900407;GO:0007585;GO:0043112;GO:0046921;;GO:0008152;GO:0016757	integral component of membrane;cytoplasm;membrane;Golgi membrane;Golgi apparatus;protein N-linked glycosylation;protein binding;N-glycan processing;protein N-linked glycosylation via asparagine;extracellular exosome;cellular protein metabolic process;Golgi cisterna membrane;SH3 domain binding;post-translational protein modification;in utero embryonic development;oligosaccharide biosynthetic proce…
ENSG00000033178	0.07	0.163	0.04038	0.06094	0.06896	-0.00753398	-0.124506	1.20779	1.09082	UBA6	4	ubiquitin-like modifier activating enzyme 6 [Source:HGNC Symbol;Acc:HGNC:25581]	FAT10 activating enzyme activity;negative regulation of protein ubiquitination involved in ubiquitin-dependent protein catabolic process;proteasome-mediated ubiquitin-dependent protein catabolic process	GO:0005524;GO:0006511;GO:0005737;GO:0016567;GO:0005515;GO:0004839;GO:0019780;GO:0008641;GO:0007612;GO:0060996;GO:0042787;GO:0007626;GO:0021766;GO:0021764;GO:0008152;GO:0006464	ATP binding;ubiquitin-dependent protein catabolic process;cytoplasm;protein ubiquitination;protein binding;ubiquitin activating enzyme activity;FAT10 activating enzyme activity;small protein activating enzyme activity;learning;dendritic spine development;protein ubiquitination involved in ubiquitin-dependent protein catabolic process;locomotory behavior;hippocampus development;amygdala developmen…
ENSG00000033327	0.0005661	0.02283	0.001267	0.2595	0.4723	-0.33241	-0.0799267	1.35278	1.60527	GAB2	11	GRB2-associated binding protein 2 [Source:HGNC Symbol;Acc:HGNC:14458]	osteoclast differentiation	GO:0005737;GO:0005886;GO:0005829;GO:0007169;GO:0045087;GO:0008284;GO:0043306;GO:0048015;GO:0005515;GO:0038095;GO:0005547;GO:0043325;GO:0030316;GO:0005068;GO:0016477;GO:0007229;	cytoplasm;plasma membrane;cytosol;transmembrane receptor protein tyrosine kinase signaling pathway;innate immune response;positive regulation of cell proliferation;positive regulation of mast cell degranulation;phosphatidylinositol-mediated signaling;protein binding;Fc-epsilon receptor signaling pathway;phosphatidylinositol-3,4,5-trisphosphate binding;phosphatidylinositol-3,4-bisphosphate binding…
ENSG00000033627	0.01	0.1589	0.0005262	0.2163	0.0004284	0.0531767	-0.113791	-0.606491	-0.773459	ATP6V0A1	17	ATPase, H+ transporting, lysosomal V0 subunit a1 [Source:HGNC Symbol;Acc:HGNC:865]		GO:0016021;GO:0055085;GO:0005737;GO:0043231;GO:0005886;GO:0015986;GO:0046961;GO:0034220;GO:0005654;GO:0006879;GO:0005794;GO:0005515;GO:0015991;GO:0070062;GO:0030670;GO:0010008;GO:0008286;GO:0042470;GO:0015078;GO:0000220;GO:0007035;GO:0016471;GO:0070072;GO:0033179;GO:0051117;GO:0033572;GO:0090382;GO:1901998	integral component of membrane;transmembrane transport;cytoplasm;intracellular membrane-bounded organelle;plasma membrane;ATP synthesis coupled proton transport;proton-transporting ATPase activity, rotational mechanism;ion transmembrane transport;nucleoplasm;cellular iron ion homeostasis;Golgi apparatus;protein binding;ATP hydrolysis coupled proton transport;extracellular exosome;phagocytic vesic…
ENSG00000033800	0.06	0.07122	0.01232	0.5747	0.006213	-0.1458	-0.123569	0.670409	0.692639	PIAS1	15	protein inhibitor of activated STAT, 1 [Source:HGNC Symbol;Acc:HGNC:2752]		GO:0003677;GO:0008270;GO:0005634;GO:0006351;GO:0019221;GO:0032436;GO:0030521;GO:0003713;GO:0005654;GO:0016874;GO:0003714;GO:0045893;GO:0007259;GO:0042127;GO:0005515;GO:0044267;GO:0016925;GO:0019899;GO:0043687;GO:0016605;GO:0016607;GO:0060333;GO:0060334;GO:0050681;GO:0033235;GO:0061665;GO:0000122;GO:0008134;GO:0031625;GO:0045444;GO:0008152;GO:0019789;	DNA binding;zinc ion binding;nucleus;transcription, DNA-templated;cytokine-mediated signaling pathway;positive regulation of proteasomal ubiquitin-dependent protein catabolic process;androgen receptor signaling pathway;transcription coactivator activity;nucleoplasm;ligase activity;transcription corepressor activity;positive regulation of transcription, DNA-templated;JAK-STAT cascade;regulation of…
ENSG00000033867	0.12	0.1183	0.01937	0.151	0.003664	-0.353026	-0.374821	0.255342	0.233546	SLC4A7	3	solute carrier family 4, sodium bicarbonate cotransporter, member 7 [Source:HGNC Symbol;Acc:HGNC:11033]		GO:0016021;GO:0005215;GO:0016020;GO:0006810;GO:0035725;GO:0005887;GO:0098656;GO:0006820;GO:0005452;GO:0051453;GO:0008510;GO:0015701;GO:0060117;GO:0008509;GO:0055085;GO:0005886;GO:0032420;GO:0016323;GO:0006811;GO:0016324;GO:0007601;GO:0060219;GO:0021747;GO:0061299;GO:0046666;GO:0045202;GO:0031410	integral component of membrane;transporter activity;membrane;transport;sodium ion transmembrane transport;integral component of plasma membrane;anion transmembrane transport;anion transport;inorganic anion exchanger activity;regulation of intracellular pH;sodium:bicarbonate symporter activity;bicarbonate transport;auditory receptor cell development;anion transmembrane transporter activity;transme…
ENSG00000034152	0.07	0.325	0.1123	0.01118	9.106e-05	0.16951	-0.0859043	0.260431	0.00501686	MAP2K3	17	mitogen-activated protein kinase kinase 3 [Source:HGNC Symbol;Acc:HGNC:6843]		GO:0005737;GO:0004674;GO:0007346;GO:0023014;GO:0031098;GO:0042981;GO:0000187;GO:0004672;GO:0005524;GO:0006468;GO:0016020;GO:0007165;GO:0018108;GO:0005829;GO:0045087;GO:0005654;GO:0019901;GO:0045893;GO:0004713;GO:0002755;GO:0005515;GO:0051403;GO:0002224;GO:0034142;GO:0002756;GO:0034138;GO:0034166;GO:0034162;GO:0034134;GO:0035666;GO:0038123;GO:0038124;GO:0045860;GO:0034146;GO:0000165;GO:0006954;GO:…	cytoplasm;protein serine/threonine kinase activity;regulation of mitotic cell cycle;signal transduction by protein phosphorylation;stress-activated protein kinase signaling cascade;regulation of apoptotic process;activation of MAPK activity;protein kinase activity;ATP binding;protein phosphorylation;membrane;signal transduction;peptidyl-tyrosine phosphorylation;cytosol;innate immune response;nucl…
ENSG00000034510	0.03	0.1327	0.2555	0.01204	0.03106	0.433786	-0.150301	-0.0352527	-0.619339	TMSB10	2	thymosin beta 10 [Source:HGNC Symbol;Acc:HGNC:11879]		GO:0005737;GO:0005856;GO:0007015;GO:0003785;GO:0042989;GO:0005515	cytoplasm;cytoskeleton;actin filament organization;actin monomer binding;sequestering of actin monomers;protein binding
ENSG00000034533	0.05	0.08279	0.01254	0.005118	0.144	0.105008	0.154147	-1.01797	-0.968826	ASTE1	3	asteroid homolog 1 (Drosophila) [Source:HGNC Symbol;Acc:HGNC:25021]		GO:0090305;GO:0006281;GO:0004518;GO:0005515;	nucleic acid phosphodiester bond hydrolysis;DNA repair;nuclease activity;protein binding;
ENSG00000034677	0.0013658	0.0005637	0.007615	0.1108	0.03172	-0.144544	-0.0785867	1.91815	1.9841	RNF19A	8	ring finger protein 19A, RBR E3 ubiquitin protein ligase [Source:HGNC Symbol;Acc:HGNC:13432]		GO:0008270;GO:0016021;GO:0042787;GO:0005737;GO:0005813;GO:0008134;GO:0000151;GO:0061630;GO:0032436;GO:0000226;GO:0016874;GO:0000209;GO:0005515;GO:0031624;GO:0004842;GO:0016567;	zinc ion binding;integral component of membrane;protein ubiquitination involved in ubiquitin-dependent protein catabolic process;cytoplasm;centrosome;transcription factor binding;ubiquitin ligase complex;ubiquitin protein ligase activity;positive regulation of proteasomal ubiquitin-dependent protein catabolic process;microtubule cytoskeleton organization;ligase activity;protein polyubiquitination…
ENSG00000034693	0.01	0.007715	0.03663	0.0225	0.2085	0.011525	-0.194832	0.61311	0.406753	PEX3	6	peroxisomal biogenesis factor 3 [Source:HGNC Symbol;Acc:HGNC:8858]	peroxisome biogenesis disorder complementation group 12 (PBD-CG12);Zellweger syndrome (ZWS);Infantile Refsum disease;NEONATAL ADRENOLEUKODYSTROPHY;ZELLWEGER SYNDROME;peroxisome biogenesis disorder complementation group 8 (PBD-CG8);peroxisome organization;positive regulation of defense response to virus by host;protein import into peroxisome membrane;PEROXISOME BIOGENESIS DISORDER 10A (ZELLWEGER)	GO:0005779;GO:0003333;GO:0015171;GO:0007031;GO:0055085;GO:0016020;GO:0043231;GO:0046983;GO:0005783;GO:0005654;GO:0008289;GO:0005515;GO:0005777;GO:0005778;GO:0043234;GO:0045046;GO:0098779;GO:0002230;GO:0032994;GO:0005829;GO:0016557	integral component of peroxisomal membrane;amino acid transmembrane transport;amino acid transmembrane transporter activity;peroxisome organization;transmembrane transport;membrane;intracellular membrane-bounded organelle;protein dimerization activity;endoplasmic reticulum;nucleoplasm;lipid binding;protein binding;peroxisome;peroxisomal membrane;protein complex;protein import into peroxisome memb…
ENSG00000034713	0.0046038	0.2124	0.04595	0.118	0.09161	0.14959	0.0148141	0.742848	0.608072	GABARAPL2	16	GABA(A) receptor-associated protein like 2 [Source:HGNC Symbol;Acc:HGNC:13291]	negative regulation of proteasomal protein catabolic process	GO:0005737;GO:0005622;GO:0015031;GO:0006914;GO:0008017;GO:0005829;GO:0031625;GO:0000139;GO:0000045;GO:0000407;GO:0006995;GO:0044804;GO:0005794;GO:0000149;GO:0061025;GO:0006891;GO:0019898;GO:0000422;GO:0005515;GO:0005776;GO:0000421;GO:0050811;GO:0031410;GO:0016236;GO:0048487;GO:0051117;GO:0032781;GO:1901799	cytoplasm;intracellular;protein transport;autophagy;microtubule binding;cytosol;ubiquitin protein ligase binding;Golgi membrane;autophagosome assembly;pre-autophagosomal structure;cellular response to nitrogen starvation;nucleophagy;Golgi apparatus;SNARE binding;membrane fusion;intra-Golgi vesicle-mediated transport;extrinsic component of membrane;mitophagy;protein binding;autophagosome;autophago…
ENSG00000035115	0.03	0.002218	0.01244	0.1002	0.001981	-0.136304	-0.132823	-0.351675	-0.348193	SH3YL1	2	SH3 and SYLF domain containing 1 [Source:HGNC Symbol;Acc:HGNC:29546]		GO:0035091;GO:0005515;GO:0019902;GO:0032587;GO:1900027;GO:0006661;	phosphatidylinositol binding;protein binding;phosphatase binding;ruffle membrane;regulation of ruffle assembly;phosphatidylinositol biosynthetic process;
ENSG00000035141	0.02	0.000491	0.06837	0.08699	0.01188	0.127577	0.174791	-0.090263	-0.0430486	FAM136A	2	family with sequence similarity 136, member A [Source:HGNC Symbol;Acc:HGNC:25911]		GO:0005739;GO:0005737;	mitochondrion;cytoplasm;
ENSG00000035403	0.17	0.1257	0.005201	0.09772	0.02178	-0.101428	0.115418	-2.34577	-2.12892	VCL	10	vinculin [Source:HGNC Symbol;Acc:HGNC:12665]	Familial isolated dilated cardiomyopathy;adherens junction assembly;apical junction assembly;epithelial cell-cell adhesion;morphogenesis of an epithelium;Platelet aggregation;positive regulation of protein localization to cell surface;CARDIOMYOPATHY DILATED 1W;CARDIOMYOPATHY FAMILIAL HYPERTROPHIC 15	GO:0007155;GO:0051015;GO:0005576;GO:0002162;GO:0003779;GO:0005856;GO:0005198;GO:0005886;GO:0005623;GO:0005829;GO:0031625;GO:0030168;GO:0002009;GO:0015629;GO:0007160;GO:0008013;GO:0030336;GO:0005912;GO:0045296;GO:0090136;GO:0005911;GO:0005913;GO:0005515;GO:0070062;GO:0045121;GO:0005925;GO:0007596;GO:0043234;GO:0005903;GO:0034333;GO:0006936;GO:0045294;GO:0002576;GO:0070527;GO:0030032;GO:0006928;GO:…	cell adhesion;actin filament binding;extracellular region;dystroglycan binding;actin binding;cytoskeleton;structural molecule activity;plasma membrane;cell;cytosol;ubiquitin protein ligase binding;platelet activation;morphogenesis of an epithelium;actin cytoskeleton;cell-matrix adhesion;beta-catenin binding;negative regulation of cell migration;adherens junction;cadherin binding;epithelial cell-c…
ENSG00000035664	0.05	0.02934	0.005462	0.07484	0.02212	-0.537541	0.641182	-2.97106	-1.79233	DAPK2	15	death-associated protein kinase 2 [Source:HGNC Symbol;Acc:HGNC:2675]	anoikis;positive regulation of eosinophil chemotaxis;positive regulation of neutrophil chemotaxis;negative regulation of intrinsic apoptotic signaling pathway	GO:0004672;GO:0005524;GO:0006468;GO:0004683;GO:0005737;GO:0035556;GO:0006915;GO:0004674;GO:0042981;GO:0005516;GO:0005515;GO:0042802;GO:0010506;GO:0031410;GO:0046777;GO:0090023;GO:0043276;GO:2001242;GO:0034423;GO:2000424;GO:0016021	protein kinase activity;ATP binding;protein phosphorylation;calmodulin-dependent protein kinase activity;cytoplasm;intracellular signal transduction;apoptotic process;protein serine/threonine kinase activity;regulation of apoptotic process;calmodulin binding;protein binding;identical protein binding;regulation of autophagy;cytoplasmic vesicle;protein autophosphorylation;positive regulation of neu…
ENSG00000035681	0.03	0.02208	0.05182	0.01282	0.01012	-0.0215253	0.134157	-0.0561101	0.0995723	NSMAF	8	neutral sphingomyelinase (N-SMase) activation associated factor [Source:HGNC Symbol;Acc:HGNC:8017]		GO:0005737;GO:0035556;GO:0007165;GO:0016197;GO:0005829;GO:0005543;GO:0012505;GO:0007166;GO:0019898;GO:0005515;GO:0033209;GO:0005057;GO:0006672;GO:2000304;GO:0043065;GO:0043085;GO:0016230;GO:0005622	cytoplasm;intracellular signal transduction;signal transduction;endosomal transport;cytosol;phospholipid binding;endomembrane system;cell surface receptor signaling pathway;extrinsic component of membrane;protein binding;tumor necrosis factor-mediated signaling pathway;receptor signaling protein activity;ceramide metabolic process;positive regulation of ceramide biosynthetic process;positive regu…
ENSG00000035687	0.14	0.1253	0.02259	0.09674	0.0771	-0.121163	-0.0209414	0.313691	0.413912	ADSS	1	adenylosuccinate synthase [Source:HGNC Symbol;Acc:HGNC:292]		GO:0005525;GO:0000287;GO:0005737;GO:0005886;GO:0005829;GO:0044208;GO:0005515;GO:0070062;GO:0044281;GO:0006144;GO:0006164;GO:0009168;GO:0004019;GO:0046040;GO:0055086;GO:0002376;GO:0042301;GO:0006167;GO:0071257;GO:0014074;GO:0006531;GO:0060359	GTP binding;magnesium ion binding;cytoplasm;plasma membrane;cytosol;'de novo' AMP biosynthetic process;protein binding;extracellular exosome;small molecule metabolic process;purine nucleobase metabolic process;purine nucleotide biosynthetic process;purine ribonucleoside monophosphate biosynthetic process;adenylosuccinate synthase activity;IMP metabolic process;nucleobase-containing small molecule…
ENSG00000035862	0.11	0.01345	0.08871	0.4309	0.01006	-0.306907	-0.043192	-1.60779	-1.34407	TIMP2	17	TIMP metallopeptidase inhibitor 2 [Source:HGNC Symbol;Acc:HGNC:11821]		GO:0005615;GO:0005578;GO:0010951;GO:0034097;GO:0005515;GO:0002020;GO:0008191;GO:0009725;GO:0048553;GO:0051045;GO:0046872;GO:0005576;GO:0070062;GO:0022617;GO:0030198;GO:0009986;GO:0005604;GO:0008285;GO:0045664;GO:0005178;GO:0008047;GO:0043408;GO:0030814;GO:0071310;GO:0007568;GO:0042493;GO:0043005;GO:0043025;GO:0043410;GO:0045666;GO:0030426;GO:0007417;GO:0045930;GO:0045861;GO:0046580;GO:0045762;GO:…	extracellular space;proteinaceous extracellular matrix;negative regulation of endopeptidase activity;response to cytokine;protein binding;protease binding;metalloendopeptidase inhibitor activity;response to hormone;negative regulation of metalloenzyme activity;negative regulation of membrane protein ectodomain proteolysis;metal ion binding;extracellular region;extracellular exosome;extracellular …
ENSG00000035928	0.0031459	0.03617	0.002034	0.06261	1.879e-05	-0.106143	-0.27893	0.197308	0.0245202	RFC1	4	replication factor C (activator 1) 1, 145kDa [Source:HGNC Symbol;Acc:HGNC:9969]		GO:0005524;GO:0008047;GO:0043085;GO:0003677;GO:0005634;GO:0006355;GO:0006351;GO:0006261;GO:0006289;GO:0005654;GO:0006260;GO:0006281;GO:0005794;GO:0030054;GO:0042276;GO:0005515;GO:0000723;GO:0006284;GO:0003689;GO:0070062;GO:0000278;GO:0005663;GO:0006283;GO:0007004;GO:0019985;GO:0033683;GO:0006271;GO:0042769;GO:0070911;GO:0000722;GO:0032201;GO:0006297;GO:0070987	ATP binding;enzyme activator activity;positive regulation of catalytic activity;DNA binding;nucleus;regulation of transcription, DNA-templated;transcription, DNA-templated;DNA-dependent DNA replication;nucleotide-excision repair;nucleoplasm;DNA replication;DNA repair;Golgi apparatus;cell junction;error-prone translesion synthesis;protein binding;telomere maintenance;base-excision repair;DNA clamp…
ENSG00000036054	0.0005694	0.0239	0.01034	0.3683	0.009572	0.0673243	-0.0266064	-0.35034	-0.444271	TBC1D23	3	TBC1 domain family, member 23 [Source:HGNC Symbol;Acc:HGNC:25622]		;GO:0005515;GO:0032680;GO:0032755;GO:0050727	;protein binding;regulation of tumor necrosis factor production;positive regulation of interleukin-6 production;regulation of inflammatory response
ENSG00000036257	0.07	0.07427	0.04165	0.193	0.01511	-0.0627653	-0.151686	0.0772369	-0.0116833	CUL3	2	cullin 3 [Source:HGNC Symbol;Acc:HGNC:2553]	Pseudohypoaldosteronism type 2E;COPII vesicle coating;Golgi membrane;glomerular visceral epithelial cell migration;mitotic metaphase plate congression;negative regulation of Rho protein signal transduction;positive regulation of cytokinesis;positive regulation of mitotic metaphase/anaphase transition;positive regulation of stress fiber assembly;PSEUDOHYPOALDOSTERONISM TYPE IIE	GO:0007411;GO:0006511;GO:0042787;GO:0004842;GO:0016020;GO:0007264;GO:0043161;GO:0007050;GO:0005829;GO:0016567;GO:0031461;GO:0031625;GO:0000139;GO:0061630;GO:0016477;GO:0045087;GO:0008284;GO:0000165;GO:0000186;GO:0005654;GO:0007229;GO:0031463;GO:0008543;GO:0006888;GO:0045842;GO:0000209;GO:0007265;GO:0005515;GO:0090090;GO:0048208;GO:0038095;GO:0032467;GO:0070062;GO:0007173;GO:0008286;GO:0048010;GO:…	axon guidance;ubiquitin-dependent protein catabolic process;protein ubiquitination involved in ubiquitin-dependent protein catabolic process;ubiquitin-protein transferase activity;membrane;small GTPase mediated signal transduction;proteasome-mediated ubiquitin-dependent protein catabolic process;cell cycle arrest;cytosol;protein ubiquitination;cullin-RING ubiquitin ligase complex;ubiquitin protei…
ENSG00000036448	0.02	0.01636	0.02116	0.1135	0.1622	1.71777	0.781171	-2.36046	-3.29706	MYOM2	8	myomesin 2 [Source:HGNC Symbol;Acc:HGNC:7614]		GO:0005739;GO:0005515;GO:0032982;GO:0031430;GO:0008307;GO:0006936	mitochondrion;protein binding;myosin filament;M band;structural constituent of muscle;muscle contraction
ENSG00000036549	0.07	0.009523	0.2615	0.1632	0.02492	-0.122722	-0.0538875	1.05873	1.12757	ZZZ3	1	zinc finger, ZZ-type containing 3 [Source:HGNC Symbol;Acc:HGNC:24523]		GO:0003677;GO:0008270;GO:0005634;GO:0006355;GO:0006351;GO:0005730;GO:0005515;GO:0006325;GO:0031965;GO:0005671;	DNA binding;zinc ion binding;nucleus;regulation of transcription, DNA-templated;transcription, DNA-templated;nucleolus;protein binding;chromatin organization;nuclear membrane;Ada2/Gcn5/Ada3 transcription activator complex;
ENSG00000036672	0.01	0.001656	0.09074	0.1761	0.03106	-0.585306	0.089828	-2.59308	-1.91794	USP2	11	ubiquitin specific peptidase 2 [Source:HGNC Symbol;Acc:HGNC:12618]	negative regulation of transcription from RNA polymerase II promoter in response to UV-induced DNA damage;positive regulation of mitotic cell cycle;protein stabilization	GO:0046872;GO:0005634;GO:0006511;GO:0005737;GO:0043161;GO:0061136;GO:0004197;GO:0016579;GO:0036459;GO:0007049;GO:0004843;GO:0031625;GO:0000122;GO:0032922;GO:0048471;GO:0007517;GO:0005515;GO:0030332;GO:0050821;GO:0043153;GO:0045931;GO:0045475;GO:0048512;GO:0042802;GO:0005938;GO:0005813;GO:0048642;GO:0048643	metal ion binding;nucleus;ubiquitin-dependent protein catabolic process;cytoplasm;proteasome-mediated ubiquitin-dependent protein catabolic process;regulation of proteasomal protein catabolic process;cysteine-type endopeptidase activity;protein deubiquitination;ubiquitinyl hydrolase activity;cell cycle;ubiquitin-specific protease activity;ubiquitin protein ligase binding;negative regulation of tr…
ENSG00000037042	0.0048797	0.1273	0.04799	0.4994	0.0002411	0.105927	0.0054665	-0.1007	-0.20116	TUBG2	17	tubulin, gamma 2 [Source:HGNC Symbol;Acc:HGNC:12419]		GO:0005525;GO:0008152;GO:0003924;GO:0005874;GO:0007017;GO:0051258;GO:0005198;GO:0005829;GO:0007020;GO:0015630;GO:0031122;GO:0000278;GO:0000086;GO:0043234;GO:0000930;GO:0005813;GO:0005876;GO:0005881;GO:0000242	GTP binding;metabolic process;GTPase activity;microtubule;microtubule-based process;protein polymerization;structural molecule activity;cytosol;microtubule nucleation;microtubule cytoskeleton;cytoplasmic microtubule organization;mitotic cell cycle;G2/M transition of mitotic cell cycle;protein complex;gamma-tubulin complex;centrosome;spindle microtubule;cytoplasmic microtubule;pericentriolar mater…
ENSG00000037241	0.06	0.0001783	0.0853	0.3313	0.0001334	0.137784	0.0960071	-0.916958	-0.958734	RPL26L1	5	ribosomal protein L26-like 1 [Source:HGNC Symbol;Acc:HGNC:17050]		GO:0003735;GO:0006412;GO:0006414;GO:0005840;GO:0005622;GO:0005829;GO:0042273;GO:0006413;GO:0015934;GO:0006614;GO:0006415;GO:0002181;GO:0022625;GO:0044822;GO:0070062;GO:0044267;GO:0010467;GO:0016032;GO:0019058;GO:0000184;GO:0019083	structural constituent of ribosome;translation;translational elongation;ribosome;intracellular;cytosol;ribosomal large subunit biogenesis;translational initiation;large ribosomal subunit;SRP-dependent cotranslational protein targeting to membrane;translational termination;cytoplasmic translation;cytosolic large ribosomal subunit;poly(A) RNA binding;extracellular exosome;cellular protein metabolic…
ENSG00000037474	0.02	0.03252	0.0001248	0.4028	0.0114	0.0897069	0.0929797	0.5282	0.531473	NSUN2	5	NOP2/Sun RNA methyltransferase family, member 2 [Source:HGNC Symbol;Acc:HGNC:25994]	Autosomal- Recessive Intellectual Disability MRT5;Autosomal recessive non-syndromic intellectual disability;Dubowitz syndrome;MENTAL RETARDATION AUTOSOMAL RECESSIVE 5	GO:0051301;GO:0005634;GO:0005737;GO:0005730;GO:0008168;GO:0005654;GO:0008033;GO:0007067;GO:0044822;GO:0005819;GO:0000049;GO:0006400;GO:0010467;GO:0030488;GO:0016428;GO:0007286;GO:0033391;GO:0033313;	cell division;nucleus;cytoplasm;nucleolus;methyltransferase activity;nucleoplasm;tRNA processing;mitotic nuclear division;poly(A) RNA binding;spindle;tRNA binding;tRNA modification;gene expression;tRNA methylation;tRNA (cytosine-5-)-methyltransferase activity;spermatid development;chromatoid body;meiotic cell cycle checkpoint;
ENSG00000037637	0.01	0.003912	0.05945	0.1282	0.3711	-0.00356961	0.0200503	0.296402	0.320022	FBXO42	1	F-box protein 42 [Source:HGNC Symbol;Acc:HGNC:29249]		GO:0005515;	protein binding;
ENSG00000037749	0.09	0.02305	0.02422	0.1078	0.2512	-0.199662	0.215266	0.497336	0.912264	MFAP3	5	microfibrillar-associated protein 3 [Source:HGNC Symbol;Acc:HGNC:7034]		GO:0005515;GO:0016021;GO:0005576;GO:0005886;GO:0030198;	protein binding;integral component of membrane;extracellular region;plasma membrane;extracellular matrix organization;
ENSG00000037757	0.24	0.001192	0.07526	0.01521	0.06701	0.152072	0.108289	-0.492244	-0.536028	MRI1	19	methylthioribose-1-phosphate isomerase 1 [Source:HGNC Symbol;Acc:HGNC:28469]		GO:0005737;GO:0005730;GO:0005829;GO:0006595;GO:0019509;GO:0044237;GO:0042802;GO:0042995;GO:0044281;GO:0034641;GO:0000096;GO:0019284;GO:0046523;GO:0044249	cytoplasm;nucleolus;cytosol;polyamine metabolic process;L-methionine biosynthetic process from methylthioadenosine;cellular metabolic process;identical protein binding;cell projection;small molecule metabolic process;cellular nitrogen compound metabolic process;sulfur amino acid metabolic process;L-methionine biosynthetic process from S-adenosylmethionine;S-methyl-5-thioribose-1-phosphate isomera…
ENSG00000037897	0.00049294	0.0473	0.01461	0.3687	0.003569	0.376643	0.249756	1.50941	1.38252	METTL1	12	methyltransferase like 1 [Source:HGNC Symbol;Acc:HGNC:7030]		GO:0005634;GO:0005737;GO:0005730;GO:0005654;GO:0008033;GO:0005515;GO:0000049;GO:0006400;GO:0010467;GO:0030488;GO:0043527;GO:0008176;GO:0036265	nucleus;cytoplasm;nucleolus;nucleoplasm;tRNA processing;protein binding;tRNA binding;tRNA modification;gene expression;tRNA methylation;tRNA methyltransferase complex;tRNA (guanine-N7-)-methyltransferase activity;RNA (guanine-N7)-methylation
ENSG00000038002	0.01	0.01111	0.001043	0.01823	0.1054	-0.151684	-0.234913	-0.344437	-0.427667	AGA	4	aspartylglucosaminidase [Source:HGNC Symbol;Acc:HGNC:318]	aspartylglucosaminuria (AGU);ASPARTYLGLUCOSAMINURIA;N4-(beta-N-acetylglucosaminyl)-L-asparaginase activity;protein deglycosylation	GO:0006508;GO:0005615;GO:0005764;GO:0016787;GO:0008233;GO:0005783;GO:0070062;GO:0006517;GO:0003948;GO:0051604;GO:0043621;GO:0008152	proteolysis;extracellular space;lysosome;hydrolase activity;peptidase activity;endoplasmic reticulum;extracellular exosome;protein deglycosylation;N4-(beta-N-acetylglucosaminyl)-L-asparaginase activity;protein maturation;protein self-association;metabolic process
ENSG00000038210	0.02	0.03886	0.01414	0.08777	0.2886	0.105418	-0.217059	2.18584	1.86336	PI4K2B	4	phosphatidylinositol 4-kinase type 2 beta [Source:HGNC Symbol;Acc:HGNC:18215]		GO:0005524;GO:0005737;GO:0016020;GO:0005829;GO:0046854;GO:0004430;GO:0006661;GO:0016773;GO:0006644;GO:0044281	ATP binding;cytoplasm;membrane;cytosol;phosphatidylinositol phosphorylation;1-phosphatidylinositol 4-kinase activity;phosphatidylinositol biosynthetic process;phosphotransferase activity, alcohol group as acceptor;phospholipid metabolic process;small molecule metabolic process
ENSG00000038219	0.03	0.01225	0.04547	0.1227	0.004913	-0.242441	-0.0652801	0.306323	0.483484	BOD1L1	4	biorientation of chromosomes in cell division 1-like 1 [Source:HGNC Symbol;Acc:HGNC:31792]		GO:0003677;GO:0006974;GO:0005654;GO:0006281;GO:0005694;GO:0031297;	DNA binding;cellular response to DNA damage stimulus;nucleoplasm;DNA repair;chromosome;replication fork processing;
ENSG00000038274	0.03	0.00312	0.006878	0.1021	0.02924	-0.032433	-0.127599	0.476574	0.381408	MAT2B	5	methionine adenosyltransferase II, beta [Source:HGNC Symbol;Acc:HGNC:6905]		GO:0005634;GO:0005622;GO:0006805;GO:0005829;GO:0032259;GO:0050790;GO:0006730;GO:0005515;GO:0070062;GO:0044281;GO:0019899;GO:0006556;GO:0048269;GO:0048270;GO:0005739;;GO:0003824;GO:0050662	nucleus;intracellular;xenobiotic metabolic process;cytosol;methylation;regulation of catalytic activity;one-carbon metabolic process;protein binding;extracellular exosome;small molecule metabolic process;enzyme binding;S-adenosylmethionine biosynthetic process;methionine adenosyltransferase complex;methionine adenosyltransferase regulator activity;mitochondrion;;catalytic activity;coenzyme binding
ENSG00000038358	0.01	0.02662	0.01749	0.3103	0.03752	0.0227482	0.0888457	-0.0941191	-0.0280215	EDC4	16	enhancer of mRNA decapping 4 [Source:HGNC Symbol;Acc:HGNC:17157]		GO:0005634;GO:0005737;GO:0016020;GO:0043231;GO:0005829;GO:0005654;GO:0005515;GO:0000932;GO:0008150;GO:0010467;GO:0043928;GO:0000288;	nucleus;cytoplasm;membrane;intracellular membrane-bounded organelle;cytosol;nucleoplasm;protein binding;cytoplasmic mRNA processing body;biological_process;gene expression;exonucleolytic nuclear-transcribed mRNA catabolic process involved in deadenylation-dependent decay;nuclear-transcribed mRNA catabolic process, deadenylation-dependent decay;
ENSG00000038382	0.00093766	0.001549	0.0003936	0.007009	7.814e-05	-0.207269	0.0062383	1.03836	1.25187	TRIO	5	trio Rho guanine nucleotide exchange factor [Source:HGNC Symbol;Acc:HGNC:12303]	Intellectual disability	GO:0004672;GO:0005524;GO:0006468;GO:0007411;GO:0007264;GO:0043547;GO:0005829;GO:0005089;GO:0035023;GO:0004674;GO:0043065;GO:0005085;GO:0097190;GO:0051056;GO:0005515;GO:0048011;GO:0007185;GO:0019899	protein kinase activity;ATP binding;protein phosphorylation;axon guidance;small GTPase mediated signal transduction;positive regulation of GTPase activity;cytosol;Rho guanyl-nucleotide exchange factor activity;regulation of Rho protein signal transduction;protein serine/threonine kinase activity;positive regulation of apoptotic process;guanyl-nucleotide exchange factor activity;apoptotic signalin…
ENSG00000038427	0.04	0.0002733	0.05814	0.04014	0.1429	0.757637	0.612581	2.24993	2.10487	VCAN	5	versican [Source:HGNC Symbol;Acc:HGNC:2464]	Wagner disease;WAGNER VITREORETINOPATHY	GO:0005509;GO:0005615;GO:0005576;GO:0016020;GO:0043231;GO:0005975;GO:0005578;GO:0007155;GO:0031012;GO:0030246;GO:0007275;GO:0001501;GO:0005540;GO:0007417;GO:0005515;GO:0044281;GO:0030198;GO:0030203;GO:0005796;GO:0030204;GO:0043202;GO:0030206;GO:0030207;GO:0030208;GO:0008037;GO:0001649;GO:0005539;GO:0008347;GO:0007507;GO:0019903	calcium ion binding;extracellular space;extracellular region;membrane;intracellular membrane-bounded organelle;carbohydrate metabolic process;proteinaceous extracellular matrix;cell adhesion;extracellular matrix;carbohydrate binding;multicellular organismal development;skeletal system development;hyaluronic acid binding;central nervous system development;protein binding;small molecule metabolic p…
ENSG00000038532	0.002482	0.0602	0.05087	0.021	0.01188	-0.0602478	-0.137922	0.725444	0.64777	CLEC16A	16	C-type lectin domain family 16, member A [Source:HGNC Symbol;Acc:HGNC:29013]	DIABETES MELLITUS INSULIN-DEPENDENT 19	GO:0006914;GO:0010008;GO:0005765;GO:0005515;	autophagy;endosome membrane;lysosomal membrane;protein binding;
ENSG00000038945	0.06	0.006522	0.008095	0.06433	0.000686	0.0791815	0.0954502	-1.17054	-1.15427	MSR1	8	macrophage scavenger receptor 1 [Source:HGNC Symbol;Acc:HGNC:7376]	Familial prostate cancer;BARRETT ESOPHAGUS/ESOPHAGEAL ADENOCARCINOMA;PROSTATE CANCER	GO:0016020;GO:0005886;GO:0005581;GO:0005044;GO:0006898;GO:0005887;GO:0030301;GO:0005515;GO:0030666;GO:0010744;GO:0034362;GO:0030169;GO:0010886;GO:0034381;GO:0042953;GO:0005829;GO:0071407;GO:0031410;GO:0016021;	membrane;plasma membrane;collagen trimer;scavenger receptor activity;receptor-mediated endocytosis;integral component of plasma membrane;cholesterol transport;protein binding;endocytic vesicle membrane;positive regulation of macrophage derived foam cell differentiation;low-density lipoprotein particle;low-density lipoprotein particle binding;positive regulation of cholesterol storage;plasma lipop…
ENSG00000039068	0.04	0.00364	0.296	0.5521	0.1376	0.665633	0.394904	-3.3807	-3.65143	CDH1	16	cadherin 1, type 1 [Source:HGNC Symbol;Acc:HGNC:1748]	Hereditary diffuse gastric cancer;adherens junction organization;establishment of protein localization to plasma membrane;negative regulation of cell-cell adhesion;trans-Golgi network;ENDOMETRIAL CANCER;GASTRIC CANCER HEREDITARY DIFFUSE;OVARIAN CANCER OVARIAN CANCER EPITHELIAL INCLUDED	GO:0005509;GO:0016021;GO:0005576;GO:0005737;GO:0016020;GO:0007264;GO:0005886;GO:0007156;GO:0006915;GO:0007155;GO:0005768;GO:0015629;GO:0048471;GO:0030054;GO:0008013;GO:0045893;GO:0005802;GO:0016337;GO:0005913;GO:0005515;GO:0045216;GO:0050776;GO:0030027;GO:0070062;GO:0012501;GO:0022617;GO:0043296;GO:0005925;GO:0030198;GO:0072659;GO:0050839;GO:0016235;GO:0016342;GO:0034332;GO:0045295;GO:0016328;GO:…	calcium ion binding;integral component of membrane;extracellular region;cytoplasm;membrane;small GTPase mediated signal transduction;plasma membrane;homophilic cell adhesion via plasma membrane adhesion molecules;apoptotic process;cell adhesion;endosome;actin cytoskeleton;perinuclear region of cytoplasm;cell junction;beta-catenin binding;positive regulation of transcription, DNA-templated;trans-G…
ENSG00000039123	0.04	0.1501	0.00953	0.5877	0.1967	-0.0610586	-0.0849669	-0.177858	-0.201766	SKIV2L2	5	superkiller viralicidic activity 2-like 2 (S. cerevisiae) [Source:HGNC Symbol;Acc:HGNC:18734]	maturation of 5.8S rRNA	GO:0005524;GO:0003676;GO:0003723;GO:0005634;GO:0005730;GO:0005654;GO:0000398;GO:0044822;GO:0005515;GO:0071013;GO:0006401;GO:0003724;GO:0000460;GO:0000178;	ATP binding;nucleic acid binding;RNA binding;nucleus;nucleolus;nucleoplasm;mRNA splicing, via spliceosome;poly(A) RNA binding;protein binding;catalytic step 2 spliceosome;RNA catabolic process;RNA helicase activity;maturation of 5.8S rRNA;exosome (RNase complex);
ENSG00000039319	0.02	0.009121	0.186	0.1299	0.0006329	-0.025892	-0.179105	-0.677025	-0.830237	ZFYVE16	5	zinc finger, FYVE domain containing 16 [Source:HGNC Symbol;Acc:HGNC:20756]	endosomal transport;protein targeting to lysosome;protein transporter activity	GO:0046872;GO:0005737;GO:0043231;GO:0007165;GO:0016197;GO:0008565;GO:0016050;GO:0030100;GO:0005769;GO:0005545;GO:0030509;GO:0005515;GO:0031901;GO:0005547;GO:0006622;	metal ion binding;cytoplasm;intracellular membrane-bounded organelle;signal transduction;endosomal transport;protein transporter activity;vesicle organization;regulation of endocytosis;early endosome;1-phosphatidylinositol binding;BMP signaling pathway;protein binding;early endosome membrane;phosphatidylinositol-3,4,5-trisphosphate binding;protein targeting to lysosome;
ENSG00000039523	0.03	0.0225	0.02923	0.4026	0.00283	0.134112	0.075175	-0.244983	-0.30392	FAM65A	16	family with sequence similarity 65, member A [Source:HGNC Symbol;Acc:HGNC:25836]		GO:0005737;GO:0003674;GO:0008150;GO:0070062;GO:0005488	cytoplasm;molecular_function;biological_process;extracellular exosome;binding
ENSG00000039650	0.03	0.2236	0.6387	0.002079	0.06444	0.162168	-0.184048	-0.429491	-0.775706	PNKP	19	polynucleotide kinase 3'-phosphatase [Source:HGNC Symbol;Acc:HGNC:9154]	ATAXIA-OCULOMOTOR APRAXIA 4;Epileptic encephalopathy early infantile 10;Early infantile epileptic encephalopathy;MICROCEPHALY SEIZURES AND DEVELOPMENTAL DELAY	GO:0005730;GO:0005654;GO:0005515;GO:0098504;GO:0005524;GO:0005634;GO:0016020;GO:0006979;GO:0003684;GO:0003690;GO:0006261;GO:0090305;GO:0004519;GO:0009314;GO:0016311;GO:0006281;GO:0006284;GO:0046939;GO:0046404;GO:0042769;GO:0046403;GO:0098506;GO:0000718;GO:0017076;GO:0019201	nucleolus;nucleoplasm;protein binding;DNA 3' dephosphorylation involved in DNA repair;ATP binding;nucleus;membrane;response to oxidative stress;damaged DNA binding;double-stranded DNA binding;DNA-dependent DNA replication;nucleic acid phosphodiester bond hydrolysis;endonuclease activity;response to radiation;dephosphorylation;DNA repair;base-excision repair;nucleotide phosphorylation;ATP-dependen…
ENSG00000040199	0.0091227	0.074	0.4002	0.1358	0.0002561	-0.323769	0.163127	1.50948	1.99637	PHLPP2	16	PH domain and leucine rich repeat protein phosphatase 2 [Source:HGNC Symbol;Acc:HGNC:29149]		GO:0008152;GO:0003824;GO:0005515;GO:0046872;GO:0005634;GO:0005737;GO:0005829;GO:0045087;GO:0008543;GO:0048015;GO:0038095;GO:0007173;GO:0048011;GO:0006470;GO:0021766;GO:0004722;GO:0042622;GO:0001917	metabolic process;catalytic activity;protein binding;metal ion binding;nucleus;cytoplasm;cytosol;innate immune response;fibroblast growth factor receptor signaling pathway;phosphatidylinositol-mediated signaling;Fc-epsilon receptor signaling pathway;epidermal growth factor receptor signaling pathway;neurotrophin TRK receptor signaling pathway;protein dephosphorylation;hippocampus development;prot…
ENSG00000040275	0.11	0.05547	0.1764	0.693	0.02511	0.0325351	-0.209291	0.321592	0.0797662	SPDL1	5	spindle apparatus coiled-coil protein 1 [Source:HGNC Symbol;Acc:HGNC:26010]	establishment of mitotic spindle orientation;mitotic metaphase plate congression;protein localization to kinetochore	GO:0051301;GO:0005634;GO:0007264;GO:0005815;GO:0005829;GO:0000922;GO:0005515;GO:0000278;GO:0000132;GO:0019899;GO:0043515;GO:0031577;GO:0000940;GO:0007080;GO:0034501;	cell division;nucleus;small GTPase mediated signal transduction;microtubule organizing center;cytosol;spindle pole;protein binding;mitotic cell cycle;establishment of mitotic spindle orientation;enzyme binding;kinetochore binding;spindle checkpoint;condensed chromosome outer kinetochore;mitotic metaphase plate congression;protein localization to kinetochore;
ENSG00000040341	0.0065105	0.009813	0.01823	0.1673	0.07432	-0.0105801	-0.0521655	-0.756671	-0.798256	STAU2	8	staufen double-stranded RNA binding protein 2 [Source:HGNC Symbol;Acc:HGNC:11371]		;GO:0016020;GO:0005874;GO:0006810;GO:0005730;GO:0005783;GO:0003725;GO:0044822;GO:0005515	;membrane;microtubule;transport;nucleolus;endoplasmic reticulum;double-stranded RNA binding;poly(A) RNA binding;protein binding
ENSG00000040487	0.0082297	0.05226	0.01719	0.09245	0.0106	0.0238961	-0.0793451	-0.823758	-0.927	PQLC2	1	PQ loop repeat containing 2 [Source:HGNC Symbol;Acc:HGNC:26001]		GO:0043231;GO:0031301;GO:0005765;GO:0015181;GO:0015189;GO:1903401;GO:0015174;GO:1990822;GO:0015809;GO:0015819;GO:0080144;GO:1903826;;GO:0016021	intracellular membrane-bounded organelle;integral component of organelle membrane;lysosomal membrane;arginine transmembrane transporter activity;L-lysine transmembrane transporter activity;L-lysine transmembrane transport;basic amino acid transmembrane transporter activity;basic amino acid transmembrane transport;arginine transport;lysine transport;amino acid homeostasis;arginine transmembrane tr…
ENSG00000040531	0.05	0.6514	0.4485	0.05313	0.07387	-0.0252941	0.137771	-0.399294	-0.23623	CTNS	17	cystinosin, lysosomal cystine transporter [Source:HGNC Symbol;Acc:HGNC:2518]	cystinosis adult non-nephropathic type (CTNSANN);cystinosis late-onset juvenile or adolescent nephropathic type (CTNSJAN);cystinosis nephropathic type (CTNS);Juvenile nephropathic cystinosis;Nephropathic infantile cystinosis;Ocular cystinosis;ATP metabolic process;L-cystine transmembrane transporter activity;L-cystine transport;brain development;cell surface pattern recognition receptor signaling…	GO:0016021;GO:0005764;GO:0055085;GO:0043231;GO:0005886;GO:0007420;GO:0006520;GO:0006749;GO:0050890;GO:0006811;GO:0070062;GO:0045111;GO:0042470;GO:0005770;GO:0005765;GO:0046034;GO:0042438;GO:0015184;GO:0015811;GO:0008542;GO:0007628;GO:0002088;GO:0007616;GO:0007625;	integral component of membrane;lysosome;transmembrane transport;intracellular membrane-bounded organelle;plasma membrane;brain development;cellular amino acid metabolic process;glutathione metabolic process;cognition;ion transport;extracellular exosome;intermediate filament cytoskeleton;melanosome;late endosome;lysosomal membrane;ATP metabolic process;melanin biosynthetic process;L-cystine transm…
ENSG00000040608	0.0058774	#N/A	#N/A	0.1169	0.09912	0.0739046	0.0767523	-0.254109	-0.251262	RTN4R	22	reticulon 4 receptor [Source:HGNC Symbol;Acc:HGNC:18601]		GO:0005515;GO:0043547;GO:0005886;GO:0031225;GO:0043005;GO:0005887;GO:0004872;GO:0005783;GO:0050770;GO:0043025;GO:0007409;GO:0044295;GO:0070062;GO:0048011;GO:0009986;GO:0050771;GO:0030517;GO:0023041;GO:0038131;GO:0030426	protein binding;positive regulation of GTPase activity;plasma membrane;anchored component of membrane;neuron projection;integral component of plasma membrane;receptor activity;endoplasmic reticulum;regulation of axonogenesis;neuronal cell body;axonogenesis;axonal growth cone;extracellular exosome;neurotrophin TRK receptor signaling pathway;cell surface;negative regulation of axonogenesis;negative…
ENSG00000040633	0.11	#N/A	#N/A	0.01401	0.1603	-0.0464384	-0.123017	0.274168	0.19759	PHF23	17	PHD finger protein 23 [Source:HGNC Symbol;Acc:HGNC:28428]	negative regulation of autophagosome assembly;negative regulation of autophagosome maturation;positive regulation of protein ubiquitination	GO:0008270;GO:0005634;GO:0005737;GO:0006914;GO:0005515;GO:0031398;GO:1902902;GO:1901097;	zinc ion binding;nucleus;cytoplasm;autophagy;protein binding;positive regulation of protein ubiquitination;negative regulation of autophagosome assembly;negative regulation of autophagosome maturation;
ENSG00000040933	0.08	0.2416	0.000458	0.6101	0.05116	-0.249158	0.177726	-1.08824	-0.661359	INPP4A	2	inositol polyphosphate-4-phosphatase type I A [Source:HGNC Symbol;Acc:HGNC:6074]		GO:0007165;GO:0005829;GO:0036092;GO:0016311;GO:0006661;GO:0005515;GO:0006644;GO:0044281;GO:0043647;GO:0016316;GO:0034597;	signal transduction;cytosol;phosphatidylinositol-3-phosphate biosynthetic process;dephosphorylation;phosphatidylinositol biosynthetic process;protein binding;phospholipid metabolic process;small molecule metabolic process;inositol phosphate metabolic process;phosphatidylinositol-3,4-bisphosphate 4-phosphatase activity;phosphatidylinositol-4,5-bisphosphate 4-phosphatase activity;
ENSG00000041357	0.0017121	0.01154	0.05953	0.02218	0.1839	0.21882	-0.125276	1.13826	0.794169	PSMA4	15	proteasome subunit alpha 4 [Source:HGNC Symbol;Acc:HGNC:9533]		GO:0004298;GO:0043161;GO:0005839;GO:0051603;GO:0004175;GO:0010499;GO:0007411;GO:0005634;GO:0006511;GO:0019773;GO:0005737;GO:0007264;GO:0043231;GO:0050852;GO:0005886;GO:0006915;GO:0005829;GO:0043488;GO:0043066;GO:0045087;GO:0000165;GO:0000186;GO:0005654;GO:0038061;GO:0042981;GO:0000502;GO:0002474;GO:0008543;GO:0006595;GO:0000209;GO:0007265;GO:0005515;GO:0000932;GO:0090090;GO:0038095;GO:0070062;GO:…	threonine-type endopeptidase activity;proteasome-mediated ubiquitin-dependent protein catabolic process;proteasome core complex;proteolysis involved in cellular protein catabolic process;endopeptidase activity;proteasomal ubiquitin-independent protein catabolic process;axon guidance;nucleus;ubiquitin-dependent protein catabolic process;proteasome core complex, alpha-subunit complex;cytoplasm;smal…
ENSG00000041802	0.06	0.08937	0.04482	0.1238	0.08492	0.217773	0.197517	0.182854	0.162598	LSG1	3	large 60S subunit nuclear export GTPase 1 [Source:HGNC Symbol;Acc:HGNC:25652]		GO:0005525;GO:0008152;GO:0005634;GO:0005737;GO:0016020;GO:0015031;GO:0003924;GO:0005829;GO:0005783;GO:0042254;GO:0015030;GO:0051168	GTP binding;metabolic process;nucleus;cytoplasm;membrane;protein transport;GTPase activity;cytosol;endoplasmic reticulum;ribosome biogenesis;Cajal body;nuclear export
ENSG00000041880	0.02	0.1464	0.2662	0.06773	0.008444	-0.447833	-0.249505	0.246133	0.444461	PARP3	3	poly (ADP-ribose) polymerase family, member 3 [Source:HGNC Symbol;Acc:HGNC:273]	double-strand break repair;protein localization to site of double-strand break;regulation of mitotic spindle organization;positive regulation of telomere maintenance via telomere lengthening	GO:0003950;GO:0006471;GO:0005634;GO:0003824;GO:0006281;GO:0006302;GO:0005814;GO:0000723;GO:0035861;GO:0051106;GO:0060236;GO:1990166;	NAD+ ADP-ribosyltransferase activity;protein ADP-ribosylation;nucleus;catalytic activity;DNA repair;double-strand break repair;centriole;telomere maintenance;site of double-strand break;positive regulation of DNA ligation;regulation of mitotic spindle organization;protein localization to site of double-strand break;
ENSG00000041982	0.01	0.0473	0.04682	0.2909	0.003749	-0.0509718	0.713427	3.07925	3.84365	TNC	9	tenascin C [Source:HGNC Symbol;Acc:HGNC:5318]	Autosomal dominant nonsyndromic sensorineural deafness type DFNA;DEAFNESS AUTOSOMAL DOMINANT 56	GO:0005615;GO:0005576;GO:0016020;GO:0007155;GO:0031012;GO:0005515;GO:0005925;GO:0030198;GO:0009611;GO:0045545;GO:0001649;GO:0005604;GO:0010628;GO:0008284;GO:0007528;GO:0060740;GO:0005614;GO:0014012;GO:0060739;GO:0071300;GO:0005578;GO:0009612;GO:0042060;GO:0045471;GO:0071305;GO:0042475;GO:0031175;GO:0007162;GO:0060447;GO:0071774;GO:0071799;	extracellular space;extracellular region;membrane;cell adhesion;extracellular matrix;protein binding;focal adhesion;extracellular matrix organization;response to wounding;syndecan binding;osteoblast differentiation;basement membrane;positive regulation of gene expression;positive regulation of cell proliferation;neuromuscular junction development;prostate gland epithelium morphogenesis;interstiti…
ENSG00000041988	0.09	0.1286	0.04194	0.2213	0.06207	-0.0173098	-0.16945	0.972392	0.820252	THAP3	1	THAP domain containing, apoptosis associated protein 3 [Source:HGNC Symbol;Acc:HGNC:20855]		GO:0003677;GO:0003676;GO:0046872;GO:0005515	DNA binding;nucleic acid binding;metal ion binding;protein binding
ENSG00000042088	0.0027295	0.04609	0.006233	0.1257	0.2002	-0.150146	-0.15651	-0.627606	-0.63397	TDP1	14	tyrosyl-DNA phosphodiesterase 1 [Source:HGNC Symbol;Acc:HGNC:18884]	Spinocerebellar ataxia type 1 with axonal neuropathy;single strand break repair;SPINOCEREBELLAR ATAXIA AUTOSOMAL RECESSIVE WITH AXONAL NEUROPATHY;	GO:0005634;GO:0006281;GO:0008081;GO:0005737;GO:0003690;GO:0090305;GO:0003697;GO:0006302;GO:0005515;GO:0004527;GO:0000012;GO:0017005	nucleus;DNA repair;phosphoric diester hydrolase activity;cytoplasm;double-stranded DNA binding;nucleic acid phosphodiester bond hydrolysis;single-stranded DNA binding;double-strand break repair;protein binding;exonuclease activity;single strand break repair;3'-tyrosyl-DNA phosphodiesterase activity
ENSG00000042286	0.0096041	0.04529	0.0009189	0.08426	0.03562	0.310907	0.108311	1.86018	1.65758	AIFM2	10	apoptosis-inducing factor, mitochondrion-associated, 2 [Source:HGNC Symbol;Acc:HGNC:21411]		GO:0005615;GO:0003677;GO:0016021;GO:0005739;GO:0005737;GO:0055114;GO:0050660;GO:0016491;GO:0005829;GO:0008137;GO:0043065;GO:0005741;GO:0005811;GO:0008637;GO:0004174	extracellular space;DNA binding;integral component of membrane;mitochondrion;cytoplasm;oxidation-reduction process;flavin adenine dinucleotide binding;oxidoreductase activity;cytosol;NADH dehydrogenase (ubiquinone) activity;positive regulation of apoptotic process;mitochondrial outer membrane;lipid particle;apoptotic mitochondrial changes;electron-transferring-flavoprotein dehydrogenase activity
ENSG00000042429	0.0017697	0.06982	0.02529	0.3043	0.0758	0.0498684	0.00583347	0.527986	0.483951	MED17	11	mediator complex subunit 17 [Source:HGNC Symbol;Acc:HGNC:2375]	Microcephaly postnatal progressive with seizures and brain atrophy;Infantile cerebral and cerebellar atrophy with postnatal progressive microcephaly	GO:0006357;GO:0005634;GO:0016020;GO:0005667;GO:0045944;GO:0030521;GO:0003713;GO:0004872;GO:0005654;GO:0045893;GO:0001104;GO:0016592;GO:0006367;GO:0005515;GO:0003712;GO:0010467;GO:0030374;GO:0030518;GO:0042809;GO:0070847;GO:0046966;GO:0019827;GO:0061630;GO:0016567;GO:0000151	regulation of transcription from RNA polymerase II promoter;nucleus;membrane;transcription factor complex;positive regulation of transcription from RNA polymerase II promoter;androgen receptor signaling pathway;transcription coactivator activity;receptor activity;nucleoplasm;positive regulation of transcription, DNA-templated;RNA polymerase II transcription cofactor activity;mediator complex;tran…
ENSG00000042445	0.01	0.5747	0.263	0.1053	0.01671	0.116333	0.0783844	-0.0430047	-0.0809536	RETSAT	2	retinol saturase (all-trans-retinol 13,14-reductase) [Source:HGNC Symbol;Acc:HGNC:25991]		;GO:0016020;GO:0055114;GO:0016491;GO:0042572;GO:0005789;GO:0031965;GO:0005640;GO:0051786	;membrane;oxidation-reduction process;oxidoreductase activity;retinol metabolic process;endoplasmic reticulum membrane;nuclear membrane;nuclear outer membrane;all-trans-retinol 13,14-reductase activity
ENSG00000042493	0.01	0.01107	0.04417	0.1053	0.01235	-0.209552	-0.479132	1.41747	1.14789	CAPG	2	capping protein (actin filament), gelsolin-like [Source:HGNC Symbol;Acc:HGNC:1474]		GO:0005634;GO:0005737;GO:0003779;GO:0005730;GO:0005654;GO:0019904;GO:0051016;GO:0005814;GO:0005515;GO:0008290;GO:0006461;GO:0070062;GO:0042470;GO:0032403;GO:0072686;GO:0090543;GO:0030031	nucleus;cytoplasm;actin binding;nucleolus;nucleoplasm;protein domain specific binding;barbed-end actin filament capping;centriole;protein binding;F-actin capping protein complex;protein complex assembly;extracellular exosome;melanosome;protein complex binding;mitotic spindle;Flemming body;cell projection assembly
ENSG00000042753	0.0084189	0.05068	0.1518	0.03408	0.04579	0.226963	0.218823	-0.880629	-0.888769	AP2S1	19	adaptor-related protein complex 2, sigma 1 subunit [Source:HGNC Symbol;Acc:HGNC:565]	Familial hypocalciuric hypercalcemia type 3;HYPOCALCIURIC HYPERCALCEMIA FAMILIAL TYPE III	GO:0015031;GO:0006810;GO:0006886;GO:0008565;GO:0016192;GO:0030117;GO:0007411;GO:0005215;GO:0005886;GO:0005829;GO:0048013;GO:0007268;GO:0030100;GO:0048268;GO:0005515;GO:0072583;GO:0007173;GO:0016032;GO:0048011;GO:0019886;GO:0030666;GO:0042059;GO:0036020;GO:0030669;GO:0050690;GO:0030122;GO:0035615	protein transport;transport;intracellular protein transport;protein transporter activity;vesicle-mediated transport;membrane coat;axon guidance;transporter activity;plasma membrane;cytosol;ephrin receptor signaling pathway;synaptic transmission;regulation of endocytosis;clathrin coat assembly;protein binding;clathrin-mediated endocytosis;epidermal growth factor receptor signaling pathway;viral pr…
ENSG00000042980	0.1	0.0722	0.04669	0.181	4.509e-08	0.327885	-0.0799591	0.987442	0.579598	ADAM28	8	ADAM metallopeptidase domain 28 [Source:HGNC Symbol;Acc:HGNC:206]		GO:0006508;GO:0008270;GO:0016021;GO:0005576;GO:0005886;GO:0004222;GO:0008237;GO:0007283;GO:0005515;	proteolysis;zinc ion binding;integral component of membrane;extracellular region;plasma membrane;metalloendopeptidase activity;metallopeptidase activity;spermatogenesis;protein binding;
ENSG00000043093	0.04	0.1315	0.01601	0.09235	0.003899	-0.0634369	-0.111735	0.639748	0.59145	DCUN1D1	3	DCN1, defective in cullin neddylation 1, domain containing 1 [Source:HGNC Symbol;Acc:HGNC:18184]		GO:0005634;GO:0000151;GO:0005515;GO:0031624;GO:0032182;GO:0045116;GO:0051443;GO:0097602;GO:0008150;	nucleus;ubiquitin ligase complex;protein binding;ubiquitin conjugating enzyme binding;ubiquitin-like protein binding;protein neddylation;positive regulation of ubiquitin-protein transferase activity;cullin family protein binding;biological_process;
ENSG00000043143	0.0038978	0.03053	0.04423	0.1137	3.045e-05	-0.337166	0.140411	1.95259	2.43016	JADE2	5	jade family PHD finger 2 [Source:HGNC Symbol;Acc:HGNC:22984]		;GO:0008270;GO:0005654;GO:0005515;GO:0060395;GO:0000123;GO:0070062;GO:0043966;GO:0043981;GO:0043982;GO:0043983	;zinc ion binding;nucleoplasm;protein binding;SMAD protein signal transduction;histone acetyltransferase complex;extracellular exosome;histone H3 acetylation;histone H4-K5 acetylation;histone H4-K8 acetylation;histone H4-K12 acetylation
ENSG00000043462	3.7517e-05	0.03254	0.02007	0.1479	0.02085	0.333145	0.437978	-1.91748	-1.81265	LCP2	5	lymphocyte cytosolic protein 2 (SH2 domain containing leukocyte protein of 76kDa) [Source:HGNC Symbol;Acc:HGNC:6529]		GO:0006955;GO:0035556;GO:0050852;GO:0005829;GO:0030168;GO:0007169;GO:0045087;GO:0005515;GO:0038095;GO:0007596;GO:0045860;GO:0044853;GO:0036398;GO:0005911;GO:0050663;GO:0045576;GO:0005622	immune response;intracellular signal transduction;T cell receptor signaling pathway;cytosol;platelet activation;transmembrane receptor protein tyrosine kinase signaling pathway;innate immune response;protein binding;Fc-epsilon receptor signaling pathway;blood coagulation;positive regulation of protein kinase activity;plasma membrane raft;TCR signalosome;cell-cell junction;cytokine secretion;mast …
ENSG00000043514	0.0021414	0.01778	0.0486	0.1549	0.0186	-0.0245619	-0.0882783	-2.18839	-2.25211	TRIT1	1	tRNA isopentenyltransferase 1 [Source:HGNC Symbol;Acc:HGNC:20286]		GO:0005524;GO:0008270;GO:0003676;GO:0046872;GO:0005739;GO:0008033;GO:0005575;GO:0006400;GO:0010467;GO:0052381;GO:0016740;GO:0009058;GO:0004161	ATP binding;zinc ion binding;nucleic acid binding;metal ion binding;mitochondrion;tRNA processing;cellular_component;tRNA modification;gene expression;tRNA dimethylallyltransferase activity;transferase activity;biosynthetic process;dimethylallyltranstransferase activity
ENSG00000044090	0.05	0.02862	0.1098	0.1777	0.0002565	-0.233841	-0.210399	0.64789	0.671332	CUL7	6	cullin 7 [Source:HGNC Symbol;Acc:HGNC:21024]	3-M syndrome 1;3@M SYNDROME;microtubule cytoskeleton organization;mitotic cytokinesis;positive regulation of mitotic nuclear division;THREE M SYNDROME 1	GO:0006508;GO:0005634;GO:0006511;GO:0005737;GO:0005813;GO:0005829;GO:0016567;GO:0031625;GO:0005680;GO:0030968;GO:0000226;GO:0005654;GO:0005794;GO:0048471;GO:0000281;GO:0005515;GO:0007088;GO:0001890;GO:0044267;GO:0016032;GO:0007030;GO:0001837;GO:0031467;GO:0050775;GO:0036498;GO:0001570;GO:1990393;GO:0005488	proteolysis;nucleus;ubiquitin-dependent protein catabolic process;cytoplasm;centrosome;cytosol;protein ubiquitination;ubiquitin protein ligase binding;anaphase-promoting complex;endoplasmic reticulum unfolded protein response;microtubule cytoskeleton organization;nucleoplasm;Golgi apparatus;perinuclear region of cytoplasm;mitotic cytokinesis;protein binding;regulation of mitotic nuclear division;…
ENSG00000044115	0.02	0.01338	0.02186	0.1234	0.09198	-0.139559	0.0463523	0.818785	1.0047	CTNNA1	5	catenin (cadherin-associated protein), alpha 1, 102kDa [Source:HGNC Symbol;Acc:HGNC:2509]	Hereditary diffuse gastric cancer;GASTRIC CANCER HEREDITARY DIFFUSE	;GO:0005829;GO:0007155;GO:0051015;GO:0008013;GO:0005912;GO:0007015;GO:0045296;GO:0090136;GO:0005198;GO:0015629;GO:0007264;GO:0005886;GO:0005911;GO:0044822;GO:0005515;GO:0045216;GO:0048010;GO:0005925;GO:0016342;GO:0034332;GO:0045295;GO:0042692;GO:0051149;GO:0017166;GO:0034329;GO:0043297;GO:0071681;GO:0042127;GO:0030027;GO:0034613;GO:0005913;GO:0043066;GO:0014704;GO:2001240;GO:0007163;GO:0045880;GO…	;cytosol;cell adhesion;actin filament binding;beta-catenin binding;adherens junction;actin filament organization;cadherin binding;epithelial cell-cell adhesion;structural molecule activity;actin cytoskeleton;small GTPase mediated signal transduction;plasma membrane;cell-cell junction;poly(A) RNA binding;protein binding;cell-cell junction organization;vascular endothelial growth factor receptor si…
ENSG00000044446	#N/A	#N/A	#N/A	0.6243	#N/A	-0.0398481	0.00306454	-0.674264	-0.631351	PHKA2	X	phosphorylase kinase, alpha 2 (liver) [Source:HGNC Symbol;Acc:HGNC:8926]	Glycogen storage disease due to liver phosphorylase kinase deficiency;GLYCOGEN STORAGE DISEASE IXa1	GO:0006468;GO:0005886;GO:0005829;GO:0005975;GO:0003824;GO:0006464;GO:0005516;GO:0044281;GO:0006006;GO:0005980;GO:0006091;GO:0005964;GO:0004689	protein phosphorylation;plasma membrane;cytosol;carbohydrate metabolic process;catalytic activity;cellular protein modification process;calmodulin binding;small molecule metabolic process;glucose metabolic process;glycogen catabolic process;generation of precursor metabolites and energy;phosphorylase kinase complex;phosphorylase kinase activity
ENSG00000044459	0.006916	0.01387	0.02886	0.07347	0.004775	-0.00240708	-0.100041	1.49714	1.3995	CNTLN	9	centlein, centrosomal protein [Source:HGNC Symbol;Acc:HGNC:23432]	centriole-centriole cohesion;protein binding bridging;establishment of protein localization to organelle	GO:0005737;GO:0030674;GO:0023014;GO:0019901;GO:0019904;GO:0005814;GO:0070062;GO:0000155;GO:0000160;GO:0033365;GO:0010457	cytoplasm;protein binding, bridging;signal transduction by protein phosphorylation;protein kinase binding;protein domain specific binding;centriole;extracellular exosome;phosphorelay sensor kinase activity;phosphorelay signal transduction system;protein localization to organelle;centriole-centriole cohesion
ENSG00000044574	0.02	0.02855	0.06747	0.0411	0.1191	0.671988	0.45562	-0.358338	-0.574706	HSPA5	9	heat shock 70kDa protein 5 (glucose-regulated protein, 78kDa) [Source:HGNC Symbol;Acc:HGNC:5238]	endoplasmic reticulum;maintenance of protein localization in endoplasmic reticulum;canonical Wnt signaling pathway involved in negative regulation of apoptotic process;mRNA export from nucleus;positive regulation of cell migration	GO:0005509;GO:0005524;GO:0005634;GO:0016887;GO:0016020;GO:0051082;GO:0031625;GO:0005789;GO:0043066;GO:0030168;GO:0030968;GO:0030433;GO:0005783;GO:0030496;GO:0042149;GO:0019904;GO:0008180;GO:0030176;GO:0005515;GO:0030335;GO:0070062;GO:0044267;GO:0005925;GO:0042470;GO:0007596;GO:0051087;GO:0019899;GO:0034975;GO:0021762;GO:0002576;GO:0005788;GO:0001948;GO:0036498;GO:0005793;GO:0036500;GO:1990440;GO:…	calcium ion binding;ATP binding;nucleus;ATPase activity;membrane;unfolded protein binding;ubiquitin protein ligase binding;endoplasmic reticulum membrane;negative regulation of apoptotic process;platelet activation;endoplasmic reticulum unfolded protein response;ER-associated ubiquitin-dependent protein catabolic process;endoplasmic reticulum;midbody;cellular response to glucose starvation;protei…
ENSG00000046604	0.03	0.01371	0.01363	0.2163	0.1099	-0.963393	0.0665979	5.73086	6.76085	DSG2	18	desmoglein 2 [Source:HGNC Symbol;Acc:HGNC:3049]	Familial isolated arrhythmogenic ventricular dysplasia biventricular form;Familial isolated arrhythmogenic ventricular dysplasia left dominant form;Familial isolated arrhythmogenic ventricular dysplasia right dominant form;Familial isolated dilated cardiomyopathy;Purkinje myocyte development;bundle of His cell-Purkinje myocyte adhesion involved in cell communication;desmosome organization;regulat…	GO:0005509;GO:0016021;GO:0016020;GO:0005886;GO:0007156;GO:0006915;GO:0007155;GO:0030057;GO:0005911;GO:0070062;GO:0012501;GO:0009986;GO:0050839;GO:0086091;GO:0006921;GO:0014704;GO:0086073;GO:0086083;GO:0098911;GO:0002934;GO:0003165;GO:0032570;GO:0060135;GO:0016324;GO:0016328	calcium ion binding;integral component of membrane;membrane;plasma membrane;homophilic cell adhesion via plasma membrane adhesion molecules;apoptotic process;cell adhesion;desmosome;cell-cell junction;extracellular exosome;programmed cell death;cell surface;cell adhesion molecule binding;regulation of heart rate by cardiac conduction;cellular component disassembly involved in execution phase of a…
ENSG00000046647	#N/A	#N/A	#N/A	0.6317	#N/A	-0.0616664	-0.407631	1.21426	0.868298	GEMIN8	X	gem (nuclear organelle) associated protein 8 [Source:HGNC Symbol;Acc:HGNC:26044]		GO:0005634;GO:0005737;GO:0005829;GO:0005654;GO:0000387;GO:0005515;GO:0032797;GO:0034719;GO:0097504	nucleus;cytoplasm;cytosol;nucleoplasm;spliceosomal snRNP assembly;protein binding;SMN complex;SMN-Sm protein complex;Gemini of coiled bodies
ENSG00000046651	#N/A	#N/A	#N/A	0.009259	#N/A	-0.163061	-0.447102	0.943465	0.659423	OFD1	X	oral-facial-digital syndrome 1 [Source:HGNC Symbol;Acc:HGNC:2567]	Joubert syndrome type 10 (JBTS10);oral-facial-digital syndrome type 1 (OFD1);SIMPSON-GOLABI-BEHMEL SYNDROME TYPE 2;Joubert syndrome with orofaciodigital defect;Orofaciodigital syndrome type 1;Primary ciliary dyskinesia;Retinitis pigmentosa;JOUBERT SYNDROME 10;OROFACIODIGITAL SYNDROME I;RETINITIS PIGMENTOSA 23	GO:0005634;GO:0016020;GO:0005813;GO:0005829;GO:0015630;GO:0060271;GO:0043014;GO:0005814;GO:0005515;GO:0005929;GO:0006996;GO:0036064;GO:0000278;GO:0000086;GO:0043015;GO:0034451;GO:0060287;GO:0035082;	nucleus;membrane;centrosome;cytosol;microtubule cytoskeleton;cilium morphogenesis;alpha-tubulin binding;centriole;protein binding;cilium;organelle organization;ciliary basal body;mitotic cell cycle;G2/M transition of mitotic cell cycle;gamma-tubulin binding;centriolar satellite;epithelial cilium movement involved in determination of left/right asymmetry;axoneme assembly;
ENSG00000047056	0.0095073	0.07229	0.02381	0.0374	0.1551	0.0256773	-0.0125807	-0.661686	-0.699944	WDR37	10	WD repeat domain 37 [Source:HGNC Symbol;Acc:HGNC:31406]		GO:0005515	protein binding
ENSG00000047188	0.02	0.002226	0.1652	0.07464	0.01062	0.0500681	-0.0942887	0.32288	0.178524	YTHDC2	5	YTH domain containing 2 [Source:HGNC Symbol;Acc:HGNC:24721]	positive regulation by host of viral genome replication	GO:0005524;GO:0003676;GO:0005737;GO:0004386;GO:0004004;GO:0005783;GO:0006396;GO:0044822;GO:0005515;GO:0034612;GO:0070555;GO:0070063;GO:0044829;GO:0008186	ATP binding;nucleic acid binding;cytoplasm;helicase activity;ATP-dependent RNA helicase activity;endoplasmic reticulum;RNA processing;poly(A) RNA binding;protein binding;response to tumor necrosis factor;response to interleukin-1;RNA polymerase binding;positive regulation by host of viral genome replication;RNA-dependent ATPase activity
ENSG00000047230	#N/A	#N/A	#N/A	0.2398	#N/A	-0.0931822	-0.101178	0.519451	0.511455	CTPS2	X	CTP synthase 2 [Source:HGNC Symbol;Acc:HGNC:2520]		GO:0005524;GO:0005829;GO:0006220;GO:0006541;GO:0005515;GO:0044281;GO:0006221;GO:0003883;GO:0055086;GO:0015949;GO:0044210;GO:0005739	ATP binding;cytosol;pyrimidine nucleotide metabolic process;glutamine metabolic process;protein binding;small molecule metabolic process;pyrimidine nucleotide biosynthetic process;CTP synthase activity;nucleobase-containing small molecule metabolic process;nucleobase-containing small molecule interconversion;'de novo' CTP biosynthetic process;mitochondrion
ENSG00000047249	0.05	0.007275	0.135	0.7723	0.1034	0.110122	-0.156056	0.807355	0.541177	ATP6V1H	8	ATPase, H+ transporting, lysosomal 50/57kDa, V1 subunit H [Source:HGNC Symbol;Acc:HGNC:18303]		GO:0055085;GO:0016887;GO:0005886;GO:0005829;GO:0046961;GO:0034220;GO:0006897;GO:0050790;GO:0006879;GO:0030234;GO:0005515;GO:0015991;GO:0000221;GO:0070062;GO:0016032;GO:0008286;GO:0005765;GO:0007035;GO:0016820;GO:0033572;GO:0090382;GO:0050690;GO:0005488;	transmembrane transport;ATPase activity;plasma membrane;cytosol;proton-transporting ATPase activity, rotational mechanism;ion transmembrane transport;endocytosis;regulation of catalytic activity;cellular iron ion homeostasis;enzyme regulator activity;protein binding;ATP hydrolysis coupled proton transport;vacuolar proton-transporting V-type ATPase, V1 domain;extracellular exosome;viral process;in…
ENSG00000047315	0.0058721	0.03359	0.1032	0.0622	4.774e-08	-0.0752808	0.0869272	0.476442	0.63865	POLR2B	4	polymerase (RNA) II (DNA directed) polypeptide B, 140kDa [Source:HGNC Symbol;Acc:HGNC:9188]		GO:0003677;GO:0006351;GO:0006366;GO:0001055;GO:0032549;GO:0003899;GO:0046872;GO:0005634;GO:0006368;GO:0016020;GO:0006289;GO:0005654;GO:0006281;GO:0005665;GO:0000398;GO:0008380;GO:0044822;GO:0006367;GO:0005515;GO:0010467;GO:0016032;GO:0006370;GO:0006283;GO:0050434;GO:0031047;GO:0034587;GO:0035019;GO:0003682	DNA binding;transcription, DNA-templated;transcription from RNA polymerase II promoter;RNA polymerase II activity;ribonucleoside binding;DNA-directed RNA polymerase activity;metal ion binding;nucleus;transcription elongation from RNA polymerase II promoter;membrane;nucleotide-excision repair;nucleoplasm;DNA repair;DNA-directed RNA polymerase II, core complex;mRNA splicing, via spliceosome;RNA spl…
ENSG00000047346	0.01	0.001457	0.002942	0.09697	0.2299	-0.29311	0.00561389	-0.9232	-0.624476	FAM214A	15	family with sequence similarity 214, member A [Source:HGNC Symbol;Acc:HGNC:25609]		GO:0005515;	protein binding;
ENSG00000047365	0.0022513	0.02112	0.01226	0.4951	0.1073	-0.61922	-0.0771259	2.79516	3.33725	ARAP2	4	ArfGAP with RhoGAP domain, ankyrin repeat and PH domain 2 [Source:HGNC Symbol;Acc:HGNC:16924]		GO:0046872;GO:0007264;GO:0007165;GO:0005096;GO:0043547;GO:0005829;GO:0051056;GO:0005515;GO:0005547;	metal ion binding;small GTPase mediated signal transduction;signal transduction;GTPase activator activity;positive regulation of GTPase activity;cytosol;regulation of small GTPase mediated signal transduction;protein binding;phosphatidylinositol-3,4,5-trisphosphate binding;
ENSG00000047410	0.005526	0.08363	0.08566	0.4267	0.003891	-0.330145	-0.312059	0.986141	1.00423	TPR	1	translocated promoter region, nuclear basket protein [Source:HGNC Symbol;Acc:HGNC:12017]	Differentiated thyroid carcinoma;MAPK import into nucleus;RNA export from nucleus;mitotic spindle assembly checkpoint;negative regulation of RNA export from nucleus;negative regulation of transcription from RNA polymerase II promoter in response to UV-induced DNA damage;negative regulation of translational initiation;nuclear pore organization;positive regulation of heterochromatin assembly;positi…	GO:0051301;GO:0005634;GO:0055085;GO:0005737;GO:0042803;GO:0003682;GO:0005975;GO:0031072;GO:0045947;GO:0019221;GO:0000122;GO:0005654;GO:0008033;GO:0007067;GO:0019898;GO:0006606;GO:0035457;GO:0044822;GO:0003729;GO:0005643;GO:0005868;GO:0005515;GO:0003674;GO:0005575;GO:0008150;GO:0044267;GO:0044281;GO:0031965;GO:0010467;GO:0016032;GO:0019058;GO:0000278;GO:0000776;GO:0016925;GO:0019048;GO:0019054;GO:…	cell division;nucleus;transmembrane transport;cytoplasm;protein homodimerization activity;chromatin binding;carbohydrate metabolic process;heat shock protein binding;negative regulation of translational initiation;cytokine-mediated signaling pathway;negative regulation of transcription from RNA polymerase II promoter;nucleoplasm;tRNA processing;mitotic nuclear division;extrinsic component of memb…
ENSG00000047578	0.00031627	0.06184	0.08135	0.5123	0.173	-0.208216	0.00298646	0.490577	0.701779	KIAA0556	16	KIAA0556 [Source:HGNC Symbol;Acc:HGNC:29068]		GO:0005615;GO:0005634;GO:0005886;GO:0005654;	extracellular space;nucleus;plasma membrane;nucleoplasm;
ENSG00000047579	0.02	0.006566	0.1043	0.2541	0.004624	-0.0452293	-0.109061	0.401751	0.337919	DTNBP1	6	dystrobrevin binding protein 1 [Source:HGNC Symbol;Acc:HGNC:17328]	Hermansky-Pudlak syndrome type 7;HERMANSKY-PUDLAK SYNDROME 7	GO:0005634;GO:0005737;GO:0031083;GO:0005829;GO:0005789;GO:0043005;GO:0030054;GO:0014069;GO:0042383;GO:0045211;GO:0031532;GO:0005515;GO:0048812;GO:0030424;GO:0030426;GO:0010628;GO:0030672;GO:0031175;GO:0010008;GO:0061024;GO:0001956;GO:0043197;GO:0033162;GO:0014059;GO:0032438;GO:0006892;GO:0008089;GO:0048490;GO:0060159;GO:0005886;GO:0007596;GO:0006996;GO:0016528;GO:0043506;GO:0060155;	nucleus;cytoplasm;BLOC-1 complex;cytosol;endoplasmic reticulum membrane;neuron projection;cell junction;postsynaptic density;sarcolemma;postsynaptic membrane;actin cytoskeleton reorganization;protein binding;neuron projection morphogenesis;axon;growth cone;positive regulation of gene expression;synaptic vesicle membrane;neuron projection development;endosome membrane;membrane organization;positiv…
ENSG00000047621	0.0069185	0.02193	0.004924	0.1671	0.05734	0.1759	-0.0413608	-0.319915	-0.537176	C12orf4	12	chromosome 12 open reading frame 4 [Source:HGNC Symbol;Acc:HGNC:1184]		GO:0005737;GO:0043304;	cytoplasm;regulation of mast cell degranulation;
ENSG00000047634	#N/A	#N/A	#N/A	#N/A	#N/A	0.0433773	-0.347725	1.51179	1.12069	SCML1	X	sex comb on midleg-like 1 (Drosophila) [Source:HGNC Symbol;Acc:HGNC:10580]		GO:0003677;GO:0005634;GO:0006355;GO:0003700;GO:0006351;GO:0009653;GO:0005515;	DNA binding;nucleus;regulation of transcription, DNA-templated;transcription factor activity, sequence-specific DNA binding;transcription, DNA-templated;anatomical structure morphogenesis;protein binding;
ENSG00000047644	#N/A	#N/A	#N/A	0.02007	#N/A	0.0124704	-0.00930271	-1.11601	-1.13778	WWC3	X	WWC family member 3 [Source:HGNC Symbol;Acc:HGNC:29237]	negative regulation of organ growth	GO:0005829;GO:0032947;GO:0000122;GO:0005515;GO:0035331;GO:0019900;GO:0046621	cytosol;protein complex scaffold;negative regulation of transcription from RNA polymerase II promoter;protein binding;negative regulation of hippo signaling;kinase binding;negative regulation of organ growth
ENSG00000047648	#N/A	#N/A	#N/A	0.09603	#N/A	0.139914	0.10744	-0.998161	-1.03064	ARHGAP6	X	Rho GTPase activating protein 6 [Source:HGNC Symbol;Acc:HGNC:676]	cytoplasmic sequestering of NF-kappaB;negative regulation of focal adhesion assembly;negative regulation of stress fiber assembly	GO:0005737;GO:0007264;GO:0007165;GO:0005829;GO:0015629;GO:0051056;GO:0007266;GO:0005884;GO:0009967;GO:0030041;GO:0017124;GO:0005070;GO:0051895;GO:0010518;GO:0016004;GO:0043274;GO:0007202;GO:0051497;GO:0005096;GO:0043547;GO:0007015;GO:0043087;GO:0048041	cytoplasm;small GTPase mediated signal transduction;signal transduction;cytosol;actin cytoskeleton;regulation of small GTPase mediated signal transduction;Rho protein signal transduction;actin filament;positive regulation of signal transduction;actin filament polymerization;SH3 domain binding;SH3/SH2 adaptor activity;negative regulation of focal adhesion assembly;positive regulation of phospholip…
ENSG00000047849	0.01	0.03241	0.1467	#N/A	0.09649	-0.0556341	-0.00529935	1.02801	1.07834	MAP4	3	microtubule-associated protein 4 [Source:HGNC Symbol;Acc:HGNC:6862]	cell division;establishment of spindle orientation;microtubule sliding;mitotic spindle organization	GO:0005737;GO:0005874;GO:0008017;GO:0015631;GO:0051301;GO:0005198;GO:0005886;GO:0043005;GO:0015630;GO:0044822;GO:0007052;GO:0005515;GO:0005875;GO:0070062;GO:0031175;GO:0072686;GO:0051012;GO:0051294;GO:0097481;	cytoplasm;microtubule;microtubule binding;tubulin binding;cell division;structural molecule activity;plasma membrane;neuron projection;microtubule cytoskeleton;poly(A) RNA binding;mitotic spindle organization;protein binding;microtubule associated complex;extracellular exosome;neuron projection development;mitotic spindle;microtubule sliding;establishment of spindle orientation;neuronal postsynap…
ENSG00000047932	0.04	0.02079	0.01835	0.07806	4.899e-05	-0.0383766	-0.175271	0.189273	0.0523788	GOPC	6	golgi-associated PDZ and coiled-coil motif containing [Source:HGNC Symbol;Acc:HGNC:17643]		GO:0005737;GO:0016020;GO:0051260;GO:0007264;GO:0015031;GO:0005886;GO:0005794;GO:0030054;GO:0014069;GO:0030425;GO:0045211;GO:0006888;GO:0005515;GO:0044325;GO:0043234;GO:0005765;GO:0030660;GO:0045176;GO:0006893;GO:0030140;GO:0043004	cytoplasm;membrane;protein homooligomerization;small GTPase mediated signal transduction;protein transport;plasma membrane;Golgi apparatus;cell junction;postsynaptic density;dendrite;postsynaptic membrane;ER to Golgi vesicle-mediated transport;protein binding;ion channel binding;protein complex;lysosomal membrane;Golgi-associated vesicle membrane;apical protein localization;Golgi to plasma membra…
ENSG00000048028	0.1	0.007782	0.09442	0.6653	0.1277	-0.326383	-0.167692	0.555735	0.714426	USP28	11	ubiquitin specific peptidase 28 [Source:HGNC Symbol;Acc:HGNC:12625]	DNA damage checkpoint;positive regulation of mesenchymal cell proliferation	GO:0005634;GO:0006511;GO:0043161;GO:0061136;GO:0004197;GO:0016579;GO:0036459;GO:0005730;GO:0034644;GO:0004843;GO:0006974;GO:0005654;GO:0006281;GO:0042771;GO:0005515;GO:0008283;GO:0000077;GO:0043234;GO:0010212	nucleus;ubiquitin-dependent protein catabolic process;proteasome-mediated ubiquitin-dependent protein catabolic process;regulation of proteasomal protein catabolic process;cysteine-type endopeptidase activity;protein deubiquitination;ubiquitinyl hydrolase activity;nucleolus;cellular response to UV;ubiquitin-specific protease activity;cellular response to DNA damage stimulus;nucleoplasm;DNA repair…
ENSG00000048052	0.05	0.03833	0.0494	0.122	0.03204	-0.374363	0.466958	-1.64048	-0.79916	HDAC9	7	histone deacetylase 9 [Source:HGNC Symbol;Acc:HGNC:14065]	PETERS ANOMALY;positive regulation of cell migration involved in sprouting angiogenesis	GO:0046872;GO:0005634;GO:0006351;GO:0005737;GO:0005667;GO:0006954;GO:0008134;GO:0000122;GO:0045892;GO:0005654;GO:0007507;GO:0030183;GO:0003714;GO:0042826;GO:0005515;GO:0016575;GO:0007219;GO:0004407;GO:0032869;GO:0070491;GO:0005080;GO:0000118;GO:0032041;GO:0070932;GO:0035097;GO:0042113;GO:0033558;GO:0090050;GO:0034983;GO:0070933;GO:0048742;GO:0051153;;GO:0016568;GO:0001975;GO:0030182	metal ion binding;nucleus;transcription, DNA-templated;cytoplasm;transcription factor complex;inflammatory response;transcription factor binding;negative regulation of transcription from RNA polymerase II promoter;negative regulation of transcription, DNA-templated;nucleoplasm;heart development;B cell differentiation;transcription corepressor activity;histone deacetylase binding;protein binding;h…
ENSG00000048140	0.0049474	0.1898	0.4508	0.1835	0.07617	0.274769	-0.0665479	-0.93291	-1.27423	TSPAN17	5	tetraspanin 17 [Source:HGNC Symbol;Acc:HGNC:13594]		GO:0016021;GO:0004842;GO:0016567;GO:0000151;GO:0005887;GO:0019899;GO:0045747;GO:0090002;GO:0072594;	integral component of membrane;ubiquitin-protein transferase activity;protein ubiquitination;ubiquitin ligase complex;integral component of plasma membrane;enzyme binding;positive regulation of Notch signaling pathway;establishment of protein localization to plasma membrane;establishment of protein localization to organelle;
ENSG00000048162	0.03	0.05132	0.09141	0.1304	0.04566	0.506681	0.388472	-0.255439	-0.373647	NOP16	5	NOP16 nucleolar protein [Source:HGNC Symbol;Acc:HGNC:26934]		GO:0042273;GO:0005634;GO:0043231;GO:0005730;GO:0044822	ribosomal large subunit biogenesis;nucleus;intracellular membrane-bounded organelle;nucleolus;poly(A) RNA binding
ENSG00000048392	0.02	0.05679	0.06569	0.3177	0.02037	-0.17585	-0.332887	-0.232012	-0.389048	RRM2B	8	ribonucleotide reductase M2 B (TP53 inducible) [Source:HGNC Symbol;Acc:HGNC:17296]	Adult-onset chronic progressive external ophthalmoplegia with mitochondrial myopathy;Autosomal dominant progressive external ophthalmoplegia;KEARNS-SAYRE SYNDROME;Mitochondrial DNA depletion syndrome encephalomyopathic form with renal tubulopathy;Mitochondrial neurogastrointestinal encephalomyopathy;MITOCHONDRIAL DNA DEPLETION SYNDROME 8A (ENCEPHALOMYOPATHIC TYPE WITH RENAL TUBULOPATHY);PROGRESSI…	GO:0046872;GO:0005737;GO:0055114;GO:0005829;GO:0005654;GO:0006367;GO:0005515;GO:0009186;GO:0070062;GO:0044281;GO:0010467;GO:0004748;GO:0055086;GO:0015949;GO:0005971;GO:0009263;GO:0001822;GO:0006979;GO:0006281;GO:1902254;GO:0003014;GO:0006264;GO:0009200;GO:0014075;GO:0016021;GO:0016491;	metal ion binding;cytoplasm;oxidation-reduction process;cytosol;nucleoplasm;transcription initiation from RNA polymerase II promoter;protein binding;deoxyribonucleoside diphosphate metabolic process;extracellular exosome;small molecule metabolic process;gene expression;ribonucleoside-diphosphate reductase activity, thioredoxin disulfide as acceptor;nucleobase-containing small molecule metabolic p…
ENSG00000048405	0.04	0.03529	0.01887	0.279	0.09592	0.0165943	0.0279488	0.115296	0.12665	ZNF800	7	zinc finger protein 800 [Source:HGNC Symbol;Acc:HGNC:27267]		GO:0003677;GO:0046872;GO:0005634;GO:0006355;GO:0006351;	DNA binding;metal ion binding;nucleus;regulation of transcription, DNA-templated;transcription, DNA-templated;
ENSG00000048471	0.01	0.007537	0.04599	0.1086	0.003106	-0.382275	0.163719	-1.44965	-0.903657	SNX29	16	sorting nexin 29 [Source:HGNC Symbol;Acc:HGNC:30542]		;GO:0035091;GO:0070062;GO:0008152;GO:0003777;GO:0007018;GO:0005871	;phosphatidylinositol binding;extracellular exosome;metabolic process;microtubule motor activity;microtubule-based movement;kinesin complex
ENSG00000048544	0.03	0.0469	0.01844	0.3898	0.05039	0.0286318	-0.0134883	0.520728	0.478608	MRPS10	6	mitochondrial ribosomal protein S10 [Source:HGNC Symbol;Acc:HGNC:14502]	positive regulation of defense response to virus by host	GO:0005840;GO:0005739;GO:0005743;GO:0006996;GO:0003674;GO:0008150;GO:0032543;GO:0070125;GO:0098779;GO:0002230;GO:0070124;GO:0070126	ribosome;mitochondrion;mitochondrial inner membrane;organelle organization;molecular_function;biological_process;mitochondrial translation;mitochondrial translational elongation;mitophagy in response to mitochondrial depolarization;positive regulation of defense response to virus by host;mitochondrial translational initiation;mitochondrial translational termination
ENSG00000048545	0.0054131	0.0469	0.04145	0.3898	0.04554	-0.42867	-1.03041	-0.353696	-0.955439	GUCA1A	6	guanylate cyclase activator 1A (retina) [Source:HGNC Symbol;Acc:HGNC:4678]	Cone-rod dystrophy;Progressive cone dystrophy;CONE DYSTROPHY 3	GO:0005509;GO:0007165;GO:0005886;GO:0007603;GO:0016056;GO:0022400;GO:0097381;GO:0001750;GO:0007601;GO:0007602;GO:0008048;GO:0030249;GO:0031282;GO:0016020;GO:0031284;GO:0001917;GO:0030828	calcium ion binding;signal transduction;plasma membrane;phototransduction, visible light;rhodopsin mediated signaling pathway;regulation of rhodopsin mediated signaling pathway;photoreceptor disc membrane;photoreceptor outer segment;visual perception;phototransduction;calcium sensitive guanylate cyclase activator activity;guanylate cyclase regulator activity;regulation of guanylate cyclase activi…
ENSG00000048649	0.03	0.1784	0.1096	0.5405	0.005187	-0.191013	-0.256304	0.939317	0.874026	RSF1	11	remodeling and spacing factor 1 [Source:HGNC Symbol;Acc:HGNC:18118]		GO:0008270;GO:0005634;GO:0034080;GO:0042393;GO:0006338;GO:0045892;GO:0005654;GO:0006352;GO:0045893;GO:0006334;GO:0005515;GO:0050434;GO:0043392;GO:0016584;GO:0031213;	zinc ion binding;nucleus;CENP-A containing nucleosome assembly;histone binding;chromatin remodeling;negative regulation of transcription, DNA-templated;nucleoplasm;DNA-templated transcription, initiation;positive regulation of transcription, DNA-templated;nucleosome assembly;protein binding;positive regulation of viral transcription;negative regulation of DNA binding;nucleosome positioning;RSF co…
ENSG00000048707	0.14	0.03033	0.01824	0.1625	0.006063	-0.236008	0.216784	0.0851714	0.537963	VPS13D	1	vacuolar protein sorting 13 homolog D (S. cerevisiae) [Source:HGNC Symbol;Acc:HGNC:23595]		GO:0005622;GO:0005623;GO:0019898;GO:0005515;GO:0006623;GO:0045053;GO:0070062	intracellular;cell;extrinsic component of membrane;protein binding;protein targeting to vacuole;protein retention in Golgi apparatus;extracellular exosome
ENSG00000048740	0.02	0.01519	0.002825	0.08749	0.003336	-0.104277	0.0772663	1.98169	2.16323	CELF2	10	CUGBP, Elav-like family member 2 [Source:HGNC Symbol;Acc:HGNC:2550]		GO:0000166;GO:0003676;GO:0006397;GO:0003723;GO:0005634;GO:0005737;GO:0006396;GO:0044822;GO:0008016;GO:0006376	nucleotide binding;nucleic acid binding;mRNA processing;RNA binding;nucleus;cytoplasm;RNA processing;poly(A) RNA binding;regulation of heart contraction;mRNA splice site selection
ENSG00000048828	0.0013303	0.1217	0.03766	0.06324	0.06772	-0.00729521	0.222732	0.00251752	0.232545	FAM120A	9	family with sequence similarity 120A [Source:HGNC Symbol;Acc:HGNC:13247]		GO:0005737;GO:0016020;GO:0005886;GO:0044822;	cytoplasm;membrane;plasma membrane;poly(A) RNA binding;
ENSG00000048991	0.02	0.04956	0.04031	0.1667	1.326e-05	-0.0729023	0.0611237	-0.393862	-0.259836	R3HDM1	2	R3H domain containing 1 [Source:HGNC Symbol;Acc:HGNC:9757]		GO:0003676;GO:0044822;	nucleic acid binding;poly(A) RNA binding;
ENSG00000049089	0.0016915	0.07859	0.000678	0.03484	6.428e-05	0.0879849	-0.0772703	1.17626	1.011	COL9A2	1	collagen, type IX, alpha 2 [Source:HGNC Symbol;Acc:HGNC:2218]	multiple epiphyseal dysplasia type 2 (EDM2);Stickler syndrome type V;Autosomal recessive Stickler syndrome;Multiple epiphyseal dysplasia due to collagen 9 anomaly;EPIPHYSEAL DYSPLASIA MULTIPLE 2;INTERVERTEBRAL DISC DISEASE SUSCEPTIBILITY TO	GO:0007411;GO:0005576;GO:0005578;GO:0001501;GO:0022617;GO:0030198;GO:0030574;GO:0005788;GO:0030020;GO:0005594;	axon guidance;extracellular region;proteinaceous extracellular matrix;skeletal system development;extracellular matrix disassembly;extracellular matrix organization;collagen catabolic process;endoplasmic reticulum lumen;extracellular matrix structural constituent conferring tensile strength;collagen type IX trimer;
ENSG00000049167	0.0067198	0.2915	0.05821	0.4944	0.08866	0.256729	0.343564	-0.858955	-0.77212	ERCC8	5	excision repair cross-complementation group 8 [Source:HGNC Symbol;Acc:HGNC:3439]	Cockayne syndrome type A (CSA);Cockayne syndrome type 1;Cockayne syndrome type 2;Cockayne syndrome type 3;UV-sensitive syndrome;nucleotide-excision repair;positive regulation of DNA repair;negative regulation of transcription from RNA polymerase II promoter in response to UV-induced DNA damage;regulation of response to oxidative stress;transcription-coupled nucleotide-excision repair;Cockayne syn…	;GO:0005634;GO:0004842;GO:0043161;GO:0006979;GO:0006289;GO:0006974;GO:0005654;GO:0006281;GO:0009411;GO:0000209;GO:0005515;GO:0043234;GO:0051865;GO:0032403;GO:0045739;GO:0006283;GO:0016363;GO:0000109;GO:0031464;GO:0010165	;nucleus;ubiquitin-protein transferase activity;proteasome-mediated ubiquitin-dependent protein catabolic process;response to oxidative stress;nucleotide-excision repair;cellular response to DNA damage stimulus;nucleoplasm;DNA repair;response to UV;protein polyubiquitination;protein binding;protein complex;protein autoubiquitination;protein complex binding;positive regulation of DNA repair;transc…
ENSG00000049239	0.05	0.2732	0.06378	0.01596	1.071e-05	-0.985335	-0.324446	1.56811	2.229	H6PD	1	hexose-6-phosphate dehydrogenase (glucose 1-dehydrogenase) [Source:HGNC Symbol;Acc:HGNC:4795]	Hyperandrogenism due to cortisone reductase deficiency;CORTISONE REDUCTASE DEFICIENCY 1	GO:0055114;GO:0005975;GO:0050661;GO:0006006;GO:0004345;GO:0006098;GO:0005788;GO:0017057;GO:0047936;GO:0005737;GO:0005739;GO:0043231;GO:0030246;GO:0006739;GO:0097305	oxidation-reduction process;carbohydrate metabolic process;NADP binding;glucose metabolic process;glucose-6-phosphate dehydrogenase activity;pentose-phosphate shunt;endoplasmic reticulum lumen;6-phosphogluconolactonase activity;glucose 1-dehydrogenase [NAD(P)] activity;cytoplasm;mitochondrion;intracellular membrane-bounded organelle;carbohydrate binding;NADP metabolic process;response to alcohol
ENSG00000049245	0.001007	0.07833	3.708e-05	0.2278	0.003806	0.108603	0.0164503	-0.373222	-0.465375	VAMP3	1	vesicle-associated membrane protein 3 [Source:HGNC Symbol;Acc:HGNC:12644]		GO:0016021;GO:0055037;GO:0005622;GO:0043231;GO:0005886;GO:0005829;GO:0034446;GO:0008021;GO:0006904;GO:0043005;GO:0016192;GO:0006887;GO:0000149;GO:0005484;GO:0030054;GO:0031201;GO:0061025;GO:0042147;GO:0005515;GO:0006461;GO:0006906;GO:0030136;GO:0001921;GO:1903531;GO:0009986;GO:0031410;GO:0043001;GO:0017156;GO:0030141;GO:0035493;GO:0016324;GO:0017075;GO:0043229;GO:0030665	integral component of membrane;recycling endosome;intracellular;intracellular membrane-bounded organelle;plasma membrane;cytosol;substrate adhesion-dependent cell spreading;synaptic vesicle;vesicle docking involved in exocytosis;neuron projection;vesicle-mediated transport;exocytosis;SNARE binding;SNAP receptor activity;cell junction;SNARE complex;membrane fusion;retrograde transport, endosome to…
ENSG00000049246	0.00084561	0.07833	3.708e-05	0.1468	0.003806	-0.691928	-0.0887767	-0.486437	0.116715	PER3	1	period circadian clock 3 [Source:HGNC Symbol;Acc:HGNC:8847]	regulation of circadian sleep/wake cycle sleep	GO:0032922;GO:0005634;GO:0006351;GO:0005737;GO:0005515;GO:0045187;GO:0000122;GO:0031625;GO:0007623;GO:0019900	circadian regulation of gene expression;nucleus;transcription, DNA-templated;cytoplasm;protein binding;regulation of circadian sleep/wake cycle, sleep;negative regulation of transcription from RNA polymerase II promoter;ubiquitin protein ligase binding;circadian rhythm;kinase binding
ENSG00000049249	0.01	0.06481	0.0217	0.02703	0.01188	-1.07235	0.0897595	5.35309	6.5152	TNFRSF9	1	tumor necrosis factor receptor superfamily, member 9 [Source:HGNC Symbol;Acc:HGNC:11924]		GO:0016021;;GO:0006955;GO:0006954;GO:0006915;GO:0005887;GO:0004872;GO:0042981;GO:0007275;GO:0008285;GO:0005515;GO:0033209;GO:0032496;GO:0005031;GO:0008625;GO:0042127;GO:0009897;GO:0005615;GO:0019955;GO:0070207;GO:2001180;GO:2001183	integral component of membrane;;immune response;inflammatory response;apoptotic process;integral component of plasma membrane;receptor activity;regulation of apoptotic process;multicellular organismal development;negative regulation of cell proliferation;protein binding;tumor necrosis factor-mediated signaling pathway;response to lipopolysaccharide;tumor necrosis factor-activated receptor activit…
ENSG00000049449	0.0028185	0.0304	0.06666	0.1446	0.04096	0.118773	-0.225275	2.45582	2.11177	RCN1	11	reticulocalbin 1, EF-hand calcium binding domain [Source:HGNC Symbol;Acc:HGNC:9934]		GO:0005509;GO:0005783;GO:0005515;GO:0005788;GO:0001701;GO:0043010;	calcium ion binding;endoplasmic reticulum;protein binding;endoplasmic reticulum lumen;in utero embryonic development;camera-type eye development;
ENSG00000049541	0.1	0.1447	0.04258	0.2139	0.119	0.224334	-0.145886	-0.935555	-1.30578	RFC2	7	replication factor C (activator 1) 2, 40kDa [Source:HGNC Symbol;Acc:HGNC:9970]	Williams syndrome;WILLIAMS-BEUREN SYNDROME	GO:0005524;GO:0003677;GO:0000724;GO:0006289;GO:0005654;GO:0006260;GO:0006281;GO:0005794;GO:0042276;GO:0006302;GO:0005515;GO:0000723;GO:0006284;GO:0003689;GO:0000278;GO:0005663;GO:0006283;GO:0019985;GO:0033683;GO:0006271;GO:0042769;GO:0070911;GO:0000722;GO:0032201;GO:0006297;GO:0070987;GO:0016851;GO:0015979;GO:0015995;	ATP binding;DNA binding;double-strand break repair via homologous recombination;nucleotide-excision repair;nucleoplasm;DNA replication;DNA repair;Golgi apparatus;error-prone translesion synthesis;double-strand break repair;protein binding;telomere maintenance;base-excision repair;DNA clamp loader activity;mitotic cell cycle;DNA replication factor C complex;transcription-coupled nucleotide-excisio…
ENSG00000049618	0.00096751	0.005835	0.04836	0.02643	0.02823	-0.255512	0.172181	0.830346	1.25804	ARID1B	6	AT rich interactive domain 1B (SWI1-like) [Source:HGNC Symbol;Acc:HGNC:18040]	COFFIN-SIRIS SYNDROME;MENTAL RETARDATION AUTOSOMAL DOMINANT 12;6q25 microdeletion syndrome;intellectual disability - sparse hair - brachydactyly	GO:0003677;GO:0007399;GO:0006351;GO:0005737;GO:0006338;GO:0090544;GO:0003713;GO:0005654;GO:0016514;GO:0005515;GO:0048096;GO:0071565;GO:0005634	DNA binding;nervous system development;transcription, DNA-templated;cytoplasm;chromatin remodeling;BAF-type complex;transcription coactivator activity;nucleoplasm;SWI/SNF complex;protein binding;chromatin-mediated maintenance of transcription;nBAF complex;nucleus
ENSG00000049656	0.29	0.1435	0.3359	0.08348	0.1219	0.151402	0.14127	-0.337804	-0.347935	CLPTM1L	5	CLPTM1-like [Source:HGNC Symbol;Acc:HGNC:24308]		GO:0016021;GO:0016020;GO:0006915	integral component of membrane;membrane;apoptotic process
ENSG00000049759	0.05	0.01541	0.01685	0.425	0.04871	-0.494108	-0.460103	1.84984	1.88384	NEDD4L	18	neural precursor cell expressed, developmentally down-regulated 4-like, E3 ubiquitin protein ligase [Source:HGNC Symbol;Acc:HGNC:7728]		GO:0042787;GO:0004842;GO:0055085;GO:0006351;GO:0034765;GO:0005622;GO:0043161;GO:0005886;GO:0005829;GO:0016567;GO:0061630;GO:0000122;GO:0034220;GO:0005654;GO:0016874;GO:0042176;GO:0017080;GO:0042391;GO:0030512;GO:0006814;GO:0006367;GO:0005515;GO:0070062;GO:0010467;GO:0016032;GO:0019058;GO:0015459;GO:0044325;GO:0007179;GO:0010038;GO:0060306;GO:0048814;GO:0006883;GO:1901016;GO:0045807;GO:0070936;GO:…	protein ubiquitination involved in ubiquitin-dependent protein catabolic process;ubiquitin-protein transferase activity;transmembrane transport;transcription, DNA-templated;regulation of ion transmembrane transport;intracellular;proteasome-mediated ubiquitin-dependent protein catabolic process;plasma membrane;cytosol;protein ubiquitination;ubiquitin protein ligase activity;negative regulation of …
ENSG00000049769	#N/A	#N/A	#N/A	0.2984	#N/A	0.488072	0.448412	0.0585424	0.0188827	PPP1R3F	X	protein phosphatase 1, regulatory subunit 3F [Source:HGNC Symbol;Acc:HGNC:14944]		GO:0016021;GO:0016020;GO:0019903;GO:2001069;GO:0005979;GO:2000465;GO:0005515	integral component of membrane;membrane;protein phosphatase binding;glycogen binding;regulation of glycogen biosynthetic process;regulation of glycogen (starch) synthase activity;protein binding
ENSG00000049860	0.09	0.02155	0.008422	0.0006413	0.0001081	-0.0881507	0.0684226	-1.44044	-1.28387	HEXB	5	hexosaminidase B (beta polypeptide) [Source:HGNC Symbol;Acc:HGNC:4879]	GM2-gangliosidosis type 2 (GM2G2);Sandhoff disease adult form;Sandhoff disease infantile form;Sandhoff disease juvenile form	GO:0005975;GO:0004553;GO:0016020;GO:0042803;GO:0046982;GO:0030212;GO:0008375;GO:0006665;GO:0070062;GO:0044281;GO:0030214;GO:0030203;GO:0004563;GO:0042582;GO:0030204;GO:0043202;GO:0030207;GO:0042339;GO:0006687;GO:0042340;GO:0045944;GO:0005764;GO:0048477;GO:0008360;GO:0001669;GO:0001501;GO:0006874;GO:0007605;GO:0050885;GO:0019953;GO:0007626;GO:0042552;GO:0007040;GO:0019915;GO:0008654;GO:0050905;GO:…	carbohydrate metabolic process;hydrolase activity, hydrolyzing O-glycosyl compounds;membrane;protein homodimerization activity;protein heterodimerization activity;hyaluronan metabolic process;acetylglucosaminyltransferase activity;sphingolipid metabolic process;extracellular exosome;small molecule metabolic process;hyaluronan catabolic process;glycosaminoglycan metabolic process;beta-N-acetylhexo…
ENSG00000049883	0.1	0.05274	0.1336	0.67	0.003419	0.0469166	0.0876361	0.0931805	0.1339	PTCD2	5	pentatricopeptide repeat domain 2 [Source:HGNC Symbol;Acc:HGNC:25734]		GO:0006397;GO:0005739;GO:0044822;GO:0050684;GO:0001822;GO:0010468;GO:0055010;GO:0007507;GO:0001889;GO:0048747;GO:0007005;	mRNA processing;mitochondrion;poly(A) RNA binding;regulation of mRNA processing;kidney development;regulation of gene expression;ventricular cardiac muscle tissue morphogenesis;heart development;liver development;muscle fiber development;mitochondrion organization;
ENSG00000050130	0.0017454	0.06174	0.01548	0.02791	0.0007362	0.120472	-0.0850643	-0.531154	-0.73669	JKAMP	14	JNK1/MAPK8-associated membrane protein [Source:HGNC Symbol;Acc:HGNC:20184]		GO:0016021;GO:0031625;GO:0005789;GO:0030433;GO:0006986	integral component of membrane;ubiquitin protein ligase binding;endoplasmic reticulum membrane;ER-associated ubiquitin-dependent protein catabolic process;response to unfolded protein
ENSG00000050344	0.01	0.0005299	0.01311	0.2986	0.003309	-0.35723	0.197101	0.747987	1.30232	NFE2L3	7	nuclear factor, erythroid 2-like 3 [Source:HGNC Symbol;Acc:HGNC:7783]		GO:0003677;GO:0006357;GO:0005634;GO:0006355;GO:0003700;GO:0005737;GO:0043565;GO:0003713;GO:0006366;GO:0045893;GO:0005515;GO:0000976;GO:0000122;GO:0001078;GO:0000978	DNA binding;regulation of transcription from RNA polymerase II promoter;nucleus;regulation of transcription, DNA-templated;transcription factor activity, sequence-specific DNA binding;cytoplasm;sequence-specific DNA binding;transcription coactivator activity;transcription from RNA polymerase II promoter;positive regulation of transcription, DNA-templated;protein binding;transcription regulatory r…
ENSG00000050393	0.03	0.008373	0.02939	0.1242	0.03829	0.290534	0.316863	-0.9967	-0.970372	MCUR1	6	mitochondrial calcium uniporter regulator 1 [Source:HGNC Symbol;Acc:HGNC:21097]	calcium ion import;mitochondrial calcium ion transport;positive regulation of mitochondrial calcium ion concentration	GO:0070509;GO:0005515;GO:0031305;GO:0051561;GO:0006851;	calcium ion import;protein binding;integral component of mitochondrial inner membrane;positive regulation of mitochondrial calcium ion concentration;mitochondrial calcium ion transport;
ENSG00000050405	0.01	0.1197	0.07724	0.09536	0.02696	-0.0714267	0.282352	0.14116	0.494939	LIMA1	12	LIM domain and actin binding 1 [Source:HGNC Symbol;Acc:HGNC:24636]		GO:0008270;GO:0005886;GO:0015629;GO:0005925;GO:0005737;GO:0051015;GO:0003785;GO:0051017;GO:0005515;GO:0032154;GO:0031529;GO:0001725;GO:0030835;GO:0005903;	zinc ion binding;plasma membrane;actin cytoskeleton;focal adhesion;cytoplasm;actin filament binding;actin monomer binding;actin filament bundle assembly;protein binding;cleavage furrow;ruffle organization;stress fiber;negative regulation of actin filament depolymerization;brush border;
ENSG00000050426	0.09	0.0213	0.1302	0.07443	0.004241	-0.194824	-0.0477654	-0.106725	0.0403329	LETMD1	12	LETM1 domain containing 1 [Source:HGNC Symbol;Acc:HGNC:24241]		GO:0016021;;GO:0005741;GO:0005515;GO:0005739	integral component of membrane;;mitochondrial outer membrane;protein binding;mitochondrion
ENSG00000050438	0.05	0.04959	0.03749	0.08897	0.005653	0.130044	0.282194	-1.0126	-0.860454	SLC4A8	12	solute carrier family 4, sodium bicarbonate cotransporter, member 8 [Source:HGNC Symbol;Acc:HGNC:11034]		GO:0016021;GO:0005215;GO:0055085;GO:0016020;GO:0006810;GO:0005886;GO:0035725;GO:0005887;GO:0098656;GO:0006820;GO:0005452;GO:0051453;GO:0008510;GO:0015701;GO:0006811;GO:0008509;GO:0043005;GO:0032809	integral component of membrane;transporter activity;transmembrane transport;membrane;transport;plasma membrane;sodium ion transmembrane transport;integral component of plasma membrane;anion transmembrane transport;anion transport;inorganic anion exchanger activity;regulation of intracellular pH;sodium:bicarbonate symporter activity;bicarbonate transport;ion transport;anion transmembrane transport…
ENSG00000050628	0.06	0.1098	0.07401	0.4155	0.0261	1.15129	0.807129	-2.87985	-3.22401	PTGER3	1	prostaglandin E receptor 3 (subtype EP3) [Source:HGNC Symbol;Acc:HGNC:9595]		GO:0016021;GO:0007186;GO:0006351;GO:0005886;GO:0004930;GO:0005887;GO:0008219;GO:0004879;GO:0030522;GO:0004957;GO:0005635;GO:0031622;GO:0008150;GO:0005515;GO:0005829;GO:0032496;GO:0007204;GO:0015701;GO:0001660;GO:0007188;GO:0007200;GO:0035810;GO:0032355;GO:0071222;GO:0071347;GO:0032570;GO:0009986;GO:0042493;GO:0046010;GO:0043005;GO:0043025;GO:0001934;GO:0002029;GO:0007565;GO:0010628;GO:0010700;GO:…	integral component of membrane;G-protein coupled receptor signaling pathway;transcription, DNA-templated;plasma membrane;G-protein coupled receptor activity;integral component of plasma membrane;cell death;RNA polymerase II transcription factor activity, ligand-activated sequence-specific DNA binding;intracellular receptor signaling pathway;prostaglandin E receptor activity;nuclear envelope;posit…
ENSG00000050748	0.0053759	0.2059	0.05052	0.000748	5.614e-10	0.136633	0.2004	-0.850919	-0.787152	MAPK9	5	mitogen-activated protein kinase 9 [Source:HGNC Symbol;Acc:HGNC:6886]	positive regulation of gene expression;positive regulation of macrophage derived foam cell differentiation;positive regulation of pathway-restricted SMAD protein phosphorylation	GO:0004672;GO:0005524;GO:0006468;GO:0008134;GO:0005829;GO:0045087;GO:0005654;GO:0002755;GO:0005515;GO:0038095;GO:0010628;GO:0006950;GO:0004707;GO:0051403;GO:0007254;GO:0002224;GO:0034142;GO:0002756;GO:0034138;GO:0034166;GO:0034162;GO:0051090;GO:0034134;GO:0035666;GO:0038123;GO:0038124;GO:0034146;GO:0042752;GO:0010744;GO:0048511;GO:0004705;GO:0005739;GO:2001235;GO:0071803;GO:0046686;GO:0005634;GO:…	protein kinase activity;ATP binding;protein phosphorylation;transcription factor binding;cytosol;innate immune response;nucleoplasm;MyD88-dependent toll-like receptor signaling pathway;protein binding;Fc-epsilon receptor signaling pathway;positive regulation of gene expression;response to stress;MAP kinase activity;stress-activated MAPK cascade;JNK cascade;toll-like receptor signaling pathway;tol…
ENSG00000050767	0.02	0.1178	0.03416	0.0905	0.05039	0.654332	-0.0966263	-1.06141	-1.81237	COL23A1	5	collagen, type XXIII, alpha 1 [Source:HGNC Symbol;Acc:HGNC:22990]		GO:0016021;GO:0005886;GO:0005581;GO:0005515;GO:0022617;GO:0030198;GO:0030574;GO:0005788;	integral component of membrane;plasma membrane;collagen trimer;protein binding;extracellular matrix disassembly;extracellular matrix organization;collagen catabolic process;endoplasmic reticulum lumen;
ENSG00000050820	4.5763e-05	0.006605	0.0386	0.1024	0.001823	0.774967	0.268533	-0.532166	-1.0386	BCAR1	16	breast cancer anti-estrogen resistance 1 [Source:HGNC Symbol;Acc:HGNC:971]	positive regulation of endothelial cell chemotaxis by VEGF-activated vascular endothelial growth factor receptor signaling pathway;cellular response to hepatocyte growth factor stimulus;hepatocyte growth factor receptor signaling pathway	GO:0051301;GO:0004871;GO:0007186;GO:0005737;GO:0050852;GO:0060326;GO:0005886;GO:0005730;GO:0005829;GO:0050853;GO:0007155;GO:0030168;GO:0016477;GO:0001558;GO:0042981;GO:0007229;GO:0019901;GO:0007015;GO:0005515;GO:0008283;GO:0030335;GO:0007173;GO:0008286;GO:0048010;GO:0048011;GO:0001726;GO:0005925;GO:0007596;GO:0017124;GO:0048008;GO:0010595;GO:0035729;GO:0048012;GO:0050851;GO:0030027;GO:0015629;	cell division;signal transducer activity;G-protein coupled receptor signaling pathway;cytoplasm;T cell receptor signaling pathway;cell chemotaxis;plasma membrane;nucleolus;cytosol;B cell receptor signaling pathway;cell adhesion;platelet activation;cell migration;regulation of cell growth;regulation of apoptotic process;integrin-mediated signaling pathway;protein kinase binding;actin filament orga…
ENSG00000051009	0.04	0.09193	0.1028	0.06198	0.01188	-0.0162281	0.147291	-0.325558	-0.162039	FAM160A2	11	family with sequence similarity 160, member A2 [Source:HGNC Symbol;Acc:HGNC:25378]	early endosome to late endosome transport;endosome organization;endosome to lysosome transport;lysosome organization	GO:0015031;GO:0005515;GO:0008333;GO:0007040;GO:0007032;GO:0045022;GO:0070695;	protein transport;protein binding;endosome to lysosome transport;lysosome organization;endosome organization;early endosome to late endosome transport;FHF complex;
ENSG00000051108	0.01	0.007574	0.0005532	0.01981	0.02284	0.0359185	0.122119	0.190069	0.276269	HERPUD1	16	homocysteine-inducible, endoplasmic reticulum stress-inducible, ubiquitin-like domain member 1 [Source:HGNC Symbol;Acc:HGNC:13744]	positive regulation of ER-associated ubiquitin-dependent protein catabolic process;negative regulation of retrograde protein transport ER to cytosol	GO:0016020;GO:2001243;GO:0005789;GO:0030968;GO:0005783;GO:0005515;GO:0006986;GO:0003674;GO:0030970;GO:0044267;GO:0044325;GO:0034976;GO:0034704;GO:1903071;GO:1902236;GO:0032469;GO:0036499;GO:1990037;GO:0016021;GO:0006511;GO:0032092;GO:0031396;GO:1902235;GO:1903069;GO:0006874;GO:0043154;	membrane;negative regulation of intrinsic apoptotic signaling pathway;endoplasmic reticulum membrane;endoplasmic reticulum unfolded protein response;endoplasmic reticulum;protein binding;response to unfolded protein;molecular_function;retrograde protein transport, ER to cytosol;cellular protein metabolic process;ion channel binding;response to endoplasmic reticulum stress;calcium channel complex;…
ENSG00000051128	0.01	0.03606	0.1397	0.4813	0.1289	0.233179	-0.0127394	-1.33329	-1.57921	HOMER3	19	homer scaffolding protein 3 [Source:HGNC Symbol;Acc:HGNC:17514]		GO:0005737;GO:0005886;GO:0030054;GO:0045211;GO:0007216;GO:0005515;GO:0005575;GO:2001256;GO:0006605;GO:0035256;GO:0097481;GO:0005829;GO:0019904;GO:0008022;GO:0014069;GO:0045178	cytoplasm;plasma membrane;cell junction;postsynaptic membrane;G-protein coupled glutamate receptor signaling pathway;protein binding;cellular_component;regulation of store-operated calcium entry;protein targeting;G-protein coupled glutamate receptor binding;neuronal postsynaptic density;cytosol;protein domain specific binding;protein C-terminus binding;postsynaptic density;basal part of cell
ENSG00000051180	0.14	0.07633	0.075	0.3887	0.1121	-0.0663183	-0.445932	0.757817	0.378204	RAD51	15	RAD51 recombinase [Source:HGNC Symbol;Acc:HGNC:9817]	MIRROR MOVEMENTS 2;Familial congenital mirror movements;double-strand break repair via homologous recombination;BREAST CANCER	GO:0005524;GO:0003677;GO:0000166;GO:0005737;GO:0005730;GO:0006281;GO:0008094;GO:0005634;GO:0005739;GO:0051260;GO:0005815;GO:0008022;GO:0003690;GO:0000724;GO:0003697;GO:0006974;GO:0005654;GO:0000228;GO:0007131;GO:0048471;GO:0006310;GO:0000785;GO:0006302;GO:0005759;GO:0004520;GO:0005515;GO:0042802;GO:0031297;GO:0071479;GO:0010569;GO:0043142;GO:0035861;GO:0016605;GO:0006268;GO:0000400;GO:0070182;GO:…	ATP binding;DNA binding;nucleotide binding;cytoplasm;nucleolus;DNA repair;DNA-dependent ATPase activity;nucleus;mitochondrion;protein homooligomerization;microtubule organizing center;protein C-terminus binding;double-stranded DNA binding;double-strand break repair via homologous recombination;single-stranded DNA binding;cellular response to DNA damage stimulus;nucleoplasm;nuclear chromosome;reci…
ENSG00000051382	0.0033078	0.2527	0.02656	0.004868	0.3279	-0.534407	-0.248316	0.172325	0.458416	PIK3CB	3	phosphatidylinositol-4,5-bisphosphate 3-kinase, catalytic subunit beta [Source:HGNC Symbol;Acc:HGNC:8976]	positive regulation of gene expression;positive regulation of cell-matrix adhesion	GO:0005524;GO:0006468;GO:0007186;GO:0005634;GO:0005737;GO:0006914;GO:0050852;GO:0007165;GO:0006954;GO:0060326;GO:0005886;GO:0005829;GO:0046854;GO:0030168;GO:0007169;GO:0016477;GO:0045087;GO:0002250;GO:0005942;GO:0014065;GO:0035005;GO:0036092;GO:0000187;GO:0008543;GO:0006661;GO:0048015;GO:0005515;GO:0016773;GO:0006644;GO:0006935;GO:0038095;GO:0038096;GO:0007173;GO:0010628;GO:0044281;GO:0008286;GO:…	ATP binding;protein phosphorylation;G-protein coupled receptor signaling pathway;nucleus;cytoplasm;autophagy;T cell receptor signaling pathway;signal transduction;inflammatory response;cell chemotaxis;plasma membrane;cytosol;phosphatidylinositol phosphorylation;platelet activation;transmembrane receptor protein tyrosine kinase signaling pathway;cell migration;innate immune response;adaptive immun…
ENSG00000051523	0.05	0.2494	0.6274	0.1787	0.0003378	0.375336	0.0256416	-0.385366	-0.73506	CYBA	16	cytochrome b-245, alpha polypeptide [Source:HGNC Symbol;Acc:HGNC:2577]	Chronic granulomatous disease;NADPH oxidase complex;negative regulation of cytokine production involved in inflammatory response;negative regulation of innate immune response;oxidation-reduction process;positive regulation of respiratory burst;positive regulation of superoxide anion generation;superoxide metabolic process;superoxide-generating NADPH oxidase activity;GRANULOMATOUS DISEASE CHRONIC …	GO:0046872;GO:0016020;GO:0007264;GO:0046982;GO:0020037;GO:0055114;GO:0006954;GO:0005886;GO:0009055;GO:0045087;GO:0002474;GO:0030141;GO:0005515;GO:0030670;GO:0006801;GO:0002479;GO:0042590;GO:0048010;GO:0016175;GO:0017124;GO:0032755;GO:0032760;GO:0050766;GO:0090382;GO:0050665;GO:0042554;GO:0043020;GO:0045730;GO:0014895;GO:0017004;GO:0034137;GO:1900426;GO:1903428;GO:0005737;GO:0005739;GO:0005768;GO:…	metal ion binding;membrane;small GTPase mediated signal transduction;protein heterodimerization activity;heme binding;oxidation-reduction process;inflammatory response;plasma membrane;electron carrier activity;innate immune response;antigen processing and presentation of peptide antigen via MHC class I;secretory granule;protein binding;phagocytic vesicle membrane;superoxide metabolic process;anti…
ENSG00000051596	0.006847	#N/A	#N/A	0.04388	#N/A	0.0276353	0.050138	-0.320335	-0.297832	THOC3	5	THO complex 3 [Source:HGNC Symbol;Acc:HGNC:19072]		GO:0005515;;GO:0000445;GO:0006397;GO:0003723;GO:0043231;GO:0005654;GO:0005794;GO:0008380;GO:0006406;GO:0016607;GO:0000346;GO:0046784;GO:0016021	protein binding;;THO complex part of transcription export complex;mRNA processing;RNA binding;intracellular membrane-bounded organelle;nucleoplasm;Golgi apparatus;RNA splicing;mRNA export from nucleus;nuclear speck;transcription export complex;viral mRNA export from host cell nucleus;integral component of membrane
ENSG00000051620	0.0050631	0.04448	0.1019	0.07966	0.03376	-0.481572	-0.38817	-0.556473	-0.463072	HEBP2	6	heme binding protein 2 [Source:HGNC Symbol;Acc:HGNC:15716]	negative regulation of mitochondrial membrane potential;positive regulation of mitochondrial membrane permeability;positive regulation of necrotic cell death	;GO:0005739;GO:0005737;GO:0005515;GO:0070062;GO:0010917;GO:0010940;GO:0035794	;mitochondrion;cytoplasm;protein binding;extracellular exosome;negative regulation of mitochondrial membrane potential;positive regulation of necrotic cell death;positive regulation of mitochondrial membrane permeability
ENSG00000051825	0.03	0.02258	0.2253	0.5997	2.507e-09	-0.0517327	-0.0847096	-0.731035	-0.764012	MPHOSPH9	12	M-phase phosphoprotein 9 [Source:HGNC Symbol;Acc:HGNC:7215]		GO:0005737;GO:0005813;GO:0005886;;GO:0016020;GO:0000139;GO:0005794;GO:0005814	cytoplasm;centrosome;plasma membrane;;membrane;Golgi membrane;Golgi apparatus;centriole
ENSG00000052126	0.01	0.07891	0.008211	0.2016	0.01103	-0.120217	0.184643	1.03356	1.33842	PLEKHA5	12	pleckstrin homology domain containing, family A member 5 [Source:HGNC Symbol;Acc:HGNC:30036]		GO:0016020;GO:0005545;GO:0005515;GO:0008150;GO:0005829;GO:0032266;GO:0080025;GO:0010314;GO:0070273;GO:0061458;	membrane;1-phosphatidylinositol binding;protein binding;biological_process;cytosol;phosphatidylinositol-3-phosphate binding;phosphatidylinositol-3,5-bisphosphate binding;phosphatidylinositol-5-phosphate binding;phosphatidylinositol-4-phosphate binding;reproductive system development;
ENSG00000052723	0.01	0.09545	0.02441	0.1558	0.1642	-0.0157173	-0.0595295	0.26197	0.218158	SIKE1	1	suppressor of IKBKE 1 [Source:HGNC Symbol;Acc:HGNC:26119]		GO:0005829;GO:0045087;GO:0005515	cytosol;innate immune response;protein binding
ENSG00000052749	0.02	0.01919	0.001007	0.03641	0.009545	0.287115	0.0364583	-0.264676	-0.515333	RRP12	10	ribosomal RNA processing 12 homolog [Source:HGNC Symbol;Acc:HGNC:29100]		GO:0016021;GO:0005730;GO:0044822;GO:0031965;GO:0005488;	integral component of membrane;nucleolus;poly(A) RNA binding;nuclear membrane;binding;
ENSG00000052795	0.02	0.01778	0.1838	0.3783	0.01658	0.0681687	0.18139	0.396932	0.510153	FNIP2	4	folliculin interacting protein 2 [Source:HGNC Symbol;Acc:HGNC:29280]		GO:0006468;GO:0005737;GO:0005815;GO:0005886;GO:0008630;GO:0000122;GO:0005654;GO:0005515;GO:0033138;GO:0031334;GO:0001932;	protein phosphorylation;cytoplasm;microtubule organizing center;plasma membrane;intrinsic apoptotic signaling pathway in response to DNA damage;negative regulation of transcription from RNA polymerase II promoter;nucleoplasm;protein binding;positive regulation of peptidyl-serine phosphorylation;positive regulation of protein complex assembly;regulation of protein phosphorylation;
ENSG00000052802	0.00060269	0.06932	0.02422	0.1927	0.05599	0.525631	-0.126507	2.023	1.37086	MSMO1	4	methylsterol monooxygenase 1 [Source:HGNC Symbol;Acc:HGNC:10545]		GO:0016021;GO:0005506;GO:0055114;GO:0005886;GO:0016491;GO:0005789;GO:0005783;GO:0006631;GO:0006633;GO:0044281;GO:0008202;GO:0006695;GO:0000254	integral component of membrane;iron ion binding;oxidation-reduction process;plasma membrane;oxidoreductase activity;endoplasmic reticulum membrane;endoplasmic reticulum;fatty acid metabolic process;fatty acid biosynthetic process;small molecule metabolic process;steroid metabolic process;cholesterol biosynthetic process;C-4 methylsterol oxidase activity
ENSG00000052841	0.0095298	0.06848	0.001415	0.4177	0.1407	-0.0833909	0.0288689	0.137556	0.249816	TTC17	11	tetratricopeptide repeat domain 17 [Source:HGNC Symbol;Acc:HGNC:25596]	actin filament polymerization;cilium organization	GO:0005737;GO:0005886;GO:0015629;GO:0030041;GO:0005515;GO:0044782;	cytoplasm;plasma membrane;actin cytoskeleton;actin filament polymerization;protein binding;cilium organization;
ENSG00000053254	0.01	0.02483	0.02773	0.03734	0.05083	-0.367716	0.116825	0.0942773	0.578818	FOXN3	14	forkhead box N3 [Source:HGNC Symbol;Acc:HGNC:1928]		;GO:0005634;GO:0006355;GO:0003700;GO:0006351;GO:0043565;GO:0008022;GO:0045892;GO:0005515;GO:0007095	;nucleus;regulation of transcription, DNA-templated;transcription factor activity, sequence-specific DNA binding;transcription, DNA-templated;sequence-specific DNA binding;protein C-terminus binding;negative regulation of transcription, DNA-templated;protein binding;mitotic G2 DNA damage checkpoint
ENSG00000053371	0.0082297	0.05226	0.01719	0.09245	0.0106	-0.152787	-0.128906	-1.07806	-1.05418	AKR7A2	1	aldo-keto reductase family 7, member A2 [Source:HGNC Symbol;Acc:HGNC:389]	daunorubicin metabolic process;doxorubicin metabolic process	GO:0006805;GO:0055114;GO:0009055;GO:0005829;GO:0005975;GO:0005794;GO:0070062;GO:0044281;GO:0004032;GO:0006081;GO:0019119;GO:0044597;GO:0044598;GO:0005739;	xenobiotic metabolic process;oxidation-reduction process;electron carrier activity;cytosol;carbohydrate metabolic process;Golgi apparatus;extracellular exosome;small molecule metabolic process;alditol:NADP+ 1-oxidoreductase activity;cellular aldehyde metabolic process;phenanthrene-9,10-epoxide hydrolase activity;daunorubicin metabolic process;doxorubicin metabolic process;mitochondrion;
ENSG00000053372	0.0082297	0.08087	0.01315	0.1048	0.003106	0.228316	0.04873	-0.229547	-0.409133	MRTO4	1	MRT4 homolog, ribosome maturation factor [Source:HGNC Symbol;Acc:HGNC:18477]		GO:0005634;GO:0005737;GO:0005622;GO:0005730;GO:0005654;GO:0042254;GO:0044822;GO:0031965	nucleus;cytoplasm;intracellular;nucleolus;nucleoplasm;ribosome biogenesis;poly(A) RNA binding;nuclear membrane
ENSG00000053501	0.11	#N/A	#N/A	0.4076	2.398e-07	-0.0327904	-0.251761	0.23897	0.0199993	USE1	19	unconventional SNARE in the ER 1 homolog (S. cerevisiae) [Source:HGNC Symbol;Acc:HGNC:30882]		;GO:0016021;GO:0015031;GO:0005789;GO:0005783;GO:0005515;GO:0030163;GO:0007041;GO:0032940;GO:0007029;GO:0071786;GO:0060628	;integral component of membrane;protein transport;endoplasmic reticulum membrane;endoplasmic reticulum;protein binding;protein catabolic process;lysosomal transport;secretion by cell;endoplasmic reticulum organization;endoplasmic reticulum tubular network organization;regulation of ER to Golgi vesicle-mediated transport
ENSG00000053524	0.14	0.02886	0.04825	0.3393	0.04859	-0.626537	-0.241269	1.59288	1.97815	MCF2L2	3	MCF.2 cell line derived transforming sequence-like 2 [Source:HGNC Symbol;Acc:HGNC:30319]	DIABETES MELLITUS NONINSULIN-DEPENDENT	GO:0043547;GO:0005089;GO:0035023;	positive regulation of GTPase activity;Rho guanyl-nucleotide exchange factor activity;regulation of Rho protein signal transduction;
ENSG00000053702	0.33	0.03711	0.003111	0.07578	0.1228	0.07105	-0.262235	-0.383936	-0.717221	NRIP2	12	nuclear receptor interacting protein 2 [Source:HGNC Symbol;Acc:HGNC:23078]		GO:0006508;GO:0005634;GO:0006355;GO:0006351;GO:0004190;GO:0005737;GO:0005515;	proteolysis;nucleus;regulation of transcription, DNA-templated;transcription, DNA-templated;aspartic-type endopeptidase activity;cytoplasm;protein binding;
ENSG00000053770	0.04	0.04058	0.003922	0.7476	0.2768	0.0450969	-0.00399024	-0.15179	-0.200878	AP5M1	14	adaptor-related protein complex 5, mu 1 subunit [Source:HGNC Symbol;Acc:HGNC:20192]	endosomal transport	GO:0005764;GO:0016020;GO:0015031;GO:0016197;GO:0005829;GO:0030119;GO:0031902;GO:0005770;GO:0005765;	lysosome;membrane;protein transport;endosomal transport;cytosol;AP-type membrane coat adaptor complex;late endosome membrane;late endosome;lysosomal membrane;
ENSG00000053900	0.09	0.02125	0.05419	0.1911	0.07545	0.0781088	-0.0954595	0.0822722	-0.0912961	ANAPC4	4	anaphase promoting complex subunit 4 [Source:HGNC Symbol;Acc:HGNC:19990]		GO:0051301;GO:0005634;GO:0004842;GO:0005829;GO:0005680;GO:0030071;GO:0005654;GO:0007067;GO:0005515;GO:0000278;GO:0031145;GO:0051437;GO:0051439;GO:0007094;GO:0019903;GO:0051436;GO:0070979	cell division;nucleus;ubiquitin-protein transferase activity;cytosol;anaphase-promoting complex;regulation of mitotic metaphase/anaphase transition;nucleoplasm;mitotic nuclear division;protein binding;mitotic cell cycle;anaphase-promoting complex-dependent proteasomal ubiquitin-dependent protein catabolic process;positive regulation of ubiquitin-protein ligase activity involved in regulation of m…
ENSG00000053918	0.04	0.09052	0.5606	0.04159	0.0614	0.163741	0.303227	-1.67696	-1.53748	KCNQ1	11	potassium channel, voltage gated KQT-like subfamily Q, member 1 [Source:HGNC Symbol;Acc:HGNC:6294]	Jervell and Lange-Nielsen syndrome type 1;Familial atrial fibrillation;Familial short QT syndrome;Jervell and Lange-Nielsen syndrome;Romano-Ward syndrome;atrial cardiac muscle cell action potential;cardiac muscle contraction;cellular response to cAMP;membrane repolarization during cardiac muscle cell action potential;positive regulation of cardiac muscle contraction;positive regulation of defense…	GO:0016021;GO:0055085;GO:0016020;GO:0008076;GO:0071805;GO:0005249;GO:0005216;GO:0006811;GO:0005764;GO:0005251;GO:0005886;GO:0007605;GO:0007268;GO:0005516;GO:0030659;GO:0016323;GO:0005769;GO:0005515;GO:0071320;GO:0044325;GO:0005770;GO:0034237;GO:0008157;GO:0060306;GO:0086091;GO:0008016;GO:0035690;GO:0097110;GO:0002230;GO:0060048;GO:0034236;GO:1901381;GO:0060307;GO:0010460;GO:0060372;GO:0060452;GO:…	integral component of membrane;transmembrane transport;membrane;voltage-gated potassium channel complex;potassium ion transmembrane transport;voltage-gated potassium channel activity;ion channel activity;ion transport;lysosome;delayed rectifier potassium channel activity;plasma membrane;sensory perception of sound;synaptic transmission;calmodulin binding;cytoplasmic vesicle membrane;basolateral p…
ENSG00000054116	0.03	0.01354	0.05525	0.002749	0.03993	0.194647	0.0595101	0.0978177	-0.0373188	TRAPPC3	1	trafficking protein particle complex 3 [Source:HGNC Symbol;Acc:HGNC:19942]		GO:0005829;GO:0000139;GO:0016192;GO:0005783;GO:0006888;GO:0005515;GO:0018279;GO:0048208;GO:0044267;GO:0061024;GO:0043687;GO:0030008	cytosol;Golgi membrane;vesicle-mediated transport;endoplasmic reticulum;ER to Golgi vesicle-mediated transport;protein binding;protein N-linked glycosylation via asparagine;COPII vesicle coating;cellular protein metabolic process;membrane organization;post-translational protein modification;TRAPP complex
ENSG00000054118	0.21	0.01354	0.06286	0.2907	0.03993	-1.65015e-05	0.0778342	0.664713	0.742564	THRAP3	1	thyroid hormone receptor associated protein 3 [Source:HGNC Symbol;Acc:HGNC:22964]	3'-UTR-mediated mRNA stabilization;positive regulation of circadian rhythm;positive regulation of mRNA splicing via spliceosome;regulation of alternative mRNA splicing via spliceosome	GO:0005524;GO:0006397;GO:0005634;GO:0045944;GO:0030521;GO:0003713;GO:0004872;GO:0005654;GO:0045893;GO:0001104;GO:0016592;GO:0008380;GO:0044822;GO:0006367;GO:0005515;GO:0003712;GO:0035145;GO:0001046;GO:0070062;GO:0000956;GO:0000381;GO:0030374;GO:0048255;GO:0016607;GO:0042753;GO:0030518;GO:0051219;GO:0042809;GO:0046966;GO:0048026;GO:0007623;	ATP binding;mRNA processing;nucleus;positive regulation of transcription from RNA polymerase II promoter;androgen receptor signaling pathway;transcription coactivator activity;receptor activity;nucleoplasm;positive regulation of transcription, DNA-templated;RNA polymerase II transcription cofactor activity;mediator complex;RNA splicing;poly(A) RNA binding;transcription initiation from RNA polymer…
ENSG00000054148	0.06	#N/A	#N/A	0.7279	0.0155	0.448062	0.0452481	-0.557714	-0.960528	PHPT1	9	phosphohistidine phosphatase 1 [Source:HGNC Symbol;Acc:HGNC:30033]	negative regulation of T cell receptor signaling pathway;phosphohistidine phosphatase activity;positive regulation of cell motility;positive regulation of actin cytoskeleton reorganization	GO:0005829;GO:0006470;GO:0004721;GO:0070062;GO:0044325;GO:2000249;GO:2000147;GO:2000984;GO:0019855;GO:0050860;GO:0008969;GO:0035971;GO:0051350;GO:0035774	cytosol;protein dephosphorylation;phosphoprotein phosphatase activity;extracellular exosome;ion channel binding;regulation of actin cytoskeleton reorganization;positive regulation of cell motility;negative regulation of ATP citrate synthase activity;calcium channel inhibitor activity;negative regulation of T cell receptor signaling pathway;phosphohistidine phosphatase activity;peptidyl-histidine …
ENSG00000054219	0.09	0.04179	0.06559	0.02157	0.0001903	-0.990748	-0.270672	2.69936	3.41944	LY75	2	lymphocyte antigen 75 [Source:HGNC Symbol;Acc:HGNC:6729]		GO:0006955;GO:0006954;GO:0005887;GO:0006897;GO:0030246;GO:0004872;GO:0005515;GO:0070062	immune response;inflammatory response;integral component of plasma membrane;endocytosis;carbohydrate binding;receptor activity;protein binding;extracellular exosome
ENSG00000054267	0.0088439	0.07753	0.04152	0.108	0.002107	-0.212902	-0.393999	1.24758	1.06648	ARID4B	1	AT rich interactive domain 4B (RBP1-like) [Source:HGNC Symbol;Acc:HGNC:15550]		GO:0006357;GO:0005634;GO:0044212;GO:0003677;GO:0006351;GO:0005737;GO:0005654;GO:0005515;GO:0006325;GO:0003674;GO:0005575;GO:0008150;GO:0010467;GO:0040029;GO:0045814;GO:0045944;GO:0006349;GO:0007283;GO:0034773;GO:0036124;GO:0097368	regulation of transcription from RNA polymerase II promoter;nucleus;transcription regulatory region DNA binding;DNA binding;transcription, DNA-templated;cytoplasm;nucleoplasm;protein binding;chromatin organization;molecular_function;cellular_component;biological_process;gene expression;regulation of gene expression, epigenetic;negative regulation of gene expression, epigenetic;positive regulation…
ENSG00000054277	0.0030581	0.02629	0.0004787	0.1096	0.03726	-0.146393	0.566204	0.124705	0.837303	OPN3	1	opsin 3 [Source:HGNC Symbol;Acc:HGNC:14007]		GO:0016021;GO:0007186;GO:0004930;GO:0005887;GO:0007602;GO:0009881;GO:0018298;GO:0042752;GO:0009584;GO:0008020;GO:0009583	integral component of membrane;G-protein coupled receptor signaling pathway;G-protein coupled receptor activity;integral component of plasma membrane;phototransduction;photoreceptor activity;protein-chromophore linkage;regulation of circadian rhythm;detection of visible light;G-protein coupled photoreceptor activity;detection of light stimulus
ENSG00000054282	0.02	0.03768	0.01182	0.06761	0.003106	0.045054	-0.0470159	-0.813994	-0.906063	SDCCAG8	1	serologically defined colon cancer antigen 8 [Source:HGNC Symbol;Acc:HGNC:10671]	Senior-Loken syndrome 7 (SLSN7);BARDET-BIEDL SYNDROME;Senior-Loken syndrome;BARDET-BIEDL SYNDROME 16;SENIOR-LOKEN SYNDROME 7	GO:0005813;GO:0005829;GO:0005911;GO:0005814;GO:0005515;GO:0030010;GO:0006996;GO:0000278;GO:0000086;GO:0035148;GO:0005737;GO:0001764;GO:0031023;GO:0034451;	centrosome;cytosol;cell-cell junction;centriole;protein binding;establishment of cell polarity;organelle organization;mitotic cell cycle;G2/M transition of mitotic cell cycle;tube formation;cytoplasm;neuron migration;microtubule organizing center organization;centriolar satellite;
ENSG00000054392	0.0019554	0.009216	0.001383	0.009627	0.0005812	0.254559	0.249625	-0.836461	-0.841395	HHAT	1	hedgehog acyltransferase [Source:HGNC Symbol;Acc:HGNC:18270]	Chondrodysplasia - disorder of sex development;positive regulation of protein targeting to mitochondrion	GO:0016021;GO:0005525;GO:0005789;GO:0007275;GO:1903955;GO:0008152;GO:0016740;GO:0007224;GO:0016409;GO:0018345	integral component of membrane;GTP binding;endoplasmic reticulum membrane;multicellular organismal development;positive regulation of protein targeting to mitochondrion;metabolic process;transferase activity;smoothened signaling pathway;palmitoyltransferase activity;protein palmitoylation
ENSG00000054523	0.31	0.01775	0.08115	0.2213	0.003456	-0.131607	0.129375	0.556697	0.817679	KIF1B	1	kinesin family member 1B [Source:HGNC Symbol;Acc:HGNC:16636]	Autosomal dominant Charcot-Marie-Tooth disease type 2A1;CHARCOT-MARIE-TOOTH DISEASE AXONAL TYPE 2A1;NEUROBLASTOMA SUSCEPTIBILITY TO NEUROBLASTOMA SUSCEPTIBILITY TO 1 INCLUDED;PHEOCHROMOCYTOMA PHEOCHROMOCYTOMA SUSCEPTIBILITY TO	GO:0005524;GO:0008152;GO:0005739;GO:0003777;GO:0007018;GO:0016887;GO:0005874;GO:0008017;GO:0006915;GO:0043005;GO:0016192;GO:0005871;GO:0008574;GO:0030705;GO:0019894;GO:0030659;GO:0005515;GO:0007270;GO:0005875;GO:0031410;GO:0008089;GO:0007274;GO:0047497;	ATP binding;metabolic process;mitochondrion;microtubule motor activity;microtubule-based movement;ATPase activity;microtubule;microtubule binding;apoptotic process;neuron projection;vesicle-mediated transport;kinesin complex;ATP-dependent microtubule motor activity, plus-end-directed;cytoskeleton-dependent intracellular transport;kinesin binding;cytoplasmic vesicle membrane;protein binding;neuron…
ENSG00000054611	0.01	0.09987	0.09435	0.169	0.0003312	-0.147716	-0.293415	-0.607138	-0.752837	TBC1D22A	22	TBC1 domain family, member 22A [Source:HGNC Symbol;Acc:HGNC:1309]		GO:0042803;GO:0005096;GO:0043547;	protein homodimerization activity;GTPase activator activity;positive regulation of GTPase activity;
ENSG00000054654	0.01	0.05757	0.1864	0.4229	0.04234	0.0209913	0.243968	1.18792	1.4109	SYNE2	14	spectrin repeat containing, nuclear envelope 2 [Source:HGNC Symbol;Acc:HGNC:17084]	Autosomal dominant Emery-Dreifuss muscular dystrophy;centrosome localization;nuclear migration;Emery-dreifuss muscular dystrophy 5 autosomal dominant	GO:0016021;GO:0005634;GO:0005739;GO:0005737;GO:0003779;GO:0005654;GO:0034993;GO:0090286;GO:0005515;GO:0033017;GO:0030335;GO:0070062;GO:0045111;GO:0016529;GO:0031965;GO:0051642;GO:0005925;GO:0030018;GO:0016235;GO:0007097;GO:0005635;GO:0031527;GO:0031258;GO:0005640;GO:0031981;GO:0031022;;GO:0010761;GO:0007163;GO:0034504;GO:0030016;GO:0006998	integral component of membrane;nucleus;mitochondrion;cytoplasm;actin binding;nucleoplasm;LINC complex;cytoskeletal anchoring at nuclear membrane;protein binding;sarcoplasmic reticulum membrane;positive regulation of cell migration;extracellular exosome;intermediate filament cytoskeleton;sarcoplasmic reticulum;nuclear membrane;centrosome localization;focal adhesion;Z disc;aggresome;nuclear migrati…
ENSG00000054690	0.0047038	0.00752	0.001006	0.178	0.0007347	-0.0308397	0.666329	-1.92956	-1.23239	PLEKHH1	14	pleckstrin homology domain containing, family H (with MyTH4 domain) member 1 [Source:HGNC Symbol;Acc:HGNC:17733]		GO:0005856;	cytoskeleton;
ENSG00000054793	0.01	0.0988	0.0436	0.3028	0.003957	-1.20311	-0.476509	-0.274243	0.45236	ATP9A	20	ATPase, class II, type 9A [Source:HGNC Symbol;Acc:HGNC:13540]		GO:0005524;GO:0016021;GO:0000166;GO:0008152;GO:0000287;GO:0004012;GO:0045332;GO:0005886;GO:0005768;GO:0006897;GO:0015914;GO:0005802;GO:0006890;GO:0046872;GO:0055037;GO:0048471;GO:0005769;GO:0031901	ATP binding;integral component of membrane;nucleotide binding;metabolic process;magnesium ion binding;phospholipid-translocating ATPase activity;phospholipid translocation;plasma membrane;endosome;endocytosis;phospholipid transport;trans-Golgi network;retrograde vesicle-mediated transport, Golgi to ER;metal ion binding;recycling endosome;perinuclear region of cytoplasm;early endosome;early endoso…
ENSG00000054965	0.04	0.169	0.1141	0.1359	0.05786	-0.277799	-0.0185032	0.02956	0.288856	FAM168A	11	family with sequence similarity 168, member A [Source:HGNC Symbol;Acc:HGNC:28999]		GO:0005515	protein binding
ENSG00000054967	0.06	0.3025	0.1175	0.1538	0.1273	0.177836	0.0419132	0.486841	0.350919	RELT	11	RELT tumor necrosis factor receptor [Source:HGNC Symbol;Acc:HGNC:13764]		GO:0006955;GO:0005737;GO:0006954;GO:0005887;GO:0042981;GO:0007275;GO:0097190;GO:0042127;GO:0070062;GO:0033209;GO:0032496;GO:0043410;GO:0005031;	immune response;cytoplasm;inflammatory response;integral component of plasma membrane;regulation of apoptotic process;multicellular organismal development;apoptotic signaling pathway;regulation of cell proliferation;extracellular exosome;tumor necrosis factor-mediated signaling pathway;response to lipopolysaccharide;positive regulation of MAPK cascade;tumor necrosis factor-activated receptor acti…
ENSG00000054983	0.05	0.09358	0.05759	0.09108	0.005543	-0.131363	-0.0892051	-0.59224	-0.550082	GALC	14	galactosylceramidase [Source:HGNC Symbol;Acc:HGNC:4115]	KRABBE DISEASE;Adult Krabbe disease;Infantile Krabbe disease;Late-infantile/juvenile Krabbe disease	GO:0005975;GO:0004336;GO:0006683;GO:0005739;GO:0005764;GO:0006665;GO:0070062;GO:0044281;GO:0043202;GO:0006687	carbohydrate metabolic process;galactosylceramidase activity;galactosylceramide catabolic process;mitochondrion;lysosome;sphingolipid metabolic process;extracellular exosome;small molecule metabolic process;lysosomal lumen;glycosphingolipid metabolic process
ENSG00000055044	0.02	0.08108	0.05835	0.3164	1.107e-05	0.30571	-0.0779362	0.10858	-0.275066	NOP58	2	NOP58 ribonucleoprotein [Source:HGNC Symbol;Acc:HGNC:29926]		GO:0005634;GO:0005737;GO:0016020;GO:0006364;GO:0005730;GO:0032040;GO:0016049;GO:0030515;GO:0005732;GO:0044822;GO:0005515;GO:0031428;GO:0000154;GO:0070761;GO:0015030;GO:0006608	nucleus;cytoplasm;membrane;rRNA processing;nucleolus;small-subunit processome;cell growth;snoRNA binding;small nucleolar ribonucleoprotein complex;poly(A) RNA binding;protein binding;box C/D snoRNP complex;rRNA modification;pre-snoRNP complex;Cajal body;snRNP protein import into nucleus
ENSG00000055070	0.01	0.003912	0.05945	0.1282	0.3711	0.00615403	-0.041501	0.543742	0.496087	SZRD1	1	SUZ RNA binding domain containing 1 [Source:HGNC Symbol;Acc:HGNC:30232]
ENSG00000055130	0.06	0.07518	0.0557	0.3214	0.03231	0.0280288	0.030573	1.34192	1.34446	CUL1	7	cullin 1 [Source:HGNC Symbol;Acc:HGNC:2551]		GO:0006511;GO:0050852;GO:0007050;GO:0005829;GO:0016567;GO:0031461;GO:0031625;GO:0061630;GO:0045087;GO:0005654;GO:0038061;GO:0008285;GO:0019005;GO:0031146;GO:0002755;GO:0005515;GO:0038095;GO:0007219;GO:0016032;GO:0000278;GO:0002223;GO:0031145;GO:0033209;GO:0051437;GO:0051439;GO:0000086;GO:0051403;GO:0000082;GO:0002224;GO:0034142;GO:0002756;GO:0034138;GO:0034166;GO:0034162;GO:0007623;GO:0034134;GO:…	ubiquitin-dependent protein catabolic process;T cell receptor signaling pathway;cell cycle arrest;cytosol;protein ubiquitination;cullin-RING ubiquitin ligase complex;ubiquitin protein ligase binding;ubiquitin protein ligase activity;innate immune response;nucleoplasm;NIK/NF-kappaB signaling;negative regulation of cell proliferation;SCF ubiquitin ligase complex;SCF-dependent proteasomal ubiquitin-…
ENSG00000055147	0.09	0.02305	0.02422	0.1078	0.2512	-0.00411127	-0.0806964	-0.334609	-0.411194	FAM114A2	5	family with sequence similarity 114, member A2 [Source:HGNC Symbol;Acc:HGNC:1333]		GO:0005575;GO:0008150;GO:0017076;	cellular_component;biological_process;purine nucleotide binding;
ENSG00000055163	0.0030486	0.05944	0.06293	0.03071	0.002332	-0.914219	-0.456708	-1.00868	-0.551171	CYFIP2	5	cytoplasmic FMR1 interacting protein 2 [Source:HGNC Symbol;Acc:HGNC:13760]		GO:0005737;GO:0016020;GO:0007264;GO:0006915;GO:0005829;GO:0043005;GO:0045087;GO:0045202;GO:0048471;GO:0030054;GO:0016337;GO:0005515;GO:0038096;GO:0070062;GO:0048010;GO:0045862;GO:0097202;	cytoplasm;membrane;small GTPase mediated signal transduction;apoptotic process;cytosol;neuron projection;innate immune response;synapse;perinuclear region of cytoplasm;cell junction;single organismal cell-cell adhesion;protein binding;Fc-gamma receptor signaling pathway involved in phagocytosis;extracellular exosome;vascular endothelial growth factor receptor signaling pathway;positive regulation…
ENSG00000055208	0.02	0.07651	0.03727	0.0004338	0.08506	-0.366242	-0.117376	1.47933	1.7282	TAB2	6	TGF-beta activated kinase 1/MAP3K7 binding protein 2 [Source:HGNC Symbol;Acc:HGNC:17075]	Notch signaling involved in heart development;CONGENITAL HEART DEFECTS MULTIPLE TYPES 2	;GO:0008270;GO:0050852;GO:0005886;GO:0005829;GO:0045087;GO:0007249;GO:0051092;GO:0007507;GO:0000187;GO:0070530;GO:0007166;GO:0002755;GO:0043123;GO:0005515;GO:0038095;GO:0010008;GO:0002223;GO:0033209;GO:0051403;GO:0007254;GO:0002224;GO:0034142;GO:0002756;GO:0034138;GO:0034166;GO:0034162;GO:0034134;GO:0035666;GO:0038123;GO:0038124;GO:0045860;GO:0034146;GO:0035872;GO:0070423	;zinc ion binding;T cell receptor signaling pathway;plasma membrane;cytosol;innate immune response;I-kappaB kinase/NF-kappaB signaling;positive regulation of NF-kappaB transcription factor activity;heart development;activation of MAPK activity;K63-linked polyubiquitin binding;cell surface receptor signaling pathway;MyD88-dependent toll-like receptor signaling pathway;positive regulation of I-kapp…
ENSG00000055211	0.0060545	0.04909	0.01511	0.6163	0.07204	-0.158795	-0.119981	0.448802	0.487615	GINM1	6	glycoprotein integral membrane 1 [Source:HGNC Symbol;Acc:HGNC:21074]		GO:0016021;GO:0070062;	integral component of membrane;extracellular exosome;
[truncated: 10,784 more rows]

## Sheet: top-genes
id	gwas_p_russia	gwas_p_gambia	gwas_p_ghana	gwas_p_uganda	gwas_p_height	status_ni	status_ii	treat_resist	treat_suscep	gene	chr	description	phenotype	go_id	go_description
[truncated: 17 more rows]
