# Supplementary material for: Predicting susceptibility to tuberculosis based on gene expression profiling in dendritic cells
Source: Sci Rep. 2017 Jul 18;7:5702. doi: 10.1038/s41598-017-05878-w (PMC5516010; doi:10.1038/s41598-017-05878-w)
Supplement: Supplementary file 6 — Supplementary Data S5 [file 41598_2017_5878_MOESM6_ESM.xls]

## Sheet: gene-list
id	gene	chr	description	phenotype	go_id	go_description
ENSG00000004961	HCCS	X	holocytochrome c synthase [Source:HGNC Symbol;Acc:HGNC:4837]	microphthalmia syndromic type 7 (MCOPS7);MIDAS syndromeMicrophthalmia with linear skin defects syndrome;LINEAR SKIN DEFECTS WITH MULTIPLE CONGENITAL ANOMALIES 1	GO:0046872;GO:0005739;GO:0005743;GO:0055114;GO:0009887;GO:0004408;GO:0005515	metal ion binding;mitochondrion;mitochondrial inner membrane;oxidation-reduction process;organ morphogenesis;holocytochrome-c synthase activity;protein binding
ENSG00000018610	CXorf56	X	chromosome X open reading frame 56 [Source:HGNC Symbol;Acc:HGNC:26239]
ENSG00000033011	ALG1	16	ALG1, chitobiosyldiphosphodolichol beta-mannosyltransferase [Source:HGNC Symbol;Acc:HGNC:18294]	ALG1-CDG (CDG-Ik);ALG1-CDG;CONGENITAL DISORDER OF GLYCOSYLATION TYPE Ik	GO:0016021;GO:0016020;GO:0005789;GO:0000030;GO:0097502;GO:0006486;GO:0005783;GO:0018279;GO:0044267;GO:0006488;GO:0043687;GO:0004578;GO:0009103;GO:0008152;GO:0016757	integral component of membrane;membrane;endoplasmic reticulum membrane;mannosyltransferase activity;mannosylation;protein glycosylation;endoplasmic reticulum;protein N-linked glycosylation via asparagine;cellular protein metabolic process;dolichol-linked oligosaccharide biosynthetic process;post-translational protein modification;chitobiosyldiphosphodolichol beta-mannosyltransferase activity;lipo…
ENSG00000049239	H6PD	1	hexose-6-phosphate dehydrogenase (glucose 1-dehydrogenase) [Source:HGNC Symbol;Acc:HGNC:4795]	Hyperandrogenism due to cortisone reductase deficiency;CORTISONE REDUCTASE DEFICIENCY 1	GO:0055114;GO:0005975;GO:0050661;GO:0006006;GO:0004345;GO:0006098;GO:0005788;GO:0017057;GO:0047936;GO:0005737;GO:0005739;GO:0043231;GO:0030246;GO:0006739;GO:0097305	oxidation-reduction process;carbohydrate metabolic process;NADP binding;glucose metabolic process;glucose-6-phosphate dehydrogenase activity;pentose-phosphate shunt;endoplasmic reticulum lumen;6-phosphogluconolactonase activity;glucose 1-dehydrogenase [NAD(P)] activity;cytoplasm;mitochondrion;intracellular membrane-bounded organelle;carbohydrate binding;NADP metabolic process;response to alcohol
ENSG00000063244	U2AF2	19	U2 small nuclear RNA auxiliary factor 2 [Source:HGNC Symbol;Acc:HGNC:23156]	positive regulation of protein targeting to mitochondrion;positive regulation of mitophagy	GO:0000166;GO:0003676;GO:0006397;GO:0003723;GO:0005634;GO:0006366;GO:0005654;GO:0000398;GO:0008380;GO:0044822;GO:0071004;GO:0005515;GO:0006369;GO:0005681;GO:0010467;GO:0019899;GO:0006406;GO:0031124;GO:1903146;GO:0016607;GO:0048025;GO:1903955;GO:0000974;GO:0033120;GO:0030628;GO:0089701;GO:0070742;	nucleotide binding;nucleic acid binding;mRNA processing;RNA binding;nucleus;transcription from RNA polymerase II promoter;nucleoplasm;mRNA splicing, via spliceosome;RNA splicing;poly(A) RNA binding;U2-type prespliceosome;protein binding;termination of RNA polymerase II transcription;spliceosomal complex;gene expression;enzyme binding;mRNA export from nucleus;mRNA 3'-end processing;regulation of m…
ENSG00000071205	ARHGAP10	4	Rho GTPase activating protein 10 [Source:HGNC Symbol;Acc:HGNC:26099]		GO:0007264;GO:0007165;GO:0043547;GO:0005886;GO:0006915;GO:0005829;GO:0042981;GO:0048471;GO:0051056;GO:0005515;GO:0012501;GO:0005096;GO:0043066;GO:0007010	small GTPase mediated signal transduction;signal transduction;positive regulation of GTPase activity;plasma membrane;apoptotic process;cytosol;regulation of apoptotic process;perinuclear region of cytoplasm;regulation of small GTPase mediated signal transduction;protein binding;programmed cell death;GTPase activator activity;negative regulation of apoptotic process;cytoskeleton organization
ENSG00000071626	DAZAP1	19	DAZ associated protein 1 [Source:HGNC Symbol;Acc:HGNC:2683]		GO:0000166;GO:0003676;GO:0003723;GO:0005737;GO:0030154;GO:0005654;GO:0044822;GO:0005634;GO:0007283;GO:0008283;GO:0035613;GO:0048026;GO:0001893	nucleotide binding;nucleic acid binding;RNA binding;cytoplasm;cell differentiation;nucleoplasm;poly(A) RNA binding;nucleus;spermatogenesis;cell proliferation;RNA stem-loop binding;positive regulation of mRNA splicing, via spliceosome;maternal placenta development
ENSG00000071994	PDCD2	6	programmed cell death 2 [Source:HGNC Symbol;Acc:HGNC:8762]	positive regulation of hematopoietic stem cell proliferation;regulation of hematopoietic progenitor cell differentiation	GO:0003677;GO:0046872;GO:0005634;GO:0006919;GO:0005737;GO:0006915;GO:0043065;GO:0005515;GO:0070062;GO:0019899;GO:1901532;GO:1902035;GO:0012501;	DNA binding;metal ion binding;nucleus;activation of cysteine-type endopeptidase activity involved in apoptotic process;cytoplasm;apoptotic process;positive regulation of apoptotic process;protein binding;extracellular exosome;enzyme binding;regulation of hematopoietic progenitor cell differentiation;positive regulation of hematopoietic stem cell proliferation;programmed cell death;
ENSG00000072849	DERL2	17	derlin 2 [Source:HGNC Symbol;Acc:HGNC:17943]	ER-associated ubiquitin-dependent protein catabolic process;negative regulation of retrograde protein transport ER to cytosol	GO:0016020;GO:0006457;GO:0005789;GO:0030968;GO:0008284;GO:0030433;GO:0005783;GO:0030176;GO:0005515;GO:0018279;GO:0030970;GO:0044267;GO:0043687;GO:0030307;GO:1904153;GO:0005770;GO:0005769;GO:0001967;;GO:0016021	membrane;protein folding;endoplasmic reticulum membrane;endoplasmic reticulum unfolded protein response;positive regulation of cell proliferation;ER-associated ubiquitin-dependent protein catabolic process;endoplasmic reticulum;integral component of endoplasmic reticulum membrane;protein binding;protein N-linked glycosylation via asparagine;retrograde protein transport, ER to cytosol;cellular pro…
ENSG00000080845	DLGAP4	20	discs, large (Drosophila) homolog-associated protein 4 [Source:HGNC Symbol;Acc:HGNC:24476]		GO:0016020;GO:0023052;GO:0005515;GO:0045202;	membrane;signaling;protein binding;synapse;
ENSG00000084092	NOA1	4	nitric oxide associated 1 [Source:HGNC Symbol;Acc:HGNC:28473]	negative regulation of cell death;negative regulation of cellular respiration	GO:0005525;GO:0005739;GO:0003924;GO:0006915;GO:0010941;GO:0042254;GO:0044822;GO:0005515;GO:0032543;GO:0043457;GO:0031314;GO:0005743	GTP binding;mitochondrion;GTPase activity;apoptotic process;regulation of cell death;ribosome biogenesis;poly(A) RNA binding;protein binding;mitochondrial translation;regulation of cellular respiration;extrinsic component of mitochondrial inner membrane;mitochondrial inner membrane
ENSG00000085415	SEH1L	18	SEH1-like nucleoporin [Source:HGNC Symbol;Acc:HGNC:30379]	attachment of mitotic spindle microtubules to kinetochore;cellular protein complex localization;cellular response to amino acid starvation;mitotic metaphase plate congression;nuclear pore organization;positive regulation of TOR signaling	GO:0005515;GO:0051301;GO:0055085;GO:0007264;GO:0015031;GO:0005829;GO:0005975;GO:0019221;GO:0000777;GO:0008033;GO:0034198;GO:0044267;GO:0044281;GO:0010467;GO:0016032;GO:0019058;GO:0000278;GO:0051028;GO:0000776;GO:0016925;GO:0019048;GO:0019054;GO:0043687;GO:0034605;GO:0032008;GO:0051315;GO:0005635;GO:0034629;GO:0031047;GO:0007077;GO:0008645;GO:0010827;GO:0015758;GO:0019083;GO:1900034;GO:0007080;GO:…	protein binding;cell division;transmembrane transport;small GTPase mediated signal transduction;protein transport;cytosol;carbohydrate metabolic process;cytokine-mediated signaling pathway;condensed chromosome kinetochore;tRNA processing;cellular response to amino acid starvation;cellular protein metabolic process;small molecule metabolic process;gene expression;viral process;viral life cycle;mit…
ENSG00000089195	TRMT6	20	tRNA methyltransferase 6 [Source:HGNC Symbol;Acc:HGNC:20900]		GO:0005654;GO:0008033;GO:0044822;GO:0006400;GO:0010467;GO:0030488;GO:0031515	nucleoplasm;tRNA processing;poly(A) RNA binding;tRNA modification;gene expression;tRNA methylation;tRNA (m1A) methyltransferase complex
ENSG00000089775	ZBTB25	14	zinc finger and BTB domain containing 25 [Source:HGNC Symbol;Acc:HGNC:13112]		GO:0006357;GO:0000981;GO:0000977;GO:0005515;GO:0046872;GO:0003677;GO:0003700;GO:0006351;GO:0005737;GO:0005654;GO:0010467	regulation of transcription from RNA polymerase II promoter;RNA polymerase II transcription factor activity, sequence-specific DNA binding;RNA polymerase II regulatory region sequence-specific DNA binding;protein binding;metal ion binding;DNA binding;transcription factor activity, sequence-specific DNA binding;transcription, DNA-templated;cytoplasm;nucleoplasm;gene expression
ENSG00000100425	BRD1	22	bromodomain containing 1 [Source:HGNC Symbol;Acc:HGNC:1102]		GO:0005515;GO:0008270;GO:0005634;GO:0042393;GO:0005654;GO:0043966;GO:0070776;GO:0030425;GO:0035902;GO:0051602;GO:0043204	protein binding;zinc ion binding;nucleus;histone binding;nucleoplasm;histone H3 acetylation;MOZ/MORF histone acetyltransferase complex;dendrite;response to immobilization stress;response to electrical stimulus;perikaryon
ENSG00000100567	PSMA3	14	proteasome subunit alpha 3 [Source:HGNC Symbol;Acc:HGNC:9532]		GO:0007411;GO:0005634;GO:0004298;GO:0006511;GO:0019773;GO:0005737;GO:0007264;GO:0043161;GO:0050852;GO:0006915;GO:0005829;GO:0043488;GO:0043066;GO:0005839;GO:0051603;GO:0045087;GO:0000165;GO:0000186;GO:0005654;GO:0038061;GO:0042981;GO:0004175;GO:0010499;GO:0000502;GO:0002474;GO:0008543;GO:0006595;GO:0000209;GO:0007265;GO:0005515;GO:0090090;GO:0038095;GO:0070062;GO:0007173;GO:0012501;GO:0044281;GO:…	axon guidance;nucleus;threonine-type endopeptidase activity;ubiquitin-dependent protein catabolic process;proteasome core complex, alpha-subunit complex;cytoplasm;small GTPase mediated signal transduction;proteasome-mediated ubiquitin-dependent protein catabolic process;T cell receptor signaling pathway;apoptotic process;cytosol;regulation of mRNA stability;negative regulation of apoptotic proces…
ENSG00000102100	SLC35A2	X	solute carrier family 35 (UDP-galactose transporter), member A2 [Source:HGNC Symbol;Acc:HGNC:11022]	Congenital Disorder of Glycosylation;SLC35A2-CDG;CONGENITAL DISORDER OF GLYCOSYLATION TYPE IIm	GO:0016021;GO:0005351;GO:0000139;GO:0005338;GO:0008643;GO:0015780;GO:0005634;GO:0055085;GO:0015992;GO:0005783;GO:0005794;GO:0005515;GO:0006012;GO:0015785;;GO:1901679;GO:0006810;GO:0005459;GO:0072334	integral component of membrane;sugar:proton symporter activity;Golgi membrane;nucleotide-sugar transmembrane transporter activity;carbohydrate transport;nucleotide-sugar transport;nucleus;transmembrane transport;proton transport;endoplasmic reticulum;Golgi apparatus;protein binding;galactose metabolic process;UDP-galactose transport;;nucleotide transmembrane transport;transport;UDP-galactose tran…
ENSG00000103168	TAF1C	16	TATA box binding protein (TBP)-associated factor, RNA polymerase I, C, 110kDa [Source:HGNC Symbol;Acc:HGNC:11534]		GO:0003677;GO:0006360;GO:0006366;GO:0005654;GO:0005515;GO:0010467;GO:0040029;GO:0045814;GO:0006361;GO:0006362;GO:0006363;GO:0000120;GO:0000183;	DNA binding;transcription from RNA polymerase I promoter;transcription from RNA polymerase II promoter;nucleoplasm;protein binding;gene expression;regulation of gene expression, epigenetic;negative regulation of gene expression, epigenetic;transcription initiation from RNA polymerase I promoter;transcription elongation from RNA polymerase I promoter;termination of RNA polymerase I transcription;R…
ENSG00000103326	CAPN15	16	calpain 15 [Source:HGNC Symbol;Acc:HGNC:11182]		GO:0006508;GO:0008270;GO:0005737;GO:0004198;GO:0006355;GO:0003700;GO:0005622;GO:0008233;GO:0008234	proteolysis;zinc ion binding;cytoplasm;calcium-dependent cysteine-type endopeptidase activity;regulation of transcription, DNA-templated;transcription factor activity, sequence-specific DNA binding;intracellular;peptidase activity;cysteine-type peptidase activity
ENSG00000106948	AKNA	9	AT-hook transcription factor [Source:HGNC Symbol;Acc:HGNC:24108]		GO:0005634;GO:0016020;GO:0000978;GO:0045944;GO:0006366;GO:0001077	nucleus;membrane;RNA polymerase II core promoter proximal region sequence-specific DNA binding;positive regulation of transcription from RNA polymerase II promoter;transcription from RNA polymerase II promoter;transcriptional activator activity, RNA polymerase II core promoter proximal region sequence-specific binding
ENSG00000107263	RAPGEF1	9	Rap guanine nucleotide exchange factor (GEF) 1 [Source:HGNC Symbol;Acc:HGNC:4568]	Rap guanyl-nucleotide exchange factor activity;Rap protein signal transduction;establishment of endothelial barrier;positive regulation of GTPase activity;positive regulation of neuron projection development;positive regulation of cell junction assembly	GO:0007264;GO:0007165;GO:0043547;GO:0005829;GO:0005768;GO:0007169;GO:0000186;GO:0005085;GO:0005769;GO:0005515;GO:0071320;GO:0048011;GO:0017124;GO:0038180;GO:0061028;GO:0010976;GO:0017034;GO:0032486;GO:1990090;GO:1901888;GO:0016337;GO:0001568;GO:0051898;GO:0048008;GO:0046580;GO:0070373;GO:0090090;GO:2000178;GO:0005622;	small GTPase mediated signal transduction;signal transduction;positive regulation of GTPase activity;cytosol;endosome;transmembrane receptor protein tyrosine kinase signaling pathway;activation of MAPKK activity;guanyl-nucleotide exchange factor activity;early endosome;protein binding;cellular response to cAMP;neurotrophin TRK receptor signaling pathway;SH3 domain binding;nerve growth factor sign…
ENSG00000108306	FBXL20	17	F-box and leucine-rich repeat protein 20 [Source:HGNC Symbol;Acc:HGNC:24679]		GO:0005737;GO:0016567;GO:0061630;GO:0019005;GO:0031146;GO:0005515;GO:0001662;	cytoplasm;protein ubiquitination;ubiquitin protein ligase activity;SCF ubiquitin ligase complex;SCF-dependent proteasomal ubiquitin-dependent protein catabolic process;protein binding;behavioral fear response;
ENSG00000108406	DHX40	17	DEAH (Asp-Glu-Ala-His) box polypeptide 40 [Source:HGNC Symbol;Acc:HGNC:18018]		GO:0005524;GO:0003676;GO:0005737;GO:0004386;GO:0008026;GO:0004004;GO:0006396;GO:0044822;GO:0006810	ATP binding;nucleic acid binding;cytoplasm;helicase activity;ATP-dependent helicase activity;ATP-dependent RNA helicase activity;RNA processing;poly(A) RNA binding;transport
ENSG00000109323	MANBA	4	mannosidase, beta A, lysosomal [Source:HGNC Symbol;Acc:HGNC:6831]	lysosomal beta-mannosidosis (LYSBMAN);BETA-MANNOSIDOSIS;MANNOSIDOSIS BETA A LYSOSOMAL	GO:0005764;GO:0043231;GO:0005975;GO:0004553;GO:0006464;GO:0006516;GO:0004567;GO:0046355;GO:0005537;	lysosome;intracellular membrane-bounded organelle;carbohydrate metabolic process;hydrolase activity, hydrolyzing O-glycosyl compounds;cellular protein modification process;glycoprotein catabolic process;beta-mannosidase activity;mannan catabolic process;mannose binding;
ENSG00000109445	ZNF330	4	zinc finger protein 330 [Source:HGNC Symbol;Acc:HGNC:15462]		GO:0008270;GO:0046872;GO:0005634;GO:0005730;GO:0000775;GO:0030496;GO:0008150	zinc ion binding;metal ion binding;nucleus;nucleolus;chromosome, centromeric region;midbody;biological_process
ENSG00000109917	ZPR1	11	ZPR1 zinc finger [Source:HGNC Symbol;Acc:HGNC:13051]	Cajal body organization;axon development;positive regulation of RNA splicing;positive regulation of gene expression;positive regulation of transcription involved in G1/S transition of mitotic cell cycle;pre-mRNA catabolic process	GO:0008270;GO:0006397;GO:0005634;GO:0005737;GO:0007165;GO:0005730;GO:0000226;GO:0005654;GO:0048471;GO:0043025;GO:0008380;GO:0005515;GO:0008283;GO:0030424;GO:0030426;GO:0043204;GO:0010628;GO:0031369;GO:0042307;GO:0021510;GO:0032797;GO:0097504;GO:0015030;GO:0071364;GO:0061564;GO:0001834;GO:0030576;GO:0031641;GO:0033120;GO:0042023;GO:0045927;GO:0071931;GO:1902742;GO:1990261;GO:2000672;GO:0030971;GO:…	zinc ion binding;mRNA processing;nucleus;cytoplasm;signal transduction;nucleolus;microtubule cytoskeleton organization;nucleoplasm;perinuclear region of cytoplasm;neuronal cell body;RNA splicing;protein binding;cell proliferation;axon;growth cone;perikaryon;positive regulation of gene expression;translation initiation factor binding;positive regulation of protein import into nucleus;spinal cord d…
ENSG00000112079	STK38	6	serine/threonine kinase 38 [Source:HGNC Symbol;Acc:HGNC:17847]		GO:0004672;GO:0005524;GO:0006468;GO:0005634;GO:0000287;GO:0005737;GO:0035556;GO:0006464;GO:0004674;GO:0005515;GO:0031435;GO:0070688;GO:0043407	protein kinase activity;ATP binding;protein phosphorylation;nucleus;magnesium ion binding;cytoplasm;intracellular signal transduction;cellular protein modification process;protein serine/threonine kinase activity;protein binding;mitogen-activated protein kinase kinase kinase binding;MLL5-L complex;negative regulation of MAP kinase activity
ENSG00000113719	ERGIC1	5	endoplasmic reticulum-golgi intermediate compartment 1 [Source:HGNC Symbol;Acc:HGNC:29205]		GO:0016021;GO:0016020;GO:0000139;GO:0005789;GO:0006888;GO:0005515;GO:0033116;GO:0005793;	integral component of membrane;membrane;Golgi membrane;endoplasmic reticulum membrane;ER to Golgi vesicle-mediated transport;protein binding;endoplasmic reticulum-Golgi intermediate compartment membrane;endoplasmic reticulum-Golgi intermediate compartment;
ENSG00000114491	UMPS	3	uridine monophosphate synthetase [Source:HGNC Symbol;Acc:HGNC:12563]	orotic aciduria type 1 (ORAC1);Hereditary orotic aciduria;OROTIC ACIDURIA	GO:0008152;GO:0005634;GO:0005737;GO:0005829;GO:0003824;GO:0044281;GO:0009116;GO:0006206;GO:0004588;GO:0004590;GO:0006207;GO:0044205;GO:0055086;GO:0046134;GO:0006222;GO:0035690;GO:0007565;GO:0007595;;GO:0006221	metabolic process;nucleus;cytoplasm;cytosol;catalytic activity;small molecule metabolic process;nucleoside metabolic process;pyrimidine nucleobase metabolic process;orotate phosphoribosyltransferase activity;orotidine-5'-phosphate decarboxylase activity;'de novo' pyrimidine nucleobase biosynthetic process;'de novo' UMP biosynthetic process;nucleobase-containing small molecule metabolic process;py…
ENSG00000115652	UXS1	2	UDP-glucuronate decarboxylase 1 [Source:HGNC Symbol;Acc:HGNC:17729]		GO:0016021;GO:0042803;GO:0003824;GO:0070403;GO:0051262;GO:0070062;GO:0032580;GO:0048040;GO:0050662;GO:0033320;GO:0005739;GO:0005794;GO:0008152	integral component of membrane;protein homodimerization activity;catalytic activity;NAD+ binding;protein tetramerization;extracellular exosome;Golgi cisterna membrane;UDP-glucuronate decarboxylase activity;coenzyme binding;UDP-D-xylose biosynthetic process;mitochondrion;Golgi apparatus;metabolic process
ENSG00000115677	HDLBP	2	high density lipoprotein binding protein [Source:HGNC Symbol;Acc:HGNC:4857]		GO:0003676;GO:0003723;GO:0005737;;GO:0006869;GO:0005634;GO:0005886;GO:0008289;GO:0034364;GO:0044822;GO:0005515;GO:0008203	nucleic acid binding;RNA binding;cytoplasm;;lipid transport;nucleus;plasma membrane;lipid binding;high-density lipoprotein particle;poly(A) RNA binding;protein binding;cholesterol metabolic process
ENSG00000116273	PHF13	1	PHD finger protein 13 [Source:HGNC Symbol;Acc:HGNC:22983]	chromosome segregation;negative regulation of transcription involved in G1/S transition of mitotic cell cycle;mitotic chromosome condensation	GO:0051301;GO:0008270;GO:0005634;GO:0003682;GO:0035064;GO:0005654;GO:0016568;GO:0005515;GO:0007076;GO:0000278;GO:0007059	cell division;zinc ion binding;nucleus;chromatin binding;methylated histone binding;nucleoplasm;chromatin modification;protein binding;mitotic chromosome condensation;mitotic cell cycle;chromosome segregation
ENSG00000120437	ACAT2	6	acetyl-CoA acetyltransferase 2 [Source:HGNC Symbol;Acc:HGNC:94]
ENSG00000120709	FAM53C	5	family with sequence similarity 53, member C [Source:HGNC Symbol;Acc:HGNC:1336]		GO:0005515;	protein binding;
ENSG00000124541	RRP36	6	ribosomal RNA processing 36 [Source:HGNC Symbol;Acc:HGNC:21374]
ENSG00000124762	CDKN1A	6	cyclin-dependent kinase inhibitor 1A (p21, Cip1) [Source:HGNC Symbol;Acc:HGNC:1784]	Multiple endocrine neoplasia type 1;G2/M transition of mitotic cell cycle;negative regulation of cell cycle arrest;cellular response to DNA damage stimulus;cellular response to extracellular stimulus;cellular response to ionizing radiation;cellular senescence;negative regulation of cell proliferation;positive regulation of fibroblast proliferation;positive regulation of reactive oxygen species me…	GO:0046872;GO:0005634;GO:0043231;GO:0007050;GO:0005829;GO:0031625;GO:0045087;GO:0006974;GO:0005654;GO:0008285;GO:0008543;GO:0000079;GO:0048015;GO:0007265;GO:0005515;GO:0038095;GO:0004861;GO:0007173;GO:0030308;GO:2000134;GO:0000278;GO:0006977;GO:0048011;GO:2000379;GO:0000086;GO:0071479;GO:0000082;GO:0097193;GO:0048146;GO:0090398;GO:0071493;GO:0000307;GO:0042326;GO:0070557;GO:0019912;GO:0031668;GO:…	metal ion binding;nucleus;intracellular membrane-bounded organelle;cell cycle arrest;cytosol;ubiquitin protein ligase binding;innate immune response;cellular response to DNA damage stimulus;nucleoplasm;negative regulation of cell proliferation;fibroblast growth factor receptor signaling pathway;regulation of cyclin-dependent protein serine/threonine kinase activity;phosphatidylinositol-mediated s…
ENSG00000125741	OPA3	19	optic atrophy 3 (autosomal recessive, with chorea and spastic paraplegia) [Source:HGNC Symbol;Acc:HGNC:8142]	3-Methylglutaconic aciduria type 3;Autosomal dominant optic atrophy and cataract;detection of light stimulus involved in visual perception;OPTIC ATROPHY 3 AUTOSOMAL DOMINANT	GO:0005739;GO:0007601;GO:0050896;GO:0019216;GO:0040007;GO:0050905;GO:0070584;	mitochondrion;visual perception;response to stimulus;regulation of lipid metabolic process;growth;neuromuscular process;mitochondrion morphogenesis;
ENSG00000126067	PSMB2	1	proteasome subunit beta 2 [Source:HGNC Symbol;Acc:HGNC:9539]
ENSG00000126749	EMG1	12	EMG1 N1-specific pseudouridine methyltransferase [Source:HGNC Symbol;Acc:HGNC:16912]	BOWEN-CONRADI SYNDROME	GO:0003723;GO:0019843;GO:0005634;GO:0005737;GO:0006364;GO:0005730;GO:0008168;GO:0044822;GO:0005515;GO:0031167;GO:0042274;GO:0070037;GO:0032259	RNA binding;rRNA binding;nucleus;cytoplasm;rRNA processing;nucleolus;methyltransferase activity;poly(A) RNA binding;protein binding;rRNA methylation;ribosomal small subunit biogenesis;rRNA (pseudouridine) methyltransferase activity;methylation
ENSG00000127511	SIN3B	19	SIN3 transcription regulator family member B [Source:HGNC Symbol;Acc:HGNC:19354]
ENSG00000132313	MRPL35	2	mitochondrial ribosomal protein L35 [Source:HGNC Symbol;Acc:HGNC:14489]
ENSG00000132670	PTPRA	20	protein tyrosine phosphatase, receptor type, A [Source:HGNC Symbol;Acc:HGNC:9664]		GO:0007411;GO:0004725;GO:0035335;GO:0005622;GO:0007264;GO:0005886;GO:0005887;GO:0045087;GO:0000165;GO:0000186;GO:0016311;GO:0006470;GO:0016791;GO:0008543;GO:0007265;GO:0005515;GO:0038095;GO:0070062;GO:0007173;GO:0008286;GO:0048010;GO:0048011;GO:0043235;GO:0005001;GO:0006468;GO:0016021;	axon guidance;protein tyrosine phosphatase activity;peptidyl-tyrosine dephosphorylation;intracellular;small GTPase mediated signal transduction;plasma membrane;integral component of plasma membrane;innate immune response;MAPK cascade;activation of MAPKK activity;dephosphorylation;protein dephosphorylation;phosphatase activity;fibroblast growth factor receptor signaling pathway;Ras protein signal …
ENSG00000133606	MKRN1	7	makorin ring finger protein 1 [Source:HGNC Symbol;Acc:HGNC:7112]		;GO:0046872;GO:0008270;GO:0004842;GO:0016874;GO:0044822;GO:0000209;GO:0005515;GO:0005575;GO:0003682	;metal ion binding;zinc ion binding;ubiquitin-protein transferase activity;ligase activity;poly(A) RNA binding;protein polyubiquitination;protein binding;cellular_component;chromatin binding
ENSG00000134748	PRPF38A	1	pre-mRNA processing factor 38A [Source:HGNC Symbol;Acc:HGNC:25930]		GO:0006397;GO:0005634;GO:0008380;GO:0044822;GO:0071011;GO:0005515;GO:0031965	mRNA processing;nucleus;RNA splicing;poly(A) RNA binding;precatalytic spliceosome;protein binding;nuclear membrane
ENSG00000135365	PHF21A	11	PHD finger protein 21A [Source:HGNC Symbol;Acc:HGNC:24156]	Potocki-Shaffer syndrome	GO:0008270;GO:0006355;GO:0006351;GO:0003682;GO:0042393;GO:0000122;GO:0005654;GO:0016568;GO:0000977;GO:0005515;GO:0006325;GO:0003712;GO:0007596;GO:0000118;GO:1990391;GO:0003677;GO:0005634;GO:0001967;	zinc ion binding;regulation of transcription, DNA-templated;transcription, DNA-templated;chromatin binding;histone binding;negative regulation of transcription from RNA polymerase II promoter;nucleoplasm;chromatin modification;RNA polymerase II regulatory region sequence-specific DNA binding;protein binding;chromatin organization;transcription cofactor activity;blood coagulation;histone deacetyla…
ENSG00000136718	IMP4	2	IMP4, U3 small nucleolar ribonucleoprotein [Source:HGNC Symbol;Acc:HGNC:30856]		GO:0006364;GO:0005730;GO:0032040;GO:0030515;GO:0005515;GO:0034457;GO:0042134	rRNA processing;nucleolus;small-subunit processome;snoRNA binding;protein binding;Mpp10 complex;rRNA primary transcript binding
ENSG00000138439	FAM117B	2	family with sequence similarity 117, member B [Source:HGNC Symbol;Acc:HGNC:14440]		GO:0005515	protein binding
ENSG00000141034	GID4	17	GID complex subunit 4 homolog [Source:HGNC Symbol;Acc:HGNC:28453]
ENSG00000141378	PTRH2	17	peptidyl-tRNA hydrolase 2 [Source:HGNC Symbol;Acc:HGNC:24265]	positive regulation of calcium ion transport into cytosol;establishment of protein localization to mitochondrion;negative regulation of anoikis;negative regulation of gene expression;positive regulation of anoikis;NEUROLOGIC ENDOCRINE AND PANCREATIC DISEASE MULTISYSTEM INFANTILE-ONSET	GO:0008152;GO:0005739;GO:0016020;GO:0006915;GO:0005829;GO:0004045;GO:0005515;GO:0010629;GO:2000811;GO:2000210;GO:0016021	metabolic process;mitochondrion;membrane;apoptotic process;cytosol;aminoacyl-tRNA hydrolase activity;protein binding;negative regulation of gene expression;negative regulation of anoikis;positive regulation of anoikis;integral component of membrane
ENSG00000146733	PSPH	7	phosphoserine phosphatase [Source:HGNC Symbol;Acc:HGNC:9577]	NEU-LAXOVA SYNDROME 1;PHOSPHOSERINE PHOSPHATASE DEFICIENCY;3-Phosphoserine phosphatase deficiency
ENSG00000148200	NR6A1	9	nuclear receptor subfamily 6, group A, member 1 [Source:HGNC Symbol;Acc:HGNC:7985]		GO:0003677;GO:0008270;GO:0005634;GO:0006355;GO:0003700;GO:0005667;GO:0042803;GO:0043565;GO:0000122;GO:0043401;GO:0005654;GO:0003707;GO:0004879;GO:0030522;GO:0007276;GO:0007283;GO:0006367;GO:0008283;GO:0010467;GO:0001077;GO:0005515;GO:0006366;GO:0045944;GO:0000978;GO:0006351	DNA binding;zinc ion binding;nucleus;regulation of transcription, DNA-templated;transcription factor activity, sequence-specific DNA binding;transcription factor complex;protein homodimerization activity;sequence-specific DNA binding;negative regulation of transcription from RNA polymerase II promoter;steroid hormone mediated signaling pathway;nucleoplasm;steroid hormone receptor activity;RNA pol…
ENSG00000148660	CAMK2G	10	calcium/calmodulin-dependent protein kinase II gamma [Source:HGNC Symbol;Acc:HGNC:1463]
ENSG00000149781	FERMT3	11	fermitin family member 3 [Source:HGNC Symbol;Acc:HGNC:23151]	LEUKOCYTE ADHESION DEFICIENCY TYPE III;integrin activation;integrin-mediated signaling pathway;leukocyte cell-cell adhesion;Platelet aggregation;positive regulation of substrate adhesion-dependent cell spreading	;GO:0016020;GO:0034446;GO:0005178;GO:0007229;GO:0030054;GO:0030335;GO:0070062;GO:0042995;GO:0002102;GO:0070527;GO:0033622;GO:0033632;GO:0007159;GO:0005515	;membrane;substrate adhesion-dependent cell spreading;integrin binding;integrin-mediated signaling pathway;cell junction;positive regulation of cell migration;extracellular exosome;cell projection;podosome;platelet aggregation;integrin activation;regulation of cell-cell adhesion mediated by integrin;leukocyte cell-cell adhesion;protein binding
ENSG00000150787	PTS	11	6-pyruvoyltetrahydropterin synthase [Source:HGNC Symbol;Acc:HGNC:9689]	6-Pyruvoyltetrahydropterin Synthase Deficiency;HYPERPHENYLALANINEMIA BH4-DEFICIENT A
ENSG00000153094	BCL2L11	2	BCL2-like 11 (apoptosis facilitator) [Source:HGNC Symbol;Acc:HGNC:994]	positive regulation of apoptotic process;positive regulation of intrinsic apoptotic signaling pathway;positive regulation of release of cytochrome c from mitochondria
ENSG00000153187	HNRNPU	1	heterogeneous nuclear ribonucleoprotein U (scaffold attachment factor A) [Source:HGNC Symbol;Acc:HGNC:5048]	Epileptic encephalopathy.;CRD-mediated mRNA stabilization	GO:0005524;GO:0003677;GO:0003723;GO:0005634;GO:0016020;GO:0030529;GO:0032922;GO:0005654;GO:0006396;GO:0000398;GO:0008380;GO:0044822;GO:0005515;GO:0001047;GO:0010467;GO:0009986;GO:0071013;GO:0036464;GO:0001649;GO:0070934;GO:0070937;GO:0010628;GO:0043021;GO:0034046;GO:0035326;GO:0071549;GO:2000373	ATP binding;DNA binding;RNA binding;nucleus;membrane;ribonucleoprotein complex;circadian regulation of gene expression;nucleoplasm;RNA processing;mRNA splicing, via spliceosome;RNA splicing;poly(A) RNA binding;protein binding;core promoter binding;gene expression;cell surface;catalytic step 2 spliceosome;cytoplasmic ribonucleoprotein granule;osteoblast differentiation;CRD-mediated mRNA stabilizat…
ENSG00000153989	NUS1	6	NUS1 dehydrodolichyl diphosphate synthase subunit [Source:HGNC Symbol;Acc:HGNC:21042]	dolichol biosynthetic process	GO:0016021;GO:0001525;GO:0005789;GO:0030154;GO:0005515;GO:0003674;GO:0004659;GO:0016765;GO:0019408;GO:0032383;GO:0016020;GO:0042632;GO:0035268;GO:0055092	integral component of membrane;angiogenesis;endoplasmic reticulum membrane;cell differentiation;protein binding;molecular_function;prenyltransferase activity;transferase activity, transferring alkyl or aryl (other than methyl) groups;dolichol biosynthetic process;regulation of intracellular cholesterol transport;membrane;cholesterol homeostasis;protein mannosylation;sterol homeostasis
ENSG00000154144	TBRG1	11	transforming growth factor beta regulator 1 [Source:HGNC Symbol;Acc:HGNC:29551]	DNA replication;negative regulation of cell cycle arrest;negative regulation of cell proliferation;protein stabilization	;GO:0005634;GO:0043231;GO:0007050;GO:0005654;GO:0006260;GO:0008285;GO:0005515;GO:0050821;GO:0032066	;nucleus;intracellular membrane-bounded organelle;cell cycle arrest;nucleoplasm;DNA replication;negative regulation of cell proliferation;protein binding;protein stabilization;nucleolus to nucleoplasm transport
ENSG00000154511	FAM69A	1	family with sequence similarity 69, member A [Source:HGNC Symbol;Acc:HGNC:32213]
ENSG00000154723	ATP5J	21	ATP synthase, H+ transporting, mitochondrial Fo complex, subunit F6 [Source:HGNC Symbol;Acc:HGNC:847]
ENSG00000155508	CNOT8	5	CCR4-NOT transcription complex, subunit 8 [Source:HGNC Symbol;Acc:HGNC:9207]	positive regulation of cell proliferation;positive regulation of mRNA catabolic process
ENSG00000156170	NDUFAF6	8	NADH dehydrogenase (ubiquinone) complex I, assembly factor 6 [Source:HGNC Symbol;Acc:HGNC:28625]	Leigh syndrome with leukodystrophy;mitochondrial respiratory chain complex I assembly;MITOCHONDRIAL COMPLEX I DEFICIENCY	GO:0009058;GO:0016740;GO:0005634;GO:0005737;GO:0005743;GO:0022904;GO:0044237;GO:0044281;GO:0032981;GO:0005739;	biosynthetic process;transferase activity;nucleus;cytoplasm;mitochondrial inner membrane;respiratory electron transport chain;cellular metabolic process;small molecule metabolic process;mitochondrial respiratory chain complex I assembly;mitochondrion;
ENSG00000159063	ALG8	11	ALG8, alpha-1,3-glucosyltransferase [Source:HGNC Symbol;Acc:HGNC:23161]	ALG8-CDG (CDG-Ih);ALG8-CDG;alpha-13-mannosyltransferase activity;mannosylation;protein N-linked glycosylation;CONGENITAL DISORDER OF GLYCOSYLATION TYPE Ih
ENSG00000159461	AMFR	16	autocrine motility factor receptor, E3 ubiquitin protein ligase [Source:HGNC Symbol;Acc:HGNC:463]	ER-associated ubiquitin-dependent protein catabolic process;endoplasmic reticulum unfolded protein response;positive regulation of protein binding;protein binding bridging;protein polyubiquitination;proteasome-mediated ubiquitin-dependent protein catabolic process;positive regulation of ubiquitin-protein transferase activity
ENSG00000160959	LRRC14	8	leucine rich repeat containing 14 [Source:HGNC Symbol;Acc:HGNC:20419]
ENSG00000162869	PPP1R21	2	protein phosphatase 1, regulatory subunit 21 [Source:HGNC Symbol;Acc:HGNC:30595]		;GO:0016020;GO:0019902	;membrane;phosphatase binding
ENSG00000163297	ANTXR2	4	anthrax toxin receptor 2 [Source:HGNC Symbol;Acc:HGNC:21732]	INFANTILE SYSTEMIC HYALINOSIS;JUVENILE HYALINE FIBROMATOSIS;HYALINE FIBROMATOSIS SYNDROME	GO:0016021;GO:0046872;GO:0005576;GO:0005886;GO:0005789;GO:0004872;GO:0005515;GO:0010008;GO:0009897;GO:0009986;GO:1901998;GO:0022414	integral component of membrane;metal ion binding;extracellular region;plasma membrane;endoplasmic reticulum membrane;receptor activity;protein binding;endosome membrane;external side of plasma membrane;cell surface;toxin transport;reproductive process
ENSG00000163933	RFT1	3	RFT1 homolog [Source:HGNC Symbol;Acc:HGNC:30220]	congenital disorder of glycosylation type 1N;RFT1-CDG syndrome;CONGENITAL DISORDER OF GLYCOSYLATION TYPE In	GO:0006869;GO:0016021;GO:0005789;GO:0005319;GO:0008643;GO:0018279;GO:0044267;GO:0006488;GO:0034203;GO:0043687	lipid transport;integral component of membrane;endoplasmic reticulum membrane;lipid transporter activity;carbohydrate transport;protein N-linked glycosylation via asparagine;cellular protein metabolic process;dolichol-linked oligosaccharide biosynthetic process;glycolipid translocation;post-translational protein modification
ENSG00000164305	CASP3	4	caspase 3, apoptosis-related cysteine peptidase [Source:HGNC Symbol;Acc:HGNC:1504]	negative regulation of cysteine-type endopeptidase activity involved in apoptotic process;cysteine-type endopeptidase activity involved in execution phase of apoptosis;negative regulation of cysteine-type endopeptidase activity involved in execution phase of apoptosis	GO:0006508;GO:0005737;GO:0004197;GO:0006915;GO:0030182;GO:0030216;GO:0008234;GO:0005634;GO:0004190;GO:0005886;GO:0005829;GO:0043066;GO:0008233;GO:0005654;GO:0030218;GO:0097190;GO:0097192;GO:0097194;GO:0097200;GO:0006309;GO:0005515;GO:0012501;GO:0022617;GO:0048011;GO:0030198;GO:0035329;GO:0034612;GO:0097191;GO:0006921;GO:0097193;GO:0008635;GO:0043281;GO:0030220;GO:0097153;GO:0006974;GO:0016485;GO:…	proteolysis;cytoplasm;cysteine-type endopeptidase activity;apoptotic process;neuron differentiation;keratinocyte differentiation;cysteine-type peptidase activity;nucleus;aspartic-type endopeptidase activity;plasma membrane;cytosol;negative regulation of apoptotic process;peptidase activity;nucleoplasm;erythrocyte differentiation;apoptotic signaling pathway;extrinsic apoptotic signaling pathway in…
ENSG00000165030	NFIL3	9	nuclear factor, interleukin 3 regulated [Source:HGNC Symbol;Acc:HGNC:7787]	negative regulation of transcription from RNA polymerase II promoter in response to UV-induced DNA damage	GO:0003677;GO:0005634;GO:0006355;GO:0006955;GO:0003700;GO:0006351;GO:0043565;GO:0000122;GO:0006366;GO:0003714;GO:0000977;GO:0005515;GO:0001078;GO:0007623;GO:0010628;GO:0071353;GO:0000979	DNA binding;nucleus;regulation of transcription, DNA-templated;immune response;transcription factor activity, sequence-specific DNA binding;transcription, DNA-templated;sequence-specific DNA binding;negative regulation of transcription from RNA polymerase II promoter;transcription from RNA polymerase II promoter;transcription corepressor activity;RNA polymerase II regulatory region sequence-speci…
ENSG00000165322	ARHGAP12	10	Rho GTPase activating protein 12 [Source:HGNC Symbol;Acc:HGNC:16348]	morphogenesis of an epithelial sheet
ENSG00000165406	MARCH8	10	membrane-associated ring finger (C3HC4) 8, E3 ubiquitin protein ligase [Source:HGNC Symbol;Acc:HGNC:23356]		GO:0008270;GO:0016021;GO:0005764;GO:0004842;GO:0005768;GO:0002250;GO:0016874;GO:0030659;GO:0000209;GO:0031901;GO:0005765;GO:0016567;GO:0061630;GO:0045347;GO:0002495;GO:0042289;	zinc ion binding;integral component of membrane;lysosome;ubiquitin-protein transferase activity;endosome;adaptive immune response;ligase activity;cytoplasmic vesicle membrane;protein polyubiquitination;early endosome membrane;lysosomal membrane;protein ubiquitination;ubiquitin protein ligase activity;negative regulation of MHC class II biosynthetic process;antigen processing and presentation of p…
ENSG00000165861	ZFYVE1	14	zinc finger, FYVE domain containing 1 [Source:HGNC Symbol;Acc:HGNC:13180]
ENSG00000167658	EEF2	19	eukaryotic translation elongation factor 2 [Source:HGNC Symbol;Acc:HGNC:3214]	Spinocerebellar ataxia type 26;positive regulation of translation;SPINOCEREBELLAR ATAXIA 26	;GO:0006412;GO:0005525;GO:0003746;GO:0006414;GO:0005634;GO:0005737;GO:0016020;GO:0003924;GO:0005886;GO:0005829;GO:0030529;GO:0017183;GO:0019901;GO:0044822;GO:0005515;GO:0070062;GO:0044267;GO:0010467;GO:0016235;GO:0043687;GO:0045727;GO:0002244;GO:0005844;GO:0032355;GO:0003009;GO:0003723;GO:0002931;GO:0045121;GO:0007568;GO:0045471;GO:0051015;GO:0034976;GO:0043022;GO:0002039;GO:0042542;GO:1990416;GO…	;translation;GTP binding;translation elongation factor activity;translational elongation;nucleus;cytoplasm;membrane;GTPase activity;plasma membrane;cytosol;ribonucleoprotein complex;peptidyl-diphthamide biosynthetic process from peptidyl-histidine;protein kinase binding;poly(A) RNA binding;protein binding;extracellular exosome;cellular protein metabolic process;gene expression;aggresome;post-tran…
ENSG00000167862	ICT1	17	immature colon carcinoma transcript 1 [Source:HGNC Symbol;Acc:HGNC:5359]		GO:0006415;GO:0003747;GO:0005739;GO:0005743;GO:0005762;GO:0043022;GO:0004045;GO:0005759;GO:0006996;GO:0032543;GO:0070125;GO:0070124;GO:0070126;GO:0016150;GO:0072344;	translational termination;translation release factor activity;mitochondrion;mitochondrial inner membrane;mitochondrial large ribosomal subunit;ribosome binding;aminoacyl-tRNA hydrolase activity;mitochondrial matrix;organelle organization;mitochondrial translation;mitochondrial translational elongation;mitochondrial translational initiation;mitochondrial translational termination;translation relea…
ENSG00000168003	SLC3A2	11	solute carrier family 3 (amino acid transporter heavy chain), member 2 [Source:HGNC Symbol;Acc:HGNC:11026]	cellular response to exogenous dsRNA
ENSG00000168175	MAPK1IP1L	14	mitogen-activated protein kinase 1 interacting protein 1-like [Source:HGNC Symbol;Acc:HGNC:19840]
ENSG00000168495	POLR3D	8	polymerase (RNA) III (DNA directed) polypeptide D, 44kDa [Source:HGNC Symbol;Acc:HGNC:1080]
ENSG00000169925	BRD3	9	bromodomain containing 3 [Source:HGNC Symbol;Acc:HGNC:1104]		GO:0006357;GO:0005634;GO:0006351;GO:0003682;GO:0016568;GO:0005515;GO:0070577;	regulation of transcription from RNA polymerase II promoter;nucleus;transcription, DNA-templated;chromatin binding;chromatin modification;protein binding;lysine-acetylated histone binding;
ENSG00000172939	OXSR1	3	oxidative stress responsive 1 [Source:HGNC Symbol;Acc:HGNC:8508]		GO:0004672;GO:0005524;GO:0006468;GO:0005737;GO:0004674;GO:0007346;GO:0023014;GO:0031098;GO:0042981;GO:0032147;GO:0000287;GO:0035556;GO:0005515;GO:0070062;GO:0018107;GO:0006979;GO:1901380;GO:1901017;GO:2000681;GO:2000687;GO:0071476;GO:0005622	protein kinase activity;ATP binding;protein phosphorylation;cytoplasm;protein serine/threonine kinase activity;regulation of mitotic cell cycle;signal transduction by protein phosphorylation;stress-activated protein kinase signaling cascade;regulation of apoptotic process;activation of protein kinase activity;magnesium ion binding;intracellular signal transduction;protein binding;extracellular ex…
ENSG00000173548	SNX33	15	sorting nexin 33 [Source:HGNC Symbol;Acc:HGNC:28468]	cleavage furrow formation;negative regulation of endocytosis;endosomal transport;endosome organization;macropinocytosis;mitotic cytokinesis	GO:0016020;GO:0015031;GO:0006886;GO:0016197;GO:0005829;GO:0005768;GO:0006897;GO:0016050;GO:0035091;GO:0016023;GO:0000281;GO:0007067;GO:0030659;GO:0019898;GO:0005515;GO:0042802;GO:0007032;GO:2000009;GO:0051044;GO:2000010;GO:0017038;GO:0045806;GO:0044351;GO:0036089;GO:0097320	membrane;protein transport;intracellular protein transport;endosomal transport;cytosol;endosome;endocytosis;vesicle organization;phosphatidylinositol binding;cytoplasmic membrane-bounded vesicle;mitotic cytokinesis;mitotic nuclear division;cytoplasmic vesicle membrane;extrinsic component of membrane;protein binding;identical protein binding;endosome organization;negative regulation of protein loc…
ENSG00000176014	TUBB6	18	tubulin, beta 6 class V [Source:HGNC Symbol;Acc:HGNC:20776]
ENSG00000176915	ANKLE2	12	ankyrin repeat and LEM domain containing 2 [Source:HGNC Symbol;Acc:HGNC:29101]	mitotic nuclear envelope reassembly	GO:0051301;GO:0016020;GO:0005789;GO:0050790;GO:0007067;GO:0030176;GO:0005515;GO:0008601;GO:0034047;GO:0000278;GO:0035307;GO:0051721;GO:0007084;GO:0042326;	cell division;membrane;endoplasmic reticulum membrane;regulation of catalytic activity;mitotic nuclear division;integral component of endoplasmic reticulum membrane;protein binding;protein phosphatase type 2A regulator activity;regulation of protein phosphatase type 2A activity;mitotic cell cycle;positive regulation of protein dephosphorylation;protein phosphatase 2A binding;mitotic nuclear envel…
ENSG00000177889	UBE2N	12	ubiquitin-conjugating enzyme E2N [Source:HGNC Symbol;Acc:HGNC:12492]	DNA double-strand break processing;T cell receptor signaling pathway;double-strand break repair via homologous recombination;histone ubiquitination;positive regulation of DNA repair;positive regulation of I-kappaB kinase/NF-kappaB signaling;positive regulation of NF-kappaB transcription factor activity;positive regulation of histone modification;positive regulation of ubiquitin-protein transferas…
ENSG00000180233	ZNRF2	7	zinc and ring finger 2, E3 ubiquitin protein ligase [Source:HGNC Symbol;Acc:HGNC:22316]
ENSG00000182180	MRPS16	10	mitochondrial ribosomal protein S16 [Source:HGNC Symbol;Acc:HGNC:14048]	Combined oxidative phosphorylation defect type 2;COMBINED OXIDATIVE PHOSPHORYLATION DEFICIENCY 2	GO:0003735;GO:0006412;GO:0005840;GO:0005739;GO:0005737;GO:0005622;GO:0005743;GO:0005515;GO:0006996;GO:0032543;GO:0070125;GO:0005763;GO:0070124;GO:0070126	structural constituent of ribosome;translation;ribosome;mitochondrion;cytoplasm;intracellular;mitochondrial inner membrane;protein binding;organelle organization;mitochondrial translation;mitochondrial translational elongation;mitochondrial small ribosomal subunit;mitochondrial translational initiation;mitochondrial translational termination
ENSG00000182307	C8orf33	8	chromosome 8 open reading frame 33 [Source:HGNC Symbol;Acc:HGNC:26104]		GO:0005515	protein binding
ENSG00000183864	TOB2	22	transducer of ERBB2, 2 [Source:HGNC Symbol;Acc:HGNC:11980]		GO:0005634;GO:0005737;GO:0008285;GO:0005515;GO:0007292;GO:0010468;GO:0045671;GO:0042809;GO:0045778;	nucleus;cytoplasm;negative regulation of cell proliferation;protein binding;female gamete generation;regulation of gene expression;negative regulation of osteoclast differentiation;vitamin D receptor binding;positive regulation of ossification;
ENSG00000184014	DENND5A	11	DENN/MADD domain containing 5A [Source:HGNC Symbol;Acc:HGNC:19344]	retrograde transport endosome to Golgi	GO:0016020;GO:0043547;GO:0070588;GO:0005262;GO:0005802;GO:0050982;GO:0042147;GO:0005515;GO:0030904;GO:0017112;GO:0005794;GO:0017137	membrane;positive regulation of GTPase activity;calcium ion transmembrane transport;calcium channel activity;trans-Golgi network;detection of mechanical stimulus;retrograde transport, endosome to Golgi;protein binding;retromer complex;Rab guanyl-nucleotide exchange factor activity;Golgi apparatus;Rab GTPase binding
ENSG00000184939	ZFP90	16	ZFP90 zinc finger protein [Source:HGNC Symbol;Acc:HGNC:23329]	positive regulation of transcription DNA-templated	GO:0003676;GO:0006355;GO:0005622;GO:0046872;GO:0005634;GO:0006351;GO:0045893;GO:0000122;GO:0001078;GO:0003677;GO:0005515;GO:0045892;GO:0043392;	nucleic acid binding;regulation of transcription, DNA-templated;intracellular;metal ion binding;nucleus;transcription, DNA-templated;positive regulation of transcription, DNA-templated;negative regulation of transcription from RNA polymerase II promoter;transcriptional repressor activity, RNA polymerase II core promoter proximal region sequence-specific binding;DNA binding;protein binding;negativ…
ENSG00000185721	DRG1	22	developmentally regulated GTP binding protein 1 [Source:HGNC Symbol;Acc:HGNC:3029]		GO:0005525;GO:0006351;GO:0005737;GO:0016020;GO:0008134;GO:0007275;GO:0005844;GO:0005515;GO:0042802;	GTP binding;transcription, DNA-templated;cytoplasm;membrane;transcription factor binding;multicellular organismal development;polysome;protein binding;identical protein binding;
ENSG00000187239	FNBP1	9	formin binding protein 1 [Source:HGNC Symbol;Acc:HGNC:17069]
ENSG00000188315	C3orf62	3	chromosome 3 open reading frame 62 [Source:HGNC Symbol;Acc:HGNC:24771]		GO:0005515;	protein binding;
ENSG00000189306	RRP7A	22	ribosomal RNA processing 7 homolog A [Source:HGNC Symbol;Acc:HGNC:24286]		GO:0000166;GO:0000028;GO:0006364;GO:0044822;GO:0032545;GO:0034456;GO:0005515;GO:0005737;GO:0001825	nucleotide binding;ribosomal small subunit assembly;rRNA processing;poly(A) RNA binding;CURI complex;UTP-C complex;protein binding;cytoplasm;blastocyst formation
ENSG00000196396	PTPN1	20	protein tyrosine phosphatase, non-receptor type 1 [Source:HGNC Symbol;Acc:HGNC:9642]	actin cytoskeleton reorganization;negative regulation of MAP kinase activity;peptidyl-tyrosine dephosphorylation;platelet-derived growth factor receptor-beta signaling pathway;positive regulation of receptor catabolic process;positive regulation of protein dephosphorylation;regulation of hepatocyte growth factor receptor signaling pathway;positive regulation of intracellular protein transport;pos…	GO:0008270;GO:0004725;GO:0035335;GO:0005886;GO:0005829;GO:0019221;GO:0030168;GO:0030968;GO:0009966;GO:0005783;GO:0016311;GO:0006470;GO:0016791;GO:0019901;GO:0030100;GO:0031532;GO:0005769;GO:0044822;GO:0061098;GO:0070373;GO:0005515;GO:0007596;GO:0019899;GO:0030971;GO:0046627;GO:0035791;GO:0030948;GO:0060333;GO:0060397;GO:0060334;GO:0060337;GO:0060338;GO:0097443;GO:1903896;GO:0043407;GO:0006987;GO:…	zinc ion binding;protein tyrosine phosphatase activity;peptidyl-tyrosine dephosphorylation;plasma membrane;cytosol;cytokine-mediated signaling pathway;platelet activation;endoplasmic reticulum unfolded protein response;regulation of signal transduction;endoplasmic reticulum;dephosphorylation;protein dephosphorylation;phosphatase activity;protein kinase binding;regulation of endocytosis;actin cyto…
ENSG00000213965	NUDT19	19	nudix (nucleoside diphosphate linked moiety X)-type motif 19 [Source:HGNC Symbol;Acc:HGNC:32036]
ENSG00000214022	REPIN1	7	replication initiator 1 [Source:HGNC Symbol;Acc:HGNC:17922]		GO:0046872;GO:0005634;GO:0005654;;GO:0003677;GO:0006260;GO:0044822;GO:0005664;GO:0005829;GO:0031965;GO:0005811;GO:0022626;GO:2000191;GO:2001273;GO:0003676	metal ion binding;nucleus;nucleoplasm;;DNA binding;DNA replication;poly(A) RNA binding;nuclear origin of replication recognition complex;cytosol;nuclear membrane;lipid particle;cytosolic ribosome;regulation of fatty acid transport;regulation of glucose import in response to insulin stimulus;nucleic acid binding
ENSG00000215788	TNFRSF25	1	tumor necrosis factor receptor superfamily, member 25 [Source:HGNC Symbol;Acc:HGNC:11910]
ENSG00000247077	PGAM5	12	PGAM family member 5, serine/threonine protein phosphatase, mitochondrial [Source:HGNC Symbol;Acc:HGNC:28763]	GTPase activator activity;dephosphorylation;necroptotic process;nucleotide phosphatase activity acting on free nucleotides;positive regulation of GTPase activity

## Sheet: training-data
id	status	ENSG00000004961	ENSG00000018610	ENSG00000033011	ENSG00000049239	ENSG00000063244	ENSG00000071205	ENSG00000071626	ENSG00000071994	ENSG00000072849	ENSG00000080845	ENSG00000084092	ENSG00000085415	ENSG00000089195	ENSG00000089775	ENSG00000100425	ENSG00000100567	ENSG00000102100	ENSG00000103168	ENSG00000103326	ENSG00000106948	ENSG00000107263	ENSG00000108306	ENSG00000108406	ENSG00000109323	ENSG00000109445	ENSG00000109917	ENSG00000112079	ENSG00000113719	ENSG00000114491	ENSG00000115652	ENSG00000115677	ENSG00000116273	ENSG00000120437	ENSG00000120709	ENSG00000124541	ENSG00000124762	ENSG00000125741	ENSG00000126067	ENSG00000126749	ENSG00000127511	ENSG00000132313	ENSG00000132670	ENSG00000133606	ENSG00000134748	ENSG00000135365	ENSG00000136718	ENSG00000138439	ENSG00000141034
s01-suscep-noninf	suscep	0.26263	-0.61172	-0.137596	-0.116654	0.762814	1.42191	-0.0141474	0.652667	0.14207	-0.517842	0.180795	0.0119558	-0.2672	-0.551599	-0.0877402	0.881861	-0.583192	0.000998288	0.252233	0.718603	-0.016423	-0.101618	-0.513346	0.73446	0.475802	0.0518605	-0.0877591	0.468415	-1.07082	-0.737725	-0.29743	0.444265	0.0672591	0.78909	0.651225	1.51792	-0.353328	1.05884	0.281666	-0.307487	-0.18381	0.493432	1.27335	-0.126991	0.719395	0.902504	-1.14151	-0.500751
s02-suscep-noninf	suscep	0.43314	-0.411309	-0.155356	-0.191785	0.743378	1.49115	0.145424	0.779149	0.350562	-0.403047	0.0496235	0.251549	-0.0808782	-0.371547	-0.173075	1.11689	-0.542565	-0.279765	0.261785	0.284369	0.171223	-0.221386	-0.634036	0.652507	0.57025	0.304567	-0.178184	0.309661	-0.790158	-0.442555	-0.103966	0.44793	0.492121	0.683606	0.934604	1.85931	-0.241499	1.23322	0.450491	-0.386484	0.0114474	0.389703	1.20268	0.032993	0.521461	0.955851	-1.36198	-0.61072
s03-suscep-noninf	suscep	0.402385	-0.330107	0.050286	-0.314599	0.786709	1.48873	0.223872	0.784969	0.448169	-0.422131	0.271716	0.0874497	0.0239012	-0.602682	-0.159575	0.993397	-0.37754	-0.149886	0.458099	0.350531	0.0461631	-0.258425	-0.69569	0.623432	0.57909	0.334996	0.0206821	0.323964	-0.770112	-0.283074	-0.0414979	0.337499	0.36985	0.632194	0.937301	1.75002	-0.242606	1.1988	0.575249	-0.391385	-0.00252959	0.517158	1.20494	-0.00578186	0.520883	1.14677	-1.18597	-0.738248
s05-suscep-noninf	suscep	0.373838	-0.524873	-0.257194	0.228814	0.672054	1.2204	0.00815689	0.654349	0.177284	-0.144857	0.184044	0.0698534	-0.348527	-0.513863	-0.219102	0.998479	-0.540514	-0.451826	-0.00788481	0.455606	-0.0536812	-0.113876	-0.243611	0.660258	0.530682	0.189639	0.307647	0.501456	-0.868526	-0.351686	-0.081945	0.554183	0.0614017	0.654995	0.744526	1.71315	-0.370668	1.05668	0.272716	-0.218957	0.0786968	0.737886	1.41517	-0.0626061	0.537789	0.947235	-1.25722	-0.52905
s06-suscep-noninf	suscep	0.290746	-0.332509	-0.0620771	-0.123821	0.720745	1.46228	0.132797	0.70238	0.403241	-0.355699	0.264225	-0.0350346	-0.395304	-0.481742	-0.241517	0.838019	-0.390057	-0.0645326	0.18119	0.38565	-0.014572	-0.154388	-0.416653	0.886094	0.603395	0.272819	0.38602	0.414379	-0.766215	-0.501549	-0.0326041	0.494336	0.0540962	0.713783	0.902995	1.71499	-0.309046	1.18551	0.581794	-0.351274	0.0899922	0.577996	1.35461	0.0311284	0.621287	1.09788	-1.06874	-0.59986
r01-resist-noninf	resist	0.109191	-0.618218	-0.228832	0.459434	0.483501	1.29687	-0.308869	0.377128	0.00502894	-0.343844	0.450567	-0.0778157	-0.596542	-0.276389	0.10957	0.654342	-0.641717	-0.602291	-0.0736295	0.873952	-0.119749	0.257503	-0.178528	0.908425	0.395693	-0.13509	0.460663	0.430587	-1.20757	-0.882977	-0.400518	0.710297	-0.36076	0.860726	0.50323	1.45053	-0.321323	0.910667	0.160381	-0.210745	-0.202235	0.545349	1.404	-0.181474	0.767072	0.796391	-0.588094	-0.385225
r03-resist-noninf	resist	0.252511	-0.829491	-0.257988	0.452008	0.499666	1.25368	-0.298488	0.450311	0.0351092	-0.139812	0.377627	-0.179573	-0.512513	-0.252297	-0.0382875	0.695409	-0.613162	-0.63021	-0.172067	0.946447	-0.135764	0.213907	-0.158856	0.75763	0.293859	-0.0604058	0.378129	0.498515	-1.09922	-0.856722	-0.360085	0.63242	-0.354338	0.896873	0.591139	1.48845	-0.372803	0.919537	0.23818	-0.303698	-0.273648	0.665204	1.41724	-0.241785	0.74041	0.90794	-0.696368	-0.410539
r04-resist-noninf	resist	0.149057	-0.658093	-0.330858	0.700523	0.488611	1.17907	-0.209613	0.389824	0.062065	-0.0628794	0.325041	-0.0180123	-0.543624	-0.188158	-0.0657665	0.797459	-0.763697	-0.555526	-0.167969	0.894909	-0.234285	0.297272	-0.0439575	0.894013	0.284649	-0.100958	0.518941	0.582643	-1.1245	-0.91237	-0.314122	0.777299	-0.544848	0.929083	0.464715	1.48214	-0.556822	0.921947	0.233613	-0.131358	-0.190075	0.620142	1.38531	-0.159499	0.762351	0.81457	-0.452812	-0.335153
r05-resist-noninf	resist	0.20607	-0.750463	-0.509805	0.398681	0.418283	1.2035	-0.0807836	0.399945	0.174454	0.131523	0.249778	0.0388507	-0.412002	-0.0422621	-0.191264	0.934806	-0.70545	-0.638361	-0.333749	0.879721	-0.155534	0.0895053	0.0892485	0.80756	0.175511	-0.0337091	0.668707	0.682023	-1.07408	-0.602558	-0.202637	0.731735	0.00858008	0.761908	0.737658	1.61946	-0.705269	1.06946	0.197837	-0.37115	-0.137437	0.77541	1.49153	-0.13372	0.803321	0.784525	-0.866117	-0.354908
r07-resist-noninf	resist	0.25575	-0.843526	-0.119459	0.133064	0.73754	1.37442	-0.0458972	0.510224	0.138789	-0.170677	0.324241	-0.0256552	-0.406246	-0.428996	0.0678175	0.74479	-0.519907	-0.390226	0.228239	0.837939	-0.0440185	-0.0468958	-0.290865	0.690638	0.404067	0.00302173	0.336292	0.473203	-0.96943	-0.925772	-0.236873	0.634975	-0.0409788	0.837072	0.638224	1.48289	-0.293499	1.05266	0.258333	-0.203014	-0.165179	0.628424	1.37831	-0.15015	0.771117	0.956801	-0.830768	-0.528916
r08-resist-noninf	resist	0.300881	-0.615821	-0.233696	0.46928	0.552794	1.25222	0.0559261	0.527578	0.281033	0.312515	0.43594	-0.165518	-0.439062	-0.443743	-0.24391	0.861149	-0.545854	-0.449291	0.02793	0.730978	-0.0686554	-0.0441054	-0.376315	0.796597	0.251624	0.100371	0.322849	0.510773	-0.879587	-0.710206	-0.127282	0.596629	-0.132998	0.682698	0.852289	1.69512	-0.392932	1.10999	0.379146	-0.162535	-0.0762729	0.622191	1.33009	-0.154251	0.591956	0.962853	-1.06226	-0.622421
r09-resist-noninf	resist	0.219267	-0.705977	-0.32529	0.384896	0.604019	1.34563	-0.218385	0.507374	-0.0160733	-0.111684	0.407015	-0.0943579	-0.417925	-0.312788	0.0100873	0.686253	-0.582291	-0.589201	0.0628708	0.907286	-0.0617016	0.0945782	-0.270921	0.858742	0.338916	0.083876	0.284856	0.560912	-1.12313	-0.872852	-0.248576	0.72555	-0.088614	0.885359	0.623674	1.52642	-0.374754	0.922899	0.196565	-0.313059	-0.191102	0.711229	1.44311	-0.192229	0.77637	0.884548	-0.637955	-0.409828
r10-resist-noninf	resist	0.397311	-0.526915	-0.219373	0.0403592	0.59553	1.31919	0.0267184	0.714702	0.233564	0.0802192	0.25066	-0.0706185	-0.18456	-0.306312	-0.0966639	0.846329	-0.600542	-0.630904	0.0797808	0.681655	-0.041139	-0.0980028	-0.326598	0.794426	0.463525	0.166389	0.362928	0.58223	-0.906009	-0.794234	-0.163735	0.677747	-0.0424824	0.718128	0.78836	1.56621	-0.354531	1.08853	0.329372	-0.317993	-0.0659459	0.675237	1.35967	0.0250086	0.663494	0.953832	-0.832439	-0.486123
r11-resist-noninf	resist	0.229942	-0.633235	-0.322688	0.330105	0.475915	1.29991	-0.108745	0.555683	0.0999245	0.221103	0.374417	-0.119135	-0.470534	-0.0888096	-0.0444975	0.769065	-0.668101	-0.634586	-0.124261	0.832744	-0.0307899	-0.0142466	-0.190912	0.8564	0.332366	0.0178348	0.360896	0.660004	-1.10793	-0.803289	-0.184271	0.773648	0.00710291	0.84456	0.741617	1.61269	-0.512642	1.00195	0.165062	-0.269074	-0.132476	0.717674	1.47973	-0.171654	0.85677	0.811113	-0.695375	-0.339589
r12-resist-noninf	resist	0.132036	-0.74644	-0.33183	0.470471	0.464886	1.21883	-0.237791	0.319162	-0.0327928	0.116169	0.345737	-0.11219	-0.552521	-0.00572032	-0.0192039	0.732706	-0.695135	-0.686604	-0.0466236	0.854654	-0.0152126	0.137224	-0.0874046	0.920765	0.24346	-0.0531857	0.461869	0.578781	-1.1629	-1.06494	-0.289853	0.872173	-0.242713	0.873456	0.588019	1.44915	-0.453157	0.965527	0.196379	-0.11558	-0.246988	0.655857	1.45343	-0.228417	0.875161	0.854723	-0.53135	-0.295032
r13-resist-noninf	resist	0.247677	-0.752351	-0.256618	0.262791	0.448248	1.14371	0.104484	0.394897	0.0898587	0.214504	0.408124	-0.250094	-0.511468	-0.142902	-0.225777	0.796664	-0.591862	-0.399136	0.0457297	0.675728	-0.0850768	0.00934692	-0.144417	0.846762	0.266396	0.0373566	0.498417	0.725072	-1.00763	-0.607349	-0.0952349	0.875892	-0.0302441	0.728945	0.834222	1.62633	-0.62323	1.1742	0.290731	-0.190316	-0.123727	0.706	1.41558	-0.225523	0.842484	1.00356	-0.780709	-0.322163
r14-resist-noninf	resist	0.239312	-0.73514	-0.229257	0.458439	0.611447	1.2129	-0.272732	0.368674	0.0216533	-0.270254	0.394188	-0.119571	-0.534284	-0.446213	-0.0427463	0.626017	-0.584667	-0.703611	-0.141064	1.04375	-0.141412	0.032787	-0.127631	0.872636	0.317284	-0.00382124	0.496879	0.515593	-1.07698	-0.818132	-0.312616	0.651527	-0.407229	0.900088	0.566196	1.48727	-0.400846	0.952707	0.240407	-0.0955046	-0.193105	0.719789	1.43468	-0.167097	0.647336	0.91681	-0.921563	-0.370575
r15-resist-noninf	resist	0.211348	-0.573518	-0.254094	0.197166	0.670794	1.34302	-0.188206	0.5773	0.0523082	-0.284309	0.46537	-0.162662	-0.430671	-0.299687	-0.0629124	0.730548	-0.608765	-0.566862	-0.0607329	0.723772	-0.117716	0.05801	-0.320945	0.862447	0.420509	0.0410436	0.38309	0.535849	-1.0508	-0.86752	-0.352849	0.639986	0.153632	0.90503	0.587871	1.52225	-0.399283	0.900464	0.210364	-0.201576	-0.164083	0.718644	1.48184	-0.108943	0.767625	0.817973	-0.887022	-0.430058
r16-resist-noninf	resist	0.375159	-0.40277	-0.225633	-0.105712	0.732176	1.44607	0.121532	0.774215	0.364879	-0.443441	0.412099	0.0902339	-0.196868	-0.430507	-0.0780596	0.912889	-0.530013	-0.288999	0.108143	0.613343	-0.12095	-0.145411	-0.271663	0.806082	0.609471	0.24411	0.347353	0.43804	-0.836611	-0.595584	-0.141966	0.581629	-0.164597	0.642142	0.87573	1.65786	-0.373296	1.11035	0.355697	-0.391618	-0.0415235	0.625884	1.45759	0.0764974	0.681877	0.943864	-1.01382	-0.539609
r17-resist-noninf	resist	0.364223	-0.531102	-0.236433	0.25756	0.722651	1.37802	0.0963803	0.624805	0.212208	-0.207154	0.397289	-0.0108809	-0.335916	-0.494989	-0.0775284	0.972266	-0.502869	-0.429607	0.0337405	0.604681	-0.109786	-0.103013	-0.328005	0.789628	0.50832	0.130406	0.335131	0.39476	-0.894633	-0.621927	-0.133709	0.534864	-0.0771829	0.765644	0.813036	1.64366	-0.390084	1.10531	0.347839	-0.228239	-0.000221071	0.72129	1.42814	-0.0611987	0.685333	1.07204	-0.990872	-0.569391
r18-resist-noninf	resist	0.23797	-0.613458	-0.219221	0.17527	0.822135	1.40442	0.111353	0.489814	0.306254	-0.0844472	0.102363	-0.0902268	-0.564026	-0.446578	-0.165175	0.9387	-0.509123	-0.250088	0.0765828	0.652143	-0.0334247	-0.0342082	-0.46984	0.87728	0.481416	0.053626	0.365223	0.477153	-0.980296	-0.742966	-0.200664	0.600857	-0.0184622	0.849538	0.701631	1.50763	-0.321374	1.1073	0.338613	-0.155913	-0.031701	0.525294	1.37993	-0.0971417	0.590059	0.918081	-0.740977	-0.540828
r19-resist-noninf	resist	0.225969	-0.53288	-0.213874	0.20581	0.718112	1.31745	-0.00970759	0.539199	0.222462	-0.283974	0.219271	-0.0588624	-0.499709	-0.393105	-0.0244906	0.828969	-0.585952	-0.424872	-0.114758	0.626523	-0.127714	0.00611189	-0.251447	0.843029	0.546069	0.037044	0.57955	0.347687	-1.03535	-0.766535	-0.254946	0.537136	-0.0856696	0.782035	0.701477	1.47341	-0.372769	1.01735	0.336521	-0.198798	-0.0060198	0.687492	1.45514	-0.0987024	0.653934	0.847555	-0.989217	-0.4464
[truncated: 51 more columns]

## Sheet: training-results
id	status	prob_tb_suscep
s01-suscep-noninf	suscep	0.35611
s02-suscep-noninf	suscep	0.977708
s03-suscep-noninf	suscep	0.939712
s05-suscep-noninf	suscep	0.417124
s06-suscep-noninf	suscep	0.355341
r01-resist-noninf	resist	0.0228801
r03-resist-noninf	resist	0.030688
r04-resist-noninf	resist	0.0115645
r05-resist-noninf	resist	0.024079
r07-resist-noninf	resist	0.19972
r08-resist-noninf	resist	0.17379
r09-resist-noninf	resist	0.0492306
r10-resist-noninf	resist	0.145254
r11-resist-noninf	resist	0.00997165
r12-resist-noninf	resist	0.015355
r13-resist-noninf	resist	0.0870372
r14-resist-noninf	resist	0.044396
r15-resist-noninf	resist	0.0608525
r16-resist-noninf	resist	0.379006
r17-resist-noninf	resist	0.21899
r18-resist-noninf	resist	0.444894
r19-resist-noninf	resist	0.0515062

## Sheet: testing-data
id	ENSG00000004961	ENSG00000018610	ENSG00000033011	ENSG00000049239	ENSG00000063244	ENSG00000071205	ENSG00000071626	ENSG00000071994	ENSG00000072849	ENSG00000080845	ENSG00000084092	ENSG00000085415	ENSG00000089195	ENSG00000089775	ENSG00000100425	ENSG00000100567	ENSG00000102100	ENSG00000103168	ENSG00000103326	ENSG00000106948	ENSG00000107263	ENSG00000108306	ENSG00000108406	ENSG00000109323	ENSG00000109445	ENSG00000109917	ENSG00000112079	ENSG00000113719	ENSG00000114491	ENSG00000115652	ENSG00000115677	ENSG00000116273	ENSG00000120437	ENSG00000120709	ENSG00000124541	ENSG00000124762	ENSG00000125741	ENSG00000126067	ENSG00000126749	ENSG00000127511	ENSG00000132313	ENSG00000132670	ENSG00000133606	ENSG00000134748	ENSG00000135365	ENSG00000136718	ENSG00000138439	ENSG00000141034	ENSG00000141378
u02-unknow-noninf	0.0460648	-0.154291	-0.35069	0.728264	0.458182	1.39055	0.108732	0.404069	0.22919	0.12402	0.0546036	0.0617187	-1.19755	-0.406936	-0.0654732	1.20719	-0.51722	-0.647422	0.0661569	0.868432	0.219549	-0.257241	-0.339512	0.791324	0.322535	0.260025	0.299477	0.553344	-0.995546	-0.548795	-0.476946	0.602936	0.296898	0.71247	0.703366	1.69205	-0.348766	1.15266	0.607711	-0.149848	-0.067496	0.651095	1.31095	-0.179206	0.606889	1.02353	-0.453675	-0.574545	0.758206
u03-unknow-noninf	0.130847	-0.691589	-0.209986	0.459874	0.524684	1.22412	0.118919	0.531369	0.0749336	-0.0337883	0.33289	0.0902336	-0.766648	-0.269119	0.212328	0.846699	-0.48895	-0.807694	-0.0371552	0.980866	-0.160593	0.0536184	-0.289992	0.804178	0.350605	0.0665261	0.401083	0.452972	-1.49536	-0.87818	-0.209821	0.725203	0.306311	0.952402	0.681861	1.5536	-0.346137	1.19782	0.332817	-0.33333	-0.165352	0.6015	1.37612	-0.172027	0.74287	0.8671	-0.445554	-0.49959	0.536648
u05-unknow-noninf	0.0510903	-0.53509	-0.298362	0.547917	0.641899	1.34549	0.109668	0.554718	0.164818	-0.159526	0.260928	0.0487006	-0.500996	-0.587152	0.0444064	0.93273	-0.514099	-0.704193	-0.0568605	0.665095	0.281392	-0.178198	-0.393485	0.923611	0.296587	0.266023	0.343961	0.371628	-1.06943	-0.311434	-0.444088	0.693564	0.541555	0.825297	0.843875	1.62377	-0.299819	1.082	0.450657	-0.288534	-0.114585	0.673155	1.3588	-0.166543	0.712343	0.913533	-0.721021	-0.514083	0.674507
u06-unknow-noninf	-0.0642533	-0.533946	-0.446972	0.242248	0.584273	1.50785	-0.0843184	0.375593	0.177527	-0.0143619	0.163905	-0.123585	-0.759429	-0.403314	-0.0615094	0.919961	-0.392399	-0.517396	0.0335456	0.921931	-0.74192	0.110513	-0.346758	0.792796	0.215482	0.215265	0.495971	0.866895	-0.751079	-0.398544	-0.223281	0.816649	0.450239	0.853654	0.773307	1.74223	-0.470435	1.26454	0.399694	-0.159426	-0.277753	0.751927	1.52646	-0.144258	0.871139	0.873642	-0.436642	-0.566695	0.664407
u07-unknow-noninf	0.154249	-0.753041	-0.364797	0.587369	0.68612	1.17654	0.0308348	0.475026	0.0409359	0.0388574	0.185421	0.054294	-0.5472	-0.304763	-0.0849449	0.92489	-0.506743	-0.572272	-0.0745454	0.682343	-0.188411	-0.10715	-0.36295	0.792708	0.327067	0.155146	0.246576	0.552801	-1.1195	-0.717338	-0.187892	0.712366	0.303456	0.682779	0.806942	1.65137	-0.18735	1.09086	0.415797	-0.118312	-0.0967767	0.564358	1.40631	-0.136619	0.575077	0.875629	-0.896721	-0.568786	0.565327
u08-unknow-noninf	0.126638	-0.473416	-0.377607	0.294637	0.628403	1.17322	0.0949713	0.493058	0.132703	-0.0247211	0.379059	0.018752	-0.459434	-0.553049	-0.171107	0.948344	-0.537935	-0.597257	-0.169843	0.709862	0.0879428	0.0339292	-0.173634	0.955881	0.303493	0.0707161	0.430984	0.695918	-1.02789	-0.538183	-0.384697	0.621101	0.410481	0.70883	0.843165	1.68666	-0.454946	1.13954	0.296493	-0.114708	-0.295719	0.79945	1.40894	-0.139966	0.609133	0.822442	-0.526332	-0.486221	0.594383
u09-unknow-noninf	0.0286344	-0.539358	-0.480798	0.132622	0.549126	1.12797	0.141907	0.453842	-0.00319298	0.144111	0.333457	-0.0914319	-0.665183	-0.396561	-0.117992	0.821879	-0.737281	-0.474969	-0.26	0.733866	0.00641221	-0.0633743	-0.237724	0.806282	0.279135	0.0532471	0.457902	0.695235	-1.00806	-0.674545	-0.465915	0.743802	0.0823407	0.791133	0.719631	1.66357	-0.405382	1.03505	0.334456	-0.226007	-0.221639	0.665207	1.49366	-0.149315	0.852334	0.754551	-0.513038	-0.424712	0.558812
u10-unknow-noninf	0.0824789	-0.58448	-0.407435	0.344985	0.512227	1.23365	-0.0346207	0.453388	0.0910153	0.00363461	0.39098	-0.0849845	-0.464144	-0.361422	-0.0153089	0.781871	-0.509557	-0.717813	-0.0314097	0.658096	-0.196052	-0.0089382	-0.155208	0.788747	0.329401	0.0132511	0.404526	0.511765	-1.58233	-0.668086	-0.620696	0.641087	0.0793677	0.939328	0.603706	1.71887	-0.395766	1.0676	0.173995	-0.185709	-0.200459	0.686902	1.53624	-0.248591	0.699324	0.788709	-0.429901	-0.42518	0.391888
u11-unknow-noninf	0.191356	-0.415024	-0.530057	0.400319	0.713962	1.41461	0.29821	0.517183	0.181275	-0.124974	0.247099	0.111981	-0.228848	-0.328743	-0.117659	0.988134	-0.388249	-0.320913	-0.0461553	0.712886	0.175144	-0.201897	-0.397312	0.716068	0.340064	0.290124	0.626797	0.738951	-0.563596	-0.530635	-0.678285	0.615401	0.398572	0.599733	0.82408	1.72305	-0.25925	1.17635	0.507614	-0.269141	-0.0491627	0.502942	1.47148	0.00951566	0.684566	1.12326	-0.810483	-0.627825	0.660322
u12-unknow-noninf	0.083666	-0.743145	-0.376429	0.475815	0.532267	1.33037	0.173111	0.430367	0.166001	0.047917	0.314105	0.0121091	-0.339362	-0.450055	-0.117371	0.930836	-0.409354	-0.320785	0.0332631	0.777169	-0.0708177	-0.0908803	-0.219504	0.82768	0.369813	0.15102	0.652077	0.62922	-0.853169	-0.439019	-0.363588	0.536041	0.30553	0.598871	0.787205	1.65113	-0.398157	1.09634	0.449095	-0.12535	-0.157661	0.544518	1.53444	-0.00258247	0.704706	1.03389	-0.608368	-0.488981	0.552356
u13-unknow-noninf	0.10146	-0.521302	-0.256422	0.367542	0.708413	1.29249	0.258563	0.470847	0.2063	-0.106597	0.323912	0.113512	-0.305143	-0.384436	-0.0534856	0.900987	-0.31274	-0.547457	-0.109707	0.823253	-0.142199	-0.0156328	-0.42335	0.947206	0.427898	0.248421	0.696399	0.653783	-0.704028	-0.245436	-0.373025	0.63366	0.229994	0.578411	0.856857	1.60688	-0.246816	1.19787	0.418662	-0.238408	-0.151395	0.551525	1.53222	-0.0197807	0.647167	1	-0.552072	-0.360417	0.555265
u14-unknow-noninf	0.214464	-0.480881	-0.269844	-0.183365	0.611683	1.23418	0.0814343	0.528182	0.0811775	-0.0431066	0.18428	0.0534694	-0.412783	-0.434792	-0.048976	0.876868	-0.581433	-0.741071	0.219663	0.700404	0.0356883	0.0154643	-0.344723	0.851843	0.247664	0.0500223	0.474749	0.565157	-0.899964	-0.46225	-0.355687	0.726704	0.218206	0.840694	0.712377	1.53654	-0.465801	1.09364	0.273591	-0.0269006	-0.111234	0.61369	1.44162	-0.0730518	0.803065	0.920146	-0.550215	-0.400221	0.51531
u16-unknow-noninf	0.169828	-0.77258	-0.324529	0.561452	0.517198	1.2395	0.0633576	0.416235	0.0888223	-0.105918	0.3414	-0.000845065	-0.539549	-0.24307	0.0124086	0.799061	-0.628107	-0.20359	-0.0079006	0.775509	-0.0250305	0.102093	-0.194084	0.8498	0.380709	0.0354903	0.467394	0.379367	-0.96639	-0.470925	-0.433351	0.641539	-0.0633056	0.733964	0.714203	1.61285	-0.389856	1.09647	0.323448	-0.182067	-0.178169	0.762995	1.53174	-0.250262	0.848163	0.940384	-0.493977	-0.423825	0.449026
u17-unknow-noninf	0.0924563	-0.392816	-0.306363	0.565995	0.525156	1.3175	-0.000918133	0.399232	0.0123348	0.050477	0.377786	0.017853	-0.586044	-0.415527	-0.00632244	0.8642	-0.446236	-0.414498	0.078607	0.980708	0.151671	0.0069704	-0.255439	0.867055	0.303852	0.042566	0.643451	0.595924	-0.93415	-0.548082	-0.295581	0.725113	0.0055831	0.700792	0.665647	1.68289	-0.502016	1.11182	0.262613	-0.229132	-0.284749	0.591621	1.57293	-0.175343	0.830058	0.794246	-0.683553	-0.438788	0.487184
u20-unknow-noninf	0.114978	-0.662774	-0.219933	0.282329	0.618735	1.18481	0.09095	0.49405	0.132827	-0.00606051	0.322532	-0.0123556	-0.67551	-0.36211	-0.0912903	0.898733	-0.424425	-0.206425	-0.045016	0.893	-0.00421936	-0.134218	-0.241222	0.878478	0.36805	-0.0311171	0.64167	0.520289	-0.762092	-0.497849	-0.269563	0.689671	-0.108747	0.704777	0.704207	1.63303	-0.388988	1.10224	0.352583	-0.224983	-0.14852	0.638758	1.53104	-0.19469	0.710543	0.898628	-0.523929	-0.443464	0.456501
u22-unknow-noninf	0.11358	-0.771528	-0.286645	0.171274	0.574181	1.2613	0.012068	0.509569	0.0919413	-0.135268	0.297649	0.0216539	-0.491571	-0.349965	0.0560169	0.934456	-0.525639	-0.538963	-0.0550012	0.763988	0.171076	-0.024255	-0.406242	0.801616	0.366534	0.117289	0.175313	0.59676	-0.94588	-0.367584	-0.265487	0.623993	0.310179	0.796073	0.876904	1.57107	-0.389341	1.05911	0.327313	-0.331296	-0.0802671	0.670833	1.38631	-0.126978	0.75604	0.879583	-0.557796	-0.550022	0.639256
u23-unknow-noninf	0.129941	-0.364706	-0.317804	0.144333	0.55712	1.33851	-0.00975607	0.607017	0.224816	-0.16338	0.0541683	-0.0446975	-0.325947	-0.525266	-0.13978	0.998708	-0.454116	-0.387498	0.226275	0.628126	-0.0287066	-0.143022	-0.435619	0.587053	0.292954	0.155045	0.123526	0.561173	-1.35698	-0.37487	-0.336357	0.519905	0.453642	0.728869	0.784063	1.67423	-0.377184	1.07109	0.258275	-0.436711	-0.107523	0.547421	1.40901	-0.24695	0.666515	0.862917	-1.09799	-0.485428	0.488327
u24-unknow-noninf	0.146746	-0.6416	-0.304022	0.0988717	0.539436	1.28181	0.0229063	0.409181	0.108281	0.0401063	0.181761	-0.0184867	-0.574796	-0.360573	-0.0188189	0.932313	-0.475867	-0.634542	-0.0948752	0.725367	-0.118242	0.0201718	-0.31198	0.952861	0.322024	0.0254474	0.253216	0.604727	-0.666656	-0.771068	-0.367843	0.68708	0.22609	0.828597	0.71835	1.57182	-0.338008	1.07912	0.252832	-0.322561	-0.168644	0.707678	1.45843	-0.192544	0.728865	0.848476	-0.545803	-0.379627	0.516335
u25-unknow-noninf	0.121381	-0.518501	-0.273127	0.285499	0.561248	1.24535	0.0779214	0.438458	0.0758549	-0.052818	0.339193	-0.155543	-0.437522	-0.329012	0.105721	0.877802	-0.496345	-0.526967	-0.034056	0.703795	0.00418953	-0.138793	-0.291481	0.989048	0.312142	0.0762136	0.418233	0.407434	-1.15659	-0.808548	-0.0860811	0.708807	0.160247	0.693839	0.650714	1.63272	-0.302607	1.02957	0.268293	-0.191025	-0.286487	0.645281	1.43359	-0.154425	0.780646	0.826848	-0.64443	-0.502317	0.4478
u26-unknow-noninf	0.0599154	-0.69098	-0.28871	0.0148759	0.6422	1.49282	0.0926865	0.473732	0.118337	-0.0652882	0.227311	-0.0304651	-0.271764	-0.461135	0.00200875	1.02548	-0.48379	-0.387868	0.0316055	0.877861	0.132539	-0.125732	-0.300626	0.956438	0.302057	0.127455	0.234247	0.522629	-1.0326	-0.57669	-0.335475	0.66385	0.406292	0.724795	0.926003	1.75615	-0.370931	1.01981	0.23362	-0.239315	-0.168265	0.702449	1.49352	-0.174081	0.768805	0.888443	-0.743994	-0.489877	0.63415
u27-unknow-noninf	0.102119	-0.654826	-0.412539	0.335709	0.498613	1.38223	-0.0673309	0.504611	0.0819377	0.0598765	0.154712	-0.0840073	-0.447595	-0.467081	-0.00136972	0.87598	-0.554823	-0.683222	-0.0443639	0.816495	0.0380164	-0.110108	-0.383321	0.623349	0.283568	-0.00728142	0.300731	0.476847	-1.02848	-0.55732	-0.318139	0.655651	0.258529	0.896034	0.747964	1.63799	-0.434006	1.04982	0.259047	-0.178371	0.00906508	0.619665	1.4274	-0.196573	0.865151	0.827439	-0.5087	-0.480854	0.530597
u28-unknow-noninf	0.0843571	-0.451623	-0.268511	0.324464	0.53408	1.34787	-0.045369	0.504919	0.109567	0.144955	0.152838	0.0188473	-0.44742	-0.345699	0.0302775	0.897234	-0.488947	-0.556187	0.0150009	0.730366	-0.142253	-0.138388	-0.406056	0.769	0.295664	0.109104	0.242146	0.555432	-0.857989	-0.44506	-0.343188	0.522491	0.250397	0.796863	0.72925	1.6152	-0.377437	1.13752	0.248747	-0.0637752	-0.0224739	0.650205	1.48607	-0.209483	0.747212	0.822756	-0.610127	-0.446725	0.497208
u29-unknow-noninf	0.121834	-0.575012	-0.19381	0.311784	0.752466	1.37296	0.0853125	0.571323	0.189258	0.037676	0.248192	-0.177894	-0.599274	-0.477923	0.0874108	0.984098	-0.359236	-0.388625	0.214548	0.933944	-0.156432	-0.0810794	-0.406163	0.792492	0.358412	0.040264	0.190739	0.560583	-1.01941	-0.705743	-0.058418	0.70904	0.0723896	0.853857	0.788379	1.64436	-0.417356	1.20527	0.328018	-0.0694056	-0.232694	0.729692	1.40264	-0.236232	0.687036	0.859318	-1.18112	-0.504222	0.544475
u30-unknow-noninf	0.156697	-0.511439	-0.323204	0.206445	0.538861	1.37943	0.0073336	0.471137	0.112323	-0.14261	0.291184	-0.0781871	-0.536148	-0.358236	-0.0775684	0.897853	-0.620272	-0.723706	-0.181561	0.669311	0.0255697	-0.0820477	-0.303847	0.752981	0.382255	0.136665	0.271984	0.516565	-1.10356	-0.441098	-0.206173	0.7307	0.208818	0.759447	0.704758	1.62788	-0.40566	1.06565	0.297846	-0.295624	-0.0803098	0.551812	1.49779	-0.116067	0.795615	0.894134	-0.912087	-0.486296	0.604155
u31-unknow-noninf	0.0931036	-0.854261	-0.397467	0.377082	0.581582	1.10526	-0.0205337	0.557162	0.0635436	-0.0193275	0.333751	-0.0409285	-0.416879	-0.398752	0.0443718	0.918531	-0.445198	-1.0057	0.0612009	0.934756	0.0149753	-0.1875	-0.415118	0.826944	0.289765	0.127337	0.310071	0.494316	-1.19653	-0.341975	-0.618322	0.750073	0.232596	0.764481	0.824483	1.61891	-0.396361	0.944614	0.335279	-0.0496035	-0.234076	0.764783	1.38806	-0.0473913	0.694549	0.618269	-0.797111	-0.428736	0.501711
u32-unknow-noninf	0.158824	-0.296853	-0.242424	0.455218	0.466243	1.22879	-0.0180518	0.486115	0.153204	-0.140846	0.26178	-0.0139157	-0.397618	-0.414967	-0.0542319	0.986206	-0.339633	-0.479026	-0.0742856	0.671147	0.137871	-0.110692	-0.272734	0.649164	0.479778	0.213707	0.32753	0.460178	-0.484832	-0.599989	-0.265549	0.66585	0.164615	0.713899	0.723119	1.62569	-0.333137	1.02678	0.257702	-0.430351	-0.042456	0.669904	1.38036	-0.158873	0.723635	0.853439	-0.501011	-0.496341	0.53781
u33-unknow-noninf	0.180649	-0.536983	-0.204997	0.362774	0.61116	1.37589	-0.00520289	0.531029	0.249452	-0.140427	0.380657	-0.039823	-0.461631	-0.407778	-0.000250057	0.976382	-0.384973	-0.460207	0.002912	0.786758	0.101741	0.0299924	-0.278364	1.01575	0.422254	0.0666731	0.333735	0.547452	-0.678823	-0.520361	-0.147778	0.661227	0.0405612	0.689104	0.672934	1.56997	-0.348495	1.15333	0.556255	-0.143583	0.0200322	0.578274	1.4379	0.0143564	0.77228	0.956536	-0.598576	-0.402975	0.552481
u38-unknow-noninf	0.206661	-0.368669	-0.242173	0.163222	0.558284	1.35159	0.055142	0.52646	0.115737	-0.122236	0.400136	0.0944936	-0.60566	-0.431036	0.109256	0.867353	-0.397904	-0.522654	0.018343	0.842638	0.0162054	-0.0525415	-0.303082	1.10374	0.365695	0.136018	0.538403	0.318385	-0.643306	-0.74955	-0.189987	0.779278	0.182819	0.735833	0.610287	1.62692	-0.45875	1.1564	0.271099	-0.213498	-0.0841218	0.663033	1.4336	-0.0666665	0.804706	0.835309	-0.50953	-0.337607	0.476776
u39-unknow-noninf	0.12613	-0.551724	-0.521139	0.704427	0.516742	1.20602	-0.00909205	0.416274	0.0126423	0.163966	0.361839	-0.0792717	-0.691007	-0.388323	0.0980744	0.773668	-0.551264	-0.543046	-0.0823126	0.913959	0.154684	0.232856	-0.195965	0.937571	0.225114	0.132845	0.461907	0.566679	-1.05331	-0.627051	-0.244433	0.762059	0.252643	0.853683	0.662972	1.54856	-0.294795	1.06185	0.172985	-0.0877422	-0.131985	0.761733	1.51314	-0.261251	0.894281	0.822569	-0.278126	-0.259883	0.545615
u40-unknow-noninf	0.181756	-0.396393	-0.283839	0.328859	0.492233	1.28428	0.058064	0.47159	0.0427406	0.0809791	0.365394	-0.119179	-0.566501	-0.447164	-0.0168438	0.815107	-0.479468	-0.564556	0.153139	0.838243	-0.0984803	0.102564	-0.238725	0.693686	0.141073	0.0764146	0.522868	0.624726	-0.844729	-0.583013	-0.382361	0.7346	0.250559	0.833588	0.613615	1.44415	-0.507805	1.03922	0.196968	-0.118262	-0.241165	0.672164	1.45443	-0.238304	0.757702	0.804854	-0.333867	-0.320595	0.517573
u41-unknow-noninf	0.108856	-0.7966	-0.168096	0.206942	0.55173	1.30677	0.122207	0.461733	0.113457	-0.266066	0.25962	0.0569357	-0.589905	-0.316094	0.00925978	0.862811	-0.155057	-0.576827	-0.071322	0.765566	-0.127783	-0.0340317	-0.234863	0.771414	0.355301	0.0569024	0.475593	0.428441	-0.590565	-0.706795	-0.292213	0.626247	0.326615	0.770551	0.639676	1.6143	-0.27583	1.08606	0.358692	-0.184102	-0.123792	0.718701	1.42196	-0.0973223	0.719261	0.955622	-0.536894	-0.430698	0.522095
u42-unknow-noninf	0.0669974	-0.340753	-0.304864	0.347131	0.616567	1.23627	-0.0316674	0.500162	0.071039	-0.00897588	0.179606	-0.109833	-0.668716	-0.286099	-0.00323799	0.836354	-0.401658	-0.326716	-0.0311784	0.799509	-0.0345767	0.00792065	-0.267245	0.912694	0.285092	0.0107722	0.529212	0.720827	-1.147	-0.340722	-0.563802	0.796884	0.0398778	0.745912	0.69354	1.63482	-0.304138	1.12595	0.180469	-0.184451	-0.0888887	0.63934	1.46527	-0.198699	0.864058	0.857279	-0.483928	-0.519764	0.559565
u43-unknow-noninf	0.184891	-0.742453	-0.33987	0.153334	0.536527	1.33831	-0.0244668	0.571555	0.105723	-0.00213703	0.202644	-0.0507369	-0.462301	-0.461856	0.000838727	0.84811	-0.445764	-0.512658	0.0318534	0.795246	-0.0188725	-0.135354	-0.306316	0.742678	0.276748	0.117502	0.485555	0.418692	-1.05734	-0.628684	-0.492613	0.738618	0.145661	0.805146	0.642179	1.55448	-0.42171	1.06099	0.28629	-0.198939	-0.108543	0.588188	1.43909	-0.180629	0.778823	0.81357	-0.544922	-0.364338	0.421824
u44-unknow-noninf	0.147285	-1.08657	-0.316196	0.0830495	0.55874	1.41004	0.0285069	0.567616	0.187767	-0.0468641	0.158977	-0.065611	-0.474691	-0.286536	-0.00516025	0.944189	-0.472615	-0.33997	0.00274475	0.623679	-0.0404276	-0.0170029	-0.50321	0.627117	0.224101	0.0344623	0.306885	0.686731	-1.53462	-0.322168	-0.440632	0.710066	0.247253	0.733517	0.788761	1.69191	-0.368853	1.06117	0.341714	-0.16884	0.0733118	0.498126	1.43477	-0.279403	0.713154	0.825732	-0.790289	-0.512317	0.529615
u45-unknow-noninf	0.166554	-0.710155	-0.347004	0.218751	0.631573	1.29364	-0.0522757	0.482388	0.0369917	0.0166259	0.144646	-0.168141	-0.571463	-0.395754	-0.0149538	0.846306	-0.487162	-0.350254	-0.0722943	0.784542	0.258815	-0.0834745	-0.320548	0.763408	0.223162	0.105717	0.502736	0.529375	-0.794701	-0.389164	-0.333736	0.700229	0.109376	0.848855	0.692141	1.53903	-0.471718	1.12149	0.286449	-0.122161	-0.128495	0.518696	1.45179	-0.211181	0.829064	0.869696	-0.652049	-0.501344	0.436943
u46-unknow-noninf	0.215402	-0.466279	-0.27731	0.0958082	0.610196	1.41669	0.000486898	0.49276	0.208033	-0.0439797	0.0848628	-0.0616513	-0.27033	-0.348831	-0.0574293	1.01323	-0.504424	-0.480257	-0.0876531	0.710618	0.201742	-0.129271	-0.378264	0.743494	0.253118	0.219139	0.116141	0.528393	-1.01303	-0.51331	-0.274564	0.766209	-0.00395685	0.762541	0.74714	1.56994	-0.312135	1.12658	0.307804	-0.14929	-0.124364	0.591227	1.40175	-0.152683	0.825887	0.916488	-0.922783	-0.48488	0.528285
u47-unknow-noninf	0.142353	-1.22691	-0.507856	-0.0449419	0.550398	1.3876	0.0575976	0.458342	0.117808	0.0846	0.0740309	0.0766259	-0.321141	-0.440125	-0.183492	1.03718	-0.57555	-0.363921	0.134177	0.738084	0.0972327	-0.196196	-0.363757	0.767334	0.163636	0.111039	0.195186	0.677559	-1.0682	-0.522406	-0.796386	0.711768	0.468636	0.774149	0.877678	1.63568	-0.503232	1.12279	0.300606	-0.0484991	-0.0863852	0.617622	1.45753	-0.179669	0.790359	0.855972	-0.959694	-0.519435	0.629066
u49-unknow-noninf	0.133598	-0.369594	-0.52089	0.731746	0.534279	1.2766	0.116259	0.471867	-0.0221284	0.135262	0.24405	0.019552	-0.701947	-0.406375	-0.0340589	0.888259	-0.510678	-0.682142	0.0492533	0.748088	-0.292398	0.0428057	-0.345322	1.07703	0.195545	0.14981	0.54381	0.756479	-1.02934	-0.190156	-0.562137	0.750784	0.210937	0.837494	0.748474	1.41697	-0.398515	1.08218	0.227511	-0.22283	-0.0894499	0.617244	1.51458	-0.205843	0.791342	0.846978	-0.722845	-0.299496	0.541915
u50-unknow-noninf	0.132248	-0.330162	-0.168881	-0.0925318	0.59552	1.45949	0.0855869	0.562806	0.140772	-0.192723	0.298286	0.0718223	-0.380402	-0.40175	-0.131387	0.983244	-0.465086	-0.698394	0.103365	0.575283	-0.21788	-0.102524	-0.499267	0.786665	0.311324	0.0856977	0.196034	0.631029	-0.631577	-0.562999	-0.246512	0.662814	0.260636	0.679233	0.773404	1.56711	-0.21508	1.16985	0.323398	-0.347777	-0.0901732	0.559368	1.40628	-0.170442	0.694298	0.904665	-0.827175	-0.409636	0.676184
u51-unknow-noninf	0.128186	-0.356002	-0.281712	0.544585	0.559087	1.37969	0.0108957	0.457487	0.146427	-0.134339	0.463938	0.0097352	-0.459946	-0.425217	0.0480537	0.856609	-0.477199	-0.343477	0.00944814	0.821243	0.025163	-0.0331731	-0.281304	0.871476	0.386559	0.223932	0.502395	0.572836	-0.87306	-0.391264	-0.662512	0.646936	0.124488	0.715403	0.831987	1.62048	-0.413822	1.06908	0.328619	-0.242305	-0.0662046	0.625345	1.49119	-0.10853	0.706853	0.960156	-0.643556	-0.381117	0.57836
u52-unknow-noninf	0.128212	-0.382055	-0.35693	0.516349	0.586652	1.37768	-0.088843	0.471919	0.110155	-0.0766953	0.296886	0.0125716	-0.442081	-0.451669	-0.118547	0.922033	-0.402841	-0.650755	-0.00276463	0.654278	0.115265	-0.0442616	-0.263642	0.855989	0.375589	0.0371736	0.414074	0.54726	-0.881408	-0.25963	-0.687011	0.707166	0.0928024	0.730762	0.725164	1.55919	-0.464735	1.09964	0.249955	-0.242535	-0.0499935	0.690718	1.36673	-0.0517606	0.772726	0.792684	-0.553477	-0.453962	0.472133
u53-unknow-noninf	0.114854	-0.476058	-0.415392	0.667123	0.591939	1.2607	0.00240761	0.389543	-0.0155788	0.159357	0.424693	-0.093016	-0.612607	-0.383581	0.0743757	0.745459	-0.65752	-0.529497	0.00682559	0.890789	0.0223779	0.0531547	-0.285609	0.973019	0.328249	0.0281219	0.684749	0.652767	-0.908009	-0.467579	-0.492536	0.799	-0.0235682	0.876163	0.709974	1.59956	-0.353093	1.05115	0.299649	-0.323067	-0.112472	0.549702	1.49171	-0.158576	0.914631	0.803359	-0.259346	-0.348355	0.398677
u54-unknow-noninf	0.0701085	-0.541581	-0.303724	0.465768	0.603036	1.2983	0.0350293	0.492938	0.143522	-0.0121903	0.205527	-0.0426578	-0.502983	-0.331374	-0.0904701	0.969363	-0.433974	-0.443432	0.1129	0.684182	0.0188009	0.0102619	-0.460552	0.936671	0.314522	0.00527804	0.321332	0.518813	-1.85556	-0.632457	-0.27339	0.718106	0.145627	0.77076	0.701754	1.63219	-0.475435	1.07604	0.237108	-0.277278	-0.0455731	0.58223	1.44859	-0.169975	0.717129	0.879099	-0.572919	-0.498061	0.59074
u55-unknow-noninf	0.107864	-0.533115	-0.3699	0.563075	0.534962	1.24949	-0.0100736	0.573717	0.136934	-0.0828758	0.331222	-0.0369369	-0.376182	-0.365754	-0.0811774	0.928441	-0.468524	-0.453574	-0.084711	0.60106	-0.0928735	-0.0308035	-0.273506	0.873867	0.399719	0.0908361	0.359837	0.711	-1.26619	-0.399045	-0.382607	0.702926	0.104807	0.86703	0.676713	1.58252	-0.304888	1.04408	0.157993	-0.340467	-0.0816997	0.680602	1.50847	-0.0714718	0.61051	0.825632	-0.72767	-0.489374	0.479429
u57-unknow-noninf	0.0977342	-0.383693	-0.324161	0.289526	0.567095	1.2278	-0.0215218	0.451673	0.119914	-0.0587469	0.341219	-0.0832628	-0.510517	-0.403746	-0.0128234	0.88994	-0.493907	-0.488329	-0.0509875	0.616722	-0.0137939	-0.167631	-0.306826	1.06582	0.321766	0.0374193	0.386336	0.723527	-1.11812	-0.423673	-0.297797	0.623553	0.167251	0.762991	0.764026	1.58843	-0.33602	1.10491	0.263415	-0.258489	-0.0849645	0.715439	1.4739	-0.115355	0.715124	0.846484	-0.404179	-0.384006	0.567782
u59-unknow-noninf	0.0408695	-0.569766	-0.388285	0.787479	0.547692	1.28818	-0.0617376	0.518422	0.135639	0.145976	0.261332	-0.0949188	-0.554762	-0.425826	0.0166723	0.772968	-0.613037	-0.855899	-0.0274609	0.844609	-0.255696	-0.00188129	-0.376241	0.796625	0.222054	-0.0385101	0.396398	0.668408	-1.8057	-0.558319	-0.306091	0.656244	0.356099	0.790023	0.81051	1.56213	-0.365547	1.0324	0.21992	-0.192319	-0.149385	0.573914	1.50025	-0.17493	0.746792	0.760014	-0.405304	-0.447115	0.474099
u68-unknow-noninf	0.133275	-0.541386	-0.384561	0.0236925	0.637345	1.23095	0.135291	0.50902	0.181798	-0.0462136	0.226404	-0.0118322	-0.463868	-0.526751	-0.0862849	0.966322	-0.471261	-0.493626	0.199644	0.71377	-0.00192665	0.0627956	-0.409791	0.872299	0.349	0.0911829	0.351543	0.687628	-1.0598	-0.426433	-0.588414	0.65291	0.158681	0.769462	0.749439	1.59793	-0.469196	1.08269	0.272151	-0.158891	-0.138368	0.617979	1.47467	-0.103122	0.719368	0.837269	-0.651315	-0.362867	0.368096
u69-unknow-noninf	0.11762	-0.479193	-0.233264	0.329358	0.595585	1.40236	0.159322	0.450139	0.0809077	-0.0288961	0.239825	-0.0668394	-0.650456	-0.59182	-0.0416059	0.841714	-0.427234	-0.562197	-0.0171764	0.935852	-0.0737039	-0.105825	-0.22551	0.91301	0.303136	0.146248	0.458489	0.631272	-0.712233	-0.619223	-0.152556	0.769253	0.241913	0.581988	0.777209	1.56452	-0.343013	1.18513	0.387726	0.0812327	-0.182585	0.664578	1.42769	-0.168445	0.724986	0.864821	-0.652152	-0.586435	0.616908
u70-unknow-noninf	0.199019	-0.217133	-0.236416	-0.369094	0.520605	1.39724	0.000849578	0.5115	0.0333594	-0.110775	0.274944	0.0532242	-0.381619	-0.518331	-0.0192682	0.905683	-0.569275	-0.404098	0.0389865	0.647665	-0.584717	-0.256476	-0.415243	0.71593	0.321281	0.243266	0.457537	0.464351	-0.980372	-0.940383	-0.0768226	0.761455	0.323444	0.678399	0.745766	1.43641	-0.324419	1.05269	0.364196	-0.215496	0.0133077	0.475058	1.53008	-0.136669	0.761392	0.877881	-0.616481	-0.411031	0.502449
u71-unknow-noninf	0.114777	-0.520721	-0.248414	0.284068	0.549191	1.28134	-0.102215	0.485152	0.0107944	0.114669	0.268683	-0.0599033	-0.6684	-0.473901	0.017589	0.889648	-0.552085	-0.577277	-0.0102681	0.852397	0.0175861	0.0566121	-0.406454	0.81328	0.282658	0.142956	0.413749	0.398595	-1.47022	-0.562085	-0.264644	0.674719	0.34185	0.765747	0.804941	1.63071	-0.351426	1.10479	0.394211	-0.230631	-0.126971	0.677988	1.46523	-0.217262	0.773358	0.828779	-0.363821	-0.368817	0.513552
u72-unknow-noninf	0.205521	-0.509128	-0.340251	0.0432371	0.627184	1.3979	-0.0147618	0.598909	0.137066	0.0773093	0.228983	0.0692012	-0.733584	-0.376008	0.212074	0.95382	-0.543239	-0.635832	0.0672118	0.625859	0.0554726	0.0306144	-0.413129	0.866753	0.171179	0.143687	0.48551	0.471664	-1.25802	-0.693873	-0.126066	0.822464	0.326006	0.657067	0.895996	1.40214	-0.306999	1.1227	0.273526	-0.273976	-0.207811	0.647869	1.5308	-0.10423	0.744149	0.81789	-0.565827	-0.288125	0.524211
u74-unknow-noninf	0.0662326	-0.691936	-0.156339	0.1386	0.526247	1.30767	0.00931631	0.578162	0.216734	-0.151873	0.198401	0.0226117	-0.589569	-0.355775	0.014304	0.84803	-0.51793	-0.233799	-0.0628756	0.603568	-0.23961	-0.0787156	-0.426645	0.626883	0.317908	0.0262982	0.444884	0.522244	-1.66636	-0.734532	-0.177658	0.763624	0.110203	0.749106	0.712424	1.59951	-0.367466	0.965671	0.232223	-0.251399	-0.199606	0.649641	1.46849	-0.119779	0.838923	0.820837	-0.611353	-0.535405	0.394556
u75-unknow-noninf	0.195965	-0.260224	-0.337102	0.0608873	0.469687	1.28961	0.0284028	0.495908	0.116215	0.0442844	0.26043	-0.0621277	-0.434628	-0.462445	-0.0605588	1.02286	-0.498161	-0.647338	-0.00197337	0.887488	-1.14959	-0.026168	-0.320829	0.770879	0.391565	0.281999	0.526875	0.408779	-0.895617	-0.355113	-0.35296	0.611846	0.154351	0.65149	0.787473	1.4008	-0.311895	1.06355	0.262331	-0.0750811	0.187426	0.653432	1.48327	-0.0905239	0.65337	0.742817	-0.842594	-0.414564	0.579221
u77-unknow-noninf	0.0751217	-0.395079	-0.386981	-0.0247094	0.653953	1.26715	0.108865	0.510366	0.193877	-0.136214	0.408862	0.0246066	-0.285247	-0.420483	-0.0934631	0.998669	-0.334265	-0.677022	-0.169421	0.670195	-0.355584	-0.0266373	-0.342222	1.13191	0.480273	0.0210126	0.448999	0.343748	-0.918296	-0.464634	-0.325625	0.538973	0.00598756	0.618001	0.724108	1.64487	-0.36121	1.12935	0.380994	-0.31067	0.138761	0.552338	1.36669	-0.071766	0.728393	0.889823	-0.421085	-0.43872	0.548539
u78-unknow-noninf	0.130457	-0.604931	-0.320307	0.566489	0.440297	1.26342	-0.0411742	0.41686	0.15376	-0.162833	0.436185	-0.126666	-0.498724	-0.427131	-0.0583536	0.899193	-0.565566	-0.79126	-0.259352	0.801654	-0.153714	-0.00428418	-0.178084	0.889075	0.428933	0.0604029	0.562665	0.627894	-0.40624	-0.614892	-0.628091	0.643408	0.168341	0.786521	0.706603	1.56497	-0.309704	1.11418	0.195135	-0.266717	-0.136999	0.591631	1.46272	-0.130063	0.764478	0.839138	-0.26291	-0.563413	0.581312
u80-unknow-noninf	0.033825	-0.602969	-0.349209	0.485505	0.490266	1.24366	-0.124557	0.425727	0.0677232	0.109885	0.299856	-0.140138	-0.474646	-0.384682	-0.045045	0.872381	-0.573835	-0.870513	-0.13163	0.867072	-0.272876	-0.0199839	-0.312205	0.829285	0.202406	0.109623	0.550132	0.616563	-1.30749	-0.642871	-0.384113	0.732605	0.196558	0.734471	0.817392	1.47476	-0.547962	1.1081	0.261304	-0.325913	0.0643536	0.725854	1.46221	-0.309254	0.915452	0.886045	-0.183908	-0.313745	0.526461
u81-unknow-noninf	0.126068	-0.308745	-0.40215	-0.0318146	0.557767	1.49082	0.00950504	0.536845	0.0238864	0.0852633	0.1697	-0.0419855	-0.291693	-0.580522	-0.0806247	1.00841	-0.410341	-0.589023	0.00736962	0.684924	-0.667483	-0.175599	-0.124457	0.697527	0.240315	0.275301	0.240913	0.613844	-0.975355	-0.78307	-0.151995	0.698756	0.130837	0.621851	0.796654	1.494	-0.3838	1.01438	0.340418	-0.323416	-0.122578	0.623535	1.43419	-0.0855362	0.73605	0.95138	-0.671391	-0.554805	0.605163
u82-unknow-noninf	0.0679784	-0.383834	-0.317388	0.401349	0.592232	1.24375	-0.0326175	0.438428	0.129339	-0.099674	0.26088	-0.133062	-0.551471	-0.326031	-0.00184076	0.884134	-0.440249	-0.598923	-0.155107	0.597814	-0.215325	0.0278204	-0.460964	1.0509	0.2871	0.0103515	0.485276	0.66548	-1.49149	-0.507192	-0.233107	0.728345	0.196563	0.834831	0.688682	1.58184	-0.421078	1.16438	0.278601	-0.246884	-0.153959	0.66217	1.47113	-0.132773	0.722989	0.816992	-0.51675	-0.373766	0.545603
u83-unknow-noninf	-0.0131354	-1.07079	-0.346233	0.528364	0.45573	1.25538	0.0393717	0.380828	0.0653626	-0.0113628	0.378493	-0.0599113	-0.650573	-0.410049	-0.0175802	0.84301	-0.444769	-0.0809643	0.0552032	0.913819	-0.304532	0.110651	-0.19207	0.91641	0.34154	0.0228487	0.377211	0.589956	-0.695125	-0.257541	-0.556051	0.675765	0.236537	0.872023	0.632218	1.63886	-0.288626	1.11177	0.169845	-0.0124462	-0.215262	0.584447	1.46051	-0.350432	0.719059	0.85445	-0.621719	-0.459705	0.547026
u84-unknow-noninf	0.0416626	-0.379127	-0.209938	0.252422	0.524267	1.31149	0.0402558	0.613262	0.234958	0.014134	0.0780604	-0.0630855	-0.325459	-0.34792	-0.0662072	0.953606	-0.585614	-0.206331	0.047027	0.664039	-0.0138205	-0.0865715	-0.339711	0.621797	0.223842	0.0979051	0.234459	0.653161	-1.25488	-0.590922	-0.234694	0.649062	0.19575	0.825271	0.659949	1.6373	-0.404961	1.20487	0.31207	-0.176135	-0.247823	0.647992	1.43336	-0.135774	0.73056	0.897957	-0.766373	-0.485925	0.521233
u85-unknow-noninf	0.163923	-0.239747	-0.165468	-0.0287452	0.589871	1.27427	0.113543	0.492733	0.161032	-0.0074659	0.313048	-0.0793563	-0.398412	-0.384899	-0.176398	0.956056	-0.358629	-0.181789	0.0213199	0.778256	0.143911	-0.205714	-0.272622	0.843548	0.3774	0.0849696	0.279715	0.625475	-0.985277	-0.695584	-0.2435	0.605804	0.258552	0.605172	0.674219	1.53405	-0.373883	1.12834	0.333496	-0.185258	-0.241092	0.544658	1.35875	-0.0847816	0.613145	1.03653	-0.444883	-0.598936	0.576393
u86-unknow-noninf	0.103107	-0.815226	-0.210213	0.114918	0.597834	1.39745	0.0708299	0.439018	0.169922	-0.183795	0.212079	0.000526769	-0.456017	-0.327692	-0.00959428	0.960329	-0.430266	-0.422072	-0.0695471	0.716097	0.145305	0.00632152	-0.382613	0.786342	0.300761	0.0959724	0.192895	0.443664	-0.753371	-0.665125	-0.35966	0.627529	0.272084	0.813318	0.767467	1.68748	-0.428146	1.0955	0.306297	-0.284379	-0.017411	0.525545	1.43885	-0.069517	0.733016	0.926504	-0.828448	-0.430099	0.509436
u87-unknow-noninf	0.162709	-1.0378	-0.298064	0.0432029	0.599673	1.42031	0.0615051	0.581354	0.0896102	-0.269451	0.138946	-0.0543067	-0.440419	-0.499186	-0.0790176	0.959794	-0.511748	-0.197645	-0.0224903	0.655754	0.228712	-0.104456	-0.354737	0.807463	0.40893	0.0035805	0.214505	0.612643	-0.950676	-0.38589	-0.771611	0.605761	0.328386	0.772905	0.662118	1.6096	-0.329027	1.14665	0.323671	-0.219693	-0.136298	0.521785	1.39091	-0.125838	0.769772	0.893284	-1.20775	-0.462303	0.623389
u88-unknow-noninf	0.204419	-0.674714	-0.319417	0.382177	0.576469	1.25786	0.0679712	0.474654	0.0646023	-0.0548202	0.318614	-0.0136684	-0.392269	-0.251482	-0.0642503	0.853682	-0.517174	-0.590648	-0.065734	0.70517	0.02781	-0.12519	-0.383929	0.701525	0.362509	0.0462612	0.293922	0.640319	-0.908746	-0.457754	-0.288905	0.610236	0.269002	0.7641	0.758254	1.70701	-0.47778	1.0789	0.277974	-0.214618	-0.169868	0.657667	1.49757	-0.174072	0.812209	0.918842	-0.639659	-0.503459	0.530622
u90-unknow-noninf	0.190008	-0.611852	-0.0772222	0.259018	0.545356	1.37373	0.124698	0.373651	0.177232	-0.203287	0.273093	0.0475261	-0.328916	-0.56346	-0.135368	1.02874	-0.336682	-0.391645	-0.0978303	0.673552	0.0409863	-0.159177	-0.462911	0.91638	0.38829	0.16958	0.398878	0.60114	-0.645967	-0.220838	-0.354523	0.671111	0.305609	0.577011	0.651416	1.5604	-0.350929	1.12819	0.359243	-0.238568	-0.0506971	0.614945	1.43884	-0.11038	0.624474	0.95933	-0.658054	-0.488261	0.494287
[truncated: 50 more columns]

## Sheet: testing-results
id	prob_tb_suscep
u02-unknow-noninf	0.0340872
u03-unknow-noninf	0.0184385
u05-unknow-noninf	0.136527
u06-unknow-noninf	0.00386073
u07-unknow-noninf	0.130873
u08-unknow-noninf	0.0283151
u09-unknow-noninf	0.0391937
u10-unknow-noninf	0.00875055
u11-unknow-noninf	0.438441
u12-unknow-noninf	0.151617
u13-unknow-noninf	0.101435
u14-unknow-noninf	0.027265
u16-unknow-noninf	0.0590131
u17-unknow-noninf	0.0151079
u20-unknow-noninf	0.0641905
u22-unknow-noninf	0.0665153
u23-unknow-noninf	0.298291
u24-unknow-noninf	0.0228069
u25-unknow-noninf	0.0221642
u26-unknow-noninf	0.106042
u27-unknow-noninf	0.0457842
u28-unknow-noninf	0.0320165
u29-unknow-noninf	0.155867
u30-unknow-noninf	0.0707519
u31-unknow-noninf	0.0205663
u32-unknow-noninf	0.0511772
u33-unknow-noninf	0.0631876
u38-unknow-noninf	0.0291893
u39-unknow-noninf	0.0060446
u40-unknow-noninf	0.00837242
u41-unknow-noninf	0.0452219
u42-unknow-noninf	0.0178436
u43-unknow-noninf	0.0930786
u44-unknow-noninf	0.212062
u45-unknow-noninf	0.104807
u46-unknow-noninf	0.439163
u47-unknow-noninf	0.259267
u49-unknow-noninf	0.0100656
u50-unknow-noninf	0.300321
u51-unknow-noninf	0.0694733
u52-unknow-noninf	0.019639
u53-unknow-noninf	0.00864949
u54-unknow-noninf	0.106672
u55-unknow-noninf	0.0395922
u57-unknow-noninf	0.0341784
u59-unknow-noninf	0.0117259
u68-unknow-noninf	0.089025
u69-unknow-noninf	0.0323194
u70-unknow-noninf	0.267751
u71-unknow-noninf	0.0434606
u72-unknow-noninf	0.0584025
u74-unknow-noninf	0.0474891
u75-unknow-noninf	0.0360378
u77-unknow-noninf	0.0534241
u78-unknow-noninf	0.00917525
u80-unknow-noninf	0.0288437
u81-unknow-noninf	0.0790956
u82-unknow-noninf	0.00953712
u83-unknow-noninf	0.0188257
u84-unknow-noninf	0.129118
u85-unknow-noninf	0.0687253
u86-unknow-noninf	0.12326
u87-unknow-noninf	0.30894
u88-unknow-noninf	0.0597469
u90-unknow-noninf	0.105311
